# Supplementary material for: Differential regulation of transposable elements (TEs) during the murine submandibular gland development
Source: Mob DNA. 2021 Oct 22;12:23. doi: 10.1186/s13100-021-00251-1 (PMC8540199; doi:10.1186/s13100-021-00251-1)
Supplement: Supplementary file 1 — Additional file 1. Locus-specific details of differentially expressed TEs across all time points. [file 13100_2021_251_MOESM1_ESM.xlsx]

## Sheet: E16.5
Differentially expressed TEs between E16.5 vs E14.5
TE	log2(Fold Change)	Adjusted P-value
chr17|34997139|34997395|RLTR30D_RN:ERV1:LTR|297|-,.	2.13911	1.81179e-31
chr5|144191811|144191976|ID_B1:B4:SINE|239|-,.	3.72402	8.28716e-23
chr5|144191785|144191891|PB1D10:Alu:SINE|221|-,.	4.0149	8.11725e-20
chr2|25289911|25290179|MER45R:hAT-Tip100:DNA|312|-,.	3.44277	1.54818e-18
chr9|21908851|21908984|B1_Mus2:Alu:SINE|135|-,.	3.70757	3.04677e-16
chr5|144192999|144193116|B1F:Alu:SINE|269|-,.	3.09154	7.59622e-14
chr7|98209843|98210939|MTA_Mm-int:ERVL-MaLR:LTR|35|+,.	4.29873	9.39382e-14
chr17|34997395|34997540|B1_Mus2:Alu:SINE|62|-,.	2.19657	3.5978e-13
chr9|21907774|21907895|B1_Mur3:Alu:SINE|227|+,.	3.60129	6.36153e-13
chr9|21908606|21908789|ID_B1:B4:SINE|296|-,.	2.71769	1.77764e-12
chr7|81600680|81601085|L1ME4a:L1:LINE|374|+,.	2.59154	8.5218e-12
chr13|119651570|119651910|MLT1A1:ERVL-MaLR:LTR|319|-,.	3.87864	3.17358e-11
chr7|81604449|81604830|MLT1I:ERVL-MaLR:LTR|334|-,.	2.57325	3.64902e-11
chr5|144193808|144193985|ID_B1:B4:SINE|266|-,.	3.74054	8.60709e-11
chr7|81609624|81609805|RMER30:hAT-Charlie:DNA|263|-,.	2.41172	1.23281e-10
chr4|140950921|140951090|B3A:B2:SINE|249|+,.	3.62562	1.53684e-10
chr8|90886290|90886509|RLTR4_Mm:ERV1:LTR|82|+,.	5.25198	1.44405e-09
chr16|21955006|21955158|B1_Mur4:Alu:SINE|115|-,.	4.41427	7.27596e-09
chr2|154015009|154015362|ORR1D1:ERVL-MaLR:LTR|241|-,.	7.99836	1.14657e-08
chr13|119653929|119654113|ORR1F:ERVL-MaLR:LTR|238|+,.	4.49945	1.2581e-08
chr17|39410555|39410753|URR1A:hAT-Charlie:DNA|262|-,.	4.06929	1.6329e-08
chr4|133095956|133096175|RLTR4_Mm:ERV1:LTR|82|+,.	5.23421	3.44223e-08
chr10|111781331|111782045|L1_Mur3:L1:LINE|157|-,.	2.08934	3.91391e-08
chr1|90950899|90951100|B4A:B4:SINE|272|-,.	3.1846	5.08581e-08
chr4|140951101|140951307|B3:B2:SINE|221|+,.	2.87338	5.21077e-08
chr4|139961382|139961811|RLTR10C:ERVK:LTR|42|-,.	3.29088	6.39583e-08
chr15|91935929|91936104|LTR16A:ERVL:LTR|333|+,.	7.39369	1.58886e-07
chr6|128547664|128547946|B4:B4:SINE|282|-,.	9.02907	1.71576e-07
chr7|22774720|22777581|MMVL30-int:ERV1:LTR|35|+,.	-10.6198	2.28698e-07
chr2|154012852|154013088|B4:B4:SINE|298|-,.	8.15592	2.83532e-07
chr4|133096173|133096216|RLTR4_Mm:ERV1:LTR|23|+,.	5.62542	4.98409e-07
chr8|90886507|90886550|RLTR4_Mm:ERV1:LTR|23|+,.	5.62542	4.98409e-07
chr4|133101353|133101396|RLTR4_Mm:ERV1:LTR|23|+,.	5.62542	4.98409e-07
chr8|90891688|90891731|RLTR4_Mm:ERV1:LTR|23|+,.	5.62542	4.98409e-07
chr11|6010759|6011515|RLTR4_Mm:ERV1:LTR|45|+,.	2.44025	5.27139e-07
chr2|90394490|90395211|L1Md_F3:L1:LINE|37|+,.	2.18756	5.79946e-07
chr7|98192608|98192736|ID_B1:B4:SINE|266|+,.	7.28671	5.96725e-07
chr4|133101136|133101355|RLTR4_Mm:ERV1:LTR|82|+,.	4.16168	6.40266e-07
chr7|98192785|98193078|MLT1D:ERVL-MaLR:LTR|329|+,.	7.06304	8.61491e-07
chr6|134438415|134438655|B4A:B4:SINE|282|-,.	2.24441	8.62647e-07
chr8|90891471|90891690|RLTR4_Mm:ERV1:LTR|82|+,.	4.09038	9.60523e-07
chr9|21907658|21907774|ID_B1:B4:SINE|239|+,.	2.84764	1.16735e-06
chr6|128559962|128560096|B1F1:Alu:SINE|305|+,.	7.90512	2.59202e-06
chr6|128539093|128539283|B2_Mm2:B2:SINE|102|-,.	7.17531	2.72962e-06
chr6|128539307|128539459|B1_Mm:Alu:SINE|55|-,.	6.79971	2.94849e-06
chr15|91935727|91935838|LTR16A:ERVL:LTR|355|+,.	7.04762	3.91825e-06
chr1|52709920|52710100|B3A:B2:SINE|291|+,.	7.16351	4.34775e-06
chr7|98209448|98209843|MTA_Mm:ERVL-MaLR:LTR|30|+,.	3.84466	4.93152e-06
chr2|156356555|156356854|RLTR4_Mm:ERV1:LTR|58|-,.	6.36213	5.09255e-06
chr5|105079481|105079829|MTE2b:ERVL-MaLR:LTR|282|-,.	-2.09966	5.16597e-06
chr9|21908216|21908358|RSINE1:B4:SINE|303|-,.	2.52863	5.89285e-06
chr2|154011663|154011792|MIRb:MIR:SINE|318|+,.	7.57922	7.34696e-06
chr8|65085771|65085947|B3A:B2:SINE|268|+,.	7.21542	7.789e-06
chr18|26006769|26007589|RLTR6-int:ERV1:LTR|23|-,.	-5.31783	8.64164e-06
chr2|69353840|69356367|L1Md_F2:L1:LINE|54|-,.	-3.12373	1.19581e-05
chr6|128567264|128567644|MTD:ERVL-MaLR:LTR|201|+,.	7.51967	1.22057e-05
chr17|36030017|36030176|B2_Mm1a:B2:SINE|25|-,.	3.48423	1.31962e-05
chr4|134164403|134164702|RLTR4_Mm:ERV1:LTR|58|+,.	4.96729	1.76023e-05
chr13|68442548|68450156|RLTR6-int:ERV1:LTR|30|-,.	-10.6127	2.04314e-05
chr16|96319171|96319460|MTE2a:ERVL-MaLR:LTR|247|+,.	2.1412	2.04782e-05
chr5|89205726|89208687|MMETn-int:ERVK:LTR|40|-,.	-4.15533	2.06098e-05
chr9|50508285|50509045|RLTR33:ERVK:LTR|164|+,.	2.01603	2.18447e-05
chr4|108146731|108154273|RLTR4_MM-int:ERV1:LTR|8|-,.	6.64064	2.18481e-05
chr14|41053727|41061339|IAPEY4_I-int:ERVK:LTR|53|+,.	-4.01417	3.11878e-05
chr7|81601131|81601684|L1ME4a:L1:LINE|303|+,.	2.3737	4.16996e-05
chr17|40524452|40529003|L1Md_F2:L1:LINE|88|-,.	2.80213	4.65278e-05
chr8|68347405|68347752|ORR1A4:ERVL-MaLR:LTR|87|+,.	2.90901	4.69358e-05
chr11|83710018|83710381|ORR1D1:ERVL-MaLR:LTR|259|-,.	4.15812	4.7273e-05
chr4|140951443|140951637|B2_Mm2:B2:SINE|47|-,.	3.55081	5.03136e-05
chr1|52694354|52699816|L1Md_F3:L1:LINE|70|+,.	7.25649	5.10653e-05
chr7|98210939|98211334|MTA_Mm:ERVL-MaLR:LTR|25|+,.	4.553	6.01726e-05
chr13|119652798|119652914|B1_Mur1:Alu:SINE|233|-,.	4.22261	6.22011e-05
chr17|40113797|40114641|RLTR13A1:ERVK:LTR|108|-,.	2.79211	7.01295e-05
chr4|143976143|143979844|MMVL30-int:ERV1:LTR|119|-,.	-9.24952	7.56266e-05
chr2|154012662|154012765|PB1D9:Alu:SINE|282|-,.	7.25132	7.8432e-05
chr17|55997088|55997192|B1F:Alu:SINE|267|-,.	2.71399	8.04886e-05
chr1|52710432|52710593|MIR:MIR:SINE|223|-,.	6.37871	9.08614e-05
chr1|132037935|132038142|MER63D:hAT-Blackjack:DNA|302|-,.	3.16819	9.11794e-05
chr15|55871785|55875069|MMETn-int:ERVK:LTR|38|+,.	-2.28763	9.98385e-05
chr6|134309999|134310718|L1_Mus2:L1:LINE|65|-,.	3.81828	0.000111652
chr4|139962248|139962531|L1ME4a:L1:LINE|354|+,.	2.08799	0.000116846
chr4|8394622|8397486|MMVL30-int:ERV1:LTR|42|+,.	-2.86459	0.000129154
chr8|109339814|109340030|B3:B2:SINE|182|-,.	-9.01328	0.000140174
chr6|128559210|128559477|B4A:B4:SINE|263|-,.	8.91872	0.000144148
chr8|65086013|65086174|B2_Mm2:B2:SINE|112|-,.	7.14094	0.000145288
chr16|97447064|97447801|RMER19A:ERVK:LTR|127|+,.	6.0213	0.000154119
chr7|64127302|64134861|RLTR4_MM-int:ERV1:LTR|15|+,.	4.94399	0.000162091
chr8|70883208|70883426|MLT1C:ERVL-MaLR:LTR|373|-,.	4.23088	0.000173018
chr6|128548205|128548305|B1F2:Alu:SINE|315|-,.	7.63725	0.000181079
chrX|38180032|38180609|RLTR6B_Mm:ERV1:LTR|107|-,.	-8.92929	0.000196031
chr4|34550905|34551165|MMERVK9C_I-int:ERVK:LTR|118|-,.	2.0719	0.000200077
chr3|61462890|61463155|RMER15:ERVL:LTR|191|-,.	-9.53789	0.000200547
chr6|89860200|89865369|MuRRS4-int:ERV1:LTR|290|-,.	-9.69049	0.000212285
chr7|97463006|97463942|RLTR13B3:ERVK:LTR|18|+,.	2.43827	0.000234325
chr7|28256866|28259080|MMVL30-int:ERV1:LTR|76|-,.	-3.49181	0.000252379
chr7|29257025|29257220|B3:B2:SINE|193|-,.	2.51209	0.000310232
chr5|109901525|109907273|RLTR4_MM-int:ERV1:LTR|19|-,.	-3.74733	0.000310525
chr1|162974532|162977063|IAPLTR3-int:ERVK:LTR|241|+,.	5.42883	0.000360532
chr6|83759706|83759931|ID_B1:B4:SINE|236|+,.	3.17195	0.000362603
chr11|8842562|8842684|ERVB4_1C-LTR_Mm:ERVK:LTR|239|+,.	6.54497	0.000363841
chr13|119653807|119653909|ORR1F:ERVL-MaLR:LTR|229|+,.	2.37511	0.00039044
chr3|10332004|10332104|PB1D10:Alu:SINE|296|-,.	3.77775	0.000425889
chr14|118846481|118846745|L2a:L2:LINE|311|+,.	5.56268	0.000442586
chr4|109402632|109402843|RCHARR1:hAT-Charlie:DNA|262|-,.	2.32261	0.000495619
chr6|128541400|128541635|L1M2:L1:LINE|307|+,.	6.42976	0.000500454
chr7|105251880|105252035|MER53:hAT:DNA|252|+,.	-7.22509	0.000534882
chr10|127153995|127154993|RMER12B:ERVK:LTR|194|-,.	5.77469	0.000540973
chr14|118844761|118845127|MTC:ERVL-MaLR:LTR|147|-,.	3.97373	0.0005736
chr5|88163233|88164385|MMETn-int:ERVK:LTR|35|-,.	-3.439	0.00062791
chr13|113722028|113723180|MMETn-int:ERVK:LTR|35|+,.	-3.439	0.00062791
chr7|81603358|81603478|ID_B1:B4:SINE|151|-,.	2.9322	0.000691164
chr9|35049839|35050201|MTC:ERVL-MaLR:LTR|156|+,.	2.74356	0.00071607
chr4|134159390|134159661|RLTR4_Mm:ERV1:LTR|78|+,.	3.93219	0.000717462
chr3|108456162|108456246|ID4:ID:SINE|214|+,.	3.26052	0.000781527
chr3|108456249|108456324|L1MB7:L1:LINE|267|+,.	3.93979	0.000793372
chr16|98070984|98072142|MTD-int:ERVL-MaLR:LTR|308|-,.	-7.99734	0.000795893
chr3|90236915|90237110|B3:B2:SINE|328|-,.	2.71144	0.000810539
chr6|128560195|128560341|B1_Mur4:Alu:SINE|77|+,.	6.12189	0.000880258
chr8|106572920|106573013|L1MEd:L1:LINE|330|-,.	2.18657	0.00092014
chr18|61646517|61646745|B4A:B4:SINE|288|-,.	2.23204	0.000951205
chr2|57222695|57223392|RLTR4_Mm:ERV1:LTR|46|-,.	6.20648	0.000992923
chr16|35397629|35398114|RLTR11A:ERVK:LTR|130|+,.	2.03423	0.000999218
chr7|81603939|81604103|B3:B2:SINE|204|+,.	2.26815	0.00104392
chr16|21951788|21952704|RMER13B:ERVK:LTR|205|-,.	5.79113	0.0010783
chr15|79909710|79910230|MTE-int:ERVL-MaLR:LTR|290|-,.	2.0045	0.00109018
chr1|75508241|75508468|B4A:B4:SINE|247|-,.	2.09087	0.00116244
chr10|72643742|72644558|RLTR17D_Mm:ERVK:LTR|245|+,.	3.67659	0.0012815
chr5_JH584296_random|60346|61210|MMVL30-int:ERV1:LTR|55|-,.	-8.87212	0.00137285
chr4|122779729|122780054|ORR1D2:ERVL-MaLR:LTR|215|+,.	5.18984	0.00140966
chr5|144670535|144678122|RLTR4_MM-int:ERV1:LTR|9|+,.	7.17749	0.00167475
chr1|107382004|107383587|Lx9:L1:LINE|290|+,.	5.03895	0.00177166
chr1|105457552|105458130|MLTR18B_MM:ERVK:LTR|217|+,.	-9.74865	0.00184426
chr10|22735020|22742579|RLTR4_MM-int:ERV1:LTR|15|+,.	3.12992	0.00185754
chr8|90891733|90891958|RLTR4_Mm:ERV1:LTR|62|+,.	4.88482	0.00198412
chr4|133101398|133101623|RLTR4_Mm:ERV1:LTR|62|+,.	4.88482	0.00198412
chrX|87730655|87731245|RLTR6_Mm:ERV1:LTR|37|+,.	-3.11202	0.00208587
chr7|141466414|141466555|B1_Mus2:Alu:SINE|22|-,.	2.07499	0.0021241
chr11|5523699|5523778|B4:B4:SINE|250|-,.	2.4635	0.00235018
chr5|88164399|88167684|MMETn-int:ERVK:LTR|34|-,.	-5.37353	0.00236314
chr2|180741721|180741870|MER20:hAT-Charlie:DNA|364|-,.	4.60117	0.00237853
chr16|97567839|97568202|MTEa:ERVL-MaLR:LTR|214|+,.	2.1604	0.00241299
chr7|29621824|29623208|RLTR4_MM-int:ERV1:LTR|9|+,.	3.74492	0.00250081
chr7|27127169|27127317|B1_Mus2:Alu:SINE|130|-,.	5.4156	0.00255423
chr11|6006407|6007343|RLTR4_MM-int:ERV1:LTR|28|+,.	2.25731	0.00255547
chr13|119651354|119651462|L1ME2z:L1:LINE|267|-,.	4.24149	0.00259854
chr1|85468715|85476420|RLTR6-int:ERV1:LTR|16|-,.	5.03705	0.00266301
chr7|27934071|27941739|IAPEY4_I-int:ERVK:LTR|12|-,.	-2.56871	0.00288458
chr6|128546624|128546915|MLT1B:ERVL-MaLR:LTR|251|+,.	5.86959	0.00306412
chr6|95042326|95043132|RLTR6-int:ERV1:LTR|24|-,.	8.62621	0.00313667
chr6|128541656|128541819|Lx8:L1:LINE|254|+,.	6.09876	0.00331971
chr5|89204560|89205712|ETnERV-int:ERVK:LTR|35|-,.	-2.92331	0.00332493
chr12|68558716|68561675|MMETn-int:ERVK:LTR|40|+,.	-11.7129	0.00337991
chr6|128578373|128578617|L1MA4A:L1:LINE|290|-,.	6.39735	0.00362554
chr15|102659572|102659708|RSINE1:B4:SINE|221|+,.	2.13141	0.00364728
chr1|109922266|109922301|Lx3_Mus:L1:LINE|214|-,.	5.89837	0.00375646
chr9|51299158|51300101|L1M4c:L1:LINE|283|-,.	4.52869	0.00381264
chr18|61646782|61646936|RSINE1:B4:SINE|247|-,.	2.26413	0.00410723
chr11|3919860|3919986|B3A:B2:SINE|199|-,.	5.09377	0.00436449
chr14|73187668|73187839|RLTR13G:ERVK:LTR|299|-,.	-3.51584	0.00447085
chr2|57214411|57215108|RLTR4_Mm:ERV1:LTR|46|-,.	4.01877	0.00447085
chr13|113723378|113723549|RLTR13G:ERVK:LTR|299|+,.	-3.51584	0.00447085
chr16|91255240|91255411|RLTR13G:ERVK:LTR|299|+,.	-3.51584	0.00447085
chr7|81603715|81603861|B1F1:Alu:SINE|262|+,.	2.91891	0.00451049
chr10|22144182|22144533|ERVB7_2B-LTR_MM:ERVK:LTR|86|-,.	4.69058	0.00466456
chr3|103191306|103192123|RMER6C:ERVK:LTR|223|+,.	3.63127	0.00488732
chr12|57720367|57724872|L1Md_T:L1:LINE|39|-,.	5.42054	0.00519315
chr6|128560124|128560189|ID_B1:B4:SINE|226|+,.	6.30594	0.00555123
chr7|27127407|27127622|B3A:B2:SINE|266|-,.	3.61927	0.00563682
chr11|18846148|18846604|L1MB7:L1:LINE|263|-,.	3.36543	0.00564859
chr1|90932349|90932649|ORR1A2:ERVL-MaLR:LTR|50|-,.	5.99016	0.00569136
chr8|94392915|94393056|MER20:hAT-Charlie:DNA|303|+,.	3.24985	0.00574478
chr10|83603275|83603956|L1_Mus1:L1:LINE|42|+,.	5.11814	0.00575074
chr5|135624270|135625001|MMVL30-int:ERV1:LTR|48|+,.	-7.90661	0.00578499
chr13|62293494|62295000|MMVL30-int:ERV1:LTR|34|-,.	-8.24494	0.0057901
chr18|8416686|8416830|B1_Mm:Alu:SINE|129|+,.	-4.74618	0.00625971
chr1|162874957|162875144|URR1A:hAT-Charlie:DNA|144|+,.	2.06867	0.00627118
chr4|146503672|146511251|MuLV-int:ERV1:LTR|68|+,.	6.9733	0.00637131
chr2|164564578|164564778|MIRb:MIR:SINE|299|+,.	3.42429	0.00654327
chr4|137727265|137727421|L2b:L2:LINE|283|+,.	4.86562	0.00657936
chr5|65999872|65999930|PB1D10:Alu:SINE|167|-,.	4.69519	0.00720371
chr5|114894525|114895124|RLTR6_Mm:ERV1:LTR|87|+,.	4.81244	0.00723092
chr17|40530230|40530286|L3:CR1:LINE|189|-,.	2.46892	0.00756262
chr8|85106182|85107040|L1_Mus3:L1:LINE|63|+,.	4.10871	0.00762753
chr6|128576700|128576896|B3:B2:SINE|209|+,.	5.79829	0.00764534
chr6|41850485|41850734|Charlie4a:hAT-Charlie:DNA|312|-,.	4.3738	0.00767918
chr2|75642371|75642945|RLTR6_Mm:ERV1:LTR|14|+,.	-4.07036	0.00772047
chr18|15607629|15608365|RMER1C:Other:Other|221|-,.	2.15542	0.00790573
chr15|39083637|39084215|Lx8b:L1:LINE|286|+,.	2.58605	0.00790573
chr13|119652628|119652709|ORR1A4:ERVL-MaLR:LTR|123|+,.	2.95031	0.00796196
chr11|87808612|87809013|Lx5b:L1:LINE|180|+,.	4.91173	0.00797704
chr4|73797956|73798131|MLT1E2:ERVL-MaLR:LTR|319|+,.	4.76848	0.00808853
chr7|81601735|81601857|L1ME4a:L1:LINE|222|-,.	2.22192	0.00824669
chr13|119652518|119652604|RLTR31D_MM:ERVK:LTR|163|-,.	2.70582	0.00831153
chr17|36116904|36117063|RSINE1:B4:SINE|199|+,.	-6.79918	0.0086365
chr11|72986670|72986904|MTE2a:ERVL-MaLR:LTR|335|-,.	5.14954	0.00909609
chr13|8469975|8473241|IAPEz-int:ERVK:LTR|21|-,.	5.95069	0.00917084
chr6|128560140|128560194|PB1D7:Alu:SINE|157|+,.	6.07895	0.00980868
chr15|76564011|76566305|RLTR4_MM-int:ERV1:LTR|14|-,.	5.42937	0.0100956
chr5|65999677|65999863|B2_Mm1t:B2:SINE|76|-,.	3.6392	0.0103592
chr7|27125433|27125608|ID_B1:B4:SINE|250|+,.	5.06371	0.0105577
chr12|24357144|24364742|IAPEY4_I-int:ERVK:LTR|12|+,.	5.03989	0.0105902
chr5|96827275|96827464|RLTR42-int:ERVK:LTR|250|-,.	4.71244	0.010759
chr19|54060344|54061066|RMER19B2:ERVK:LTR|167|-,.	4.93958	0.0108884
chr8|57698501|57698682|B3A:B2:SINE|256|+,.	4.49868	0.0109647
chr2|20513157|20515856|L1_Mus2:L1:LINE|58|-,.	-3.45972	0.0109757
chr4|127008875|127015333|IAPEz-int:ERVK:LTR|29|+,.	5.21564	0.0109899
chr18|30267211|30269257|RLTR4_MM-int:ERV1:LTR|163|+,.	2.64264	0.0111479
chr16|96318333|96318447|RSINE1:B4:SINE|360|+,.	3.09638	0.0115451
chr10|91753426|91754189|MTE-int:ERVL-MaLR:LTR|319|-,.	5.94884	0.0118962
chr2|150636755|150637453|RMER6A:ERVK:LTR|129|-,.	5.32433	0.011958
chr9|50508077|50508285|B3:B2:SINE|302|-,.	2.77444	0.0121242
chr14|118844459|118844761|ORR1A2:ERVL-MaLR:LTR|93|-,.	3.91255	0.012152
chr18|15449520|15450153|MER44D:TcMar-Tigger:DNA|280|-,.	2.89023	0.012155
chr2|150633386|150634700|ORR1C2-int:ERVL-MaLR:LTR|199|+,.	3.44897	0.0125746
chr7|102470796|102471294|RLTR25A:ERVK:LTR|117|+,.	-3.68191	0.0129782
chr15|91931493|91931881|MTD:ERVL-MaLR:LTR|196|-,.	4.80572	0.0130442
chr8|3607324|3607522|ID_B1:B4:SINE|271|+,.	2.88382	0.0132229
chr6|7026152|7026960|MMETn-int:ERVK:LTR|22|-,.	-7.22294	0.0134764
chr11|106805972|106806165|B2_Mm1a:B2:SINE|37|+,.	2.40734	0.0137642
chr15|79914180|79914360|URR1A:hAT-Charlie:DNA|124|+,.	3.4795	0.0137642
chr7|98209245|98209366|B3A:B2:SINE|223|-,.	2.55435	0.0137695
chr12|104768982|104769132|B3A:B2:SINE|226|+,.	2.20236	0.0141207
chr12|57731770|57735766|L1Md_T:L1:LINE|26|-,.	3.36778	0.0141475
chr15|55253926|55254066|MIRb:MIR:SINE|289|-,.	2.49033	0.0143359
chr17|73888360|73889357|RLTR10-int:ERVK:LTR|36|-,.	6.45649	0.0144761
chr15|91885484|91886014|L1Md_F2:L1:LINE|72|-,.	6.03645	0.0147685
chr6|28924533|28927775|IAPEz-int:ERVK:LTR|21|-,.	-4.18214	0.0148278
chr11|87807656|87808188|RMER19A:ERVK:LTR|107|+,.	5.36381	0.015079
chr15|34612628|34613299|L1Md_F2:L1:LINE|53|+,.	6.21936	0.0151085
chr6|142240017|142240778|Lx3A:L1:LINE|95|+,.	4.84793	0.0151517
chr8|70883486|70883584|PB1D10:Alu:SINE|323|-,.	3.9974	0.0151886
chr9|70065916|70067401|Lx2B2:L1:LINE|109|+,.	5.47015	0.0151886
chr7|30317652|30317801|L2a:L2:LINE|269|+,.	2.8894	0.0151886
chr19|9828847|9829173|IAPEY4_LTR:ERVK:LTR|3|-,.	3.40268	0.0154414
chr5|23694666|23695564|MYSERV6-int:ERVK:LTR|263|-,.	-7.50592	0.0157716
chr7|97462053|97462270|B3:B2:SINE|202|-,.	2.36917	0.0161878
chr2|154009568|154009688|MIRc:MIR:SINE|261|+,.	5.20276	0.0167857
chr11|3922687|3923157|MT2A:ERVL:LTR|234|+,.	3.50717	0.0169794
chr5|96485896|96489168|IAPEz-int:ERVK:LTR|20|-,.	-8.06976	0.0169794
chr14|118845145|118845241|B4A:B4:SINE|326|-,.	4.73237	0.0172463
chr13|98986971|98994558|RLTR4_MM-int:ERV1:LTR|11|-,.	2.03918	0.0173611
chr9|50505485|50505622|MTD:ERVL-MaLR:LTR|172|-,.	2.7028	0.018012
chr17|40112572|40113621|MMERVK9C_I-int:ERVK:LTR|117|-,.	4.10445	0.0181687
chr6|134010005|134014401|MMETn-int:ERVK:LTR|28|-,.	-4.81201	0.0182068
chr8|57717468|57717803|ORR1E:ERVL-MaLR:LTR|318|+,.	4.49024	0.0182449
chr3|96465912|96466505|RLTR18:ERVK:LTR|186|-,.	2.93606	0.0186256
chr12|83536945|83537232|RLTR31_Mm:ERVK:LTR|152|-,.	3.00506	0.019392
chr15|55875083|55876229|MMETn-int:ERVK:LTR|36|+,.	-2.42447	0.0203875
chr6|83760461|83760877|L1M4b:L1:LINE|312|-,.	2.98221	0.0205543
chr12|51303122|51306670|RLTR6-int:ERV1:LTR|18|-,.	-7.46727	0.0207769
chr5|96826427|96826660|L1MC2:L1:LINE|258|-,.	3.47212	0.0210416
chr6|128599792|128600300|MT2B1:ERVL:LTR|183|-,.	5.85815	0.0211207
chr15|99575851|99576328|RCHARR1:hAT-Charlie:DNA|248|-,.	4.55781	0.0211799
chr7|24383723|24383834|B3A:B2:SINE|215|+,.	4.00814	0.0212983
chr17|6348488|6349680|IAPEz-int:ERVK:LTR|78|-,.	5.83495	0.021408
chr8|3634961|3635154|B3A:B2:SINE|226|-,.	2.80772	0.0219257
chr18|61648320|61648449|B2_Mm2:B2:SINE|108|+,.	5.11841	0.0222586
chr9|50503046|50503181|B4A:B4:SINE|312|-,.	4.36866	0.0229101
chr14|118847356|118847573|L2a:L2:LINE|322|+,.	4.00405	0.0231846
chr6|134608904|134609036|ID_B1:B4:SINE|265|+,.	3.68318	0.0235227
chr2|164524201|164526771|RLTR44-int:ERVK:LTR|180|+,.	5.8955	0.0238317
chr7|17540670|17542604|MMVL30-int:ERV1:LTR|28|+,.	5.28684	0.0240083
chr7|98209367|98209448|RMER5:ERV1:LTR|207|+,.	3.69486	0.0242405
chrY|60510844|60510895|MMETn-int:ERVK:LTR|39|+,.	-2.18362	0.0243891
chrY|58545093|58545144|MMETn-int:ERVK:LTR|39|-,.	-2.18362	0.0243891
chr14|118847978|118848112|B1_Mus1:Alu:SINE|179|+,.	4.46642	0.0249877
chr5|44006457|44006892|RMER10B:ERVL:LTR|137|+,.	2.25783	0.0252131
chr1|90951137|90951253|B1F1:Alu:SINE|214|-,.	3.80259	0.0255128
chr7|98237519|98242455|L1Md_F2:L1:LINE|64|+,.	4.63923	0.0258316
chr15|37376309|37377463|MTB-int:ERVL-MaLR:LTR|70|-,.	4.23724	0.026177
chr1|23302729|23306003|IAPEz-int:ERVK:LTR|23|+,.	3.89937	0.0262552
chr4|57938317|57939638|Lx4A:L1:LINE|114|+,.	4.81962	0.0265355
chr16|55537510|55537669|B2_Mm1a:B2:SINE|107|-,.	3.09328	0.0266113
chr11|116765560|116765624|B1_Mus2:Alu:SINE|191|-,.	4.73965	0.0267423
chr10|72643192|72643526|L1MB1:L1:LINE|284|+,.	4.28379	0.0267951
chr10|88470818|88470953|B1_Mus2:Alu:SINE|145|-,.	2.72524	0.0270934
chr18|15611496|15612055|Lx5b:L1:LINE|189|+,.	2.50779	0.0272692
chr2|103268450|103268650|L2b:L2:LINE|323|-,.	3.4715	0.0273412
chr7|102472176|102472597|RLTR11A:ERVK:LTR|191|-,.	-3.75981	0.0277083
chr6|37984189|37984315|ID_B1:B4:SINE|219|-,.	2.39128	0.0277997
chr12|23022423|23025329|MMVL30-int:ERV1:LTR|47|-,.	-8.21719	0.0279917
chr11|74394505|74395019|L1MB7:L1:LINE|264|-,.	4.72787	0.0279988
chr1|75507572|75507666|MIRb:MIR:SINE|312|+,.	2.20787	0.0283618
chr6|132439434|132439664|L1MDb:L1:LINE|302|-,.	4.09562	0.0287481
chr12|111942456|111942592|B1_Mur4:Alu:SINE|140|+,.	3.98598	0.0290068
chr18|61648125|61648303|MIR:MIR:SINE|333|+,.	4.18303	0.0294978
chr2|158384916|158385055|B1_Mus1:Alu:SINE|79|+,.	3.90967	0.0301445
chr11|116767238|116767620|ORR1B1:ERVL-MaLR:LTR|142|-,.	3.1055	0.0303248
chr14|57653407|57653598|B2_Mm1a:B2:SINE|52|+,.	4.52986	0.0303571
chr18|15602316|15602835|MTEa-int:ERVL-MaLR:LTR|304|-,.	2.06978	0.0304627
chr9|75293266|75293482|B3:B2:SINE|174|-,.	4.10982	0.0304939
chr18|30266511|30267209|RLTR4_Mm:ERV1:LTR|46|+,.	3.366	0.0308623
chr2|103269025|103269394|L1MA5:L1:LINE|359|+,.	3.09525	0.0313762
chr2|154019124|154025451|L1_Mus1:L1:LINE|83|-,.	5.03868	0.0315818
chr10|111774268|111774474|ID_B1:B4:SINE|268|+,.	4.45238	0.0321001
chr6|86471114|86471321|B3:B2:SINE|232|-,.	4.91207	0.0321791
chr12|57744780|57746842|MMETn-int:ERVK:LTR|64|-,.	-6.5822	0.0322557
chr16|92348199|92348354|MLT1J:ERVL-MaLR:LTR|327|-,.	4.20646	0.0323016
chrX|9998370|9998721|L2a:L2:LINE|340|+,.	-5.08927	0.0327958
chr7|97458320|97458467|B1_Mm:Alu:SINE|75|+,.	2.92771	0.032828
chr7|98192472|98192549|MLT1D:ERVL-MaLR:LTR|164|+,.	4.67638	0.0329807
chr6|86469020|86469209|B2_Mm2:B2:SINE|99|-,.	4.87898	0.033935
chr6|128559514|128559634|B1_Mus1:Alu:SINE|43|-,.	5.41651	0.0341363
chr3|88365464|88365608|B1_Mur3:Alu:SINE|90|-,.	2.56303	0.0343788
chr4|32791278|32796973|RLTR4_MM-int:ERV1:LTR|16|-,.	3.15303	0.0344925
chr6|127671228|127671605|L1_Mus3:L1:LINE|77|-,.	2.4643	0.0347073
chr17|35429132|35429844|RMER19B:ERVK:LTR|179|+,.	-3.26016	0.0350072
chr7|126643184|126643377|B2_Mm1a:B2:SINE|42|-,.	2.15412	0.0350785
chr7|27125786|27125968|B3A:B2:SINE|198|+,.	4.78415	0.0350836
chr10|62185867|62186051|B2_Mm2:B2:SINE|114|-,.	2.43124	0.0352261
chr16|36769954|36770352|IAPLTR1_Mm:ERVK:LTR|94|-,.	-2.56523	0.0354233
chr3|96465200|96465331|B1_Mur2:Alu:SINE|252|-,.	4.34163	0.0359437
chr2|103446519|103446729|ID_B1:B4:SINE|268|+,.	2.92173	0.0364161
chr7|141463063|141463230|B1_Mur2:Alu:SINE|168|-,.	2.41543	0.0373592
chr14|118859826|118860092|RLTR20C1_MM:ERVK:LTR|289|+,.	3.90981	0.0375368
chr6|148635569|148638534|MMVL30-int:ERV1:LTR|35|-,.	-4.82808	0.0377263
chr11|78843132|78843316|B2_Mm2:B2:SINE|140|+,.	2.28181	0.0385531
chr13|72621098|72621410|ORR1E:ERVL-MaLR:LTR|234|-,.	2.52731	0.0385535
chr3|92690992|92691174|MER34B-int:ERV1:LTR|147|+,.	-2.12735	0.0390062
chrX|78509875|78514592|IAP-d-int:ERVK:LTR|69|-,.	-3.68985	0.0393015
chr1|162972777|162974330|ETnERV3-int:ERVK:LTR|91|+,.	5.18142	0.0393901
chr2|68212351|68212900|RLTR12E:ERVK:LTR|159|+,.	3.04632	0.0397114
chr7|72078249|72078579|Tigger7:TcMar-Tigger:DNA|284|+,.	2.89312	0.0411508
chr8|94675900|94675956|LFSINE_Vert:tRNA:SINE|151|-,.	4.32681	0.0419158
chr2|154008803|154009024|L1MA4:L1:LINE|265|-,.	4.66671	0.0423822
chr16|97568544|97568731|B3:B2:SINE|186|+,.	4.20024	0.0428733
chr4|83538279|83539968|MMVL30-int:ERV1:LTR|38|-,.	-4.02081	0.044334
chr14|8357753|8357892|MLT1K:ERVL-MaLR:LTR|284|+,.	4.83258	0.0451408
chr3|8454687|8455293|RLTR6_Mm:ERV1:LTR|102|-,.	-7.94646	0.0451708
chr4|134159638|134159937|RLTR4_Mm:ERV1:LTR|58|+,.	3.60145	0.0454729
chr2|156363103|156363402|RLTR4_Mm:ERV1:LTR|58|-,.	3.60145	0.0454729
chr6|13895029|13895275|ORR1C2:ERVL-MaLR:LTR|179|+,.	3.05043	0.0457574
chr4|115655982|115656264|MMVL30-int:ERV1:LTR|111|-,.	-7.53839	0.0463065
chr3|35171521|35172019|RLTR10C:ERVK:LTR|41|-,.	-7.03944	0.0470941
chr15|91880866|91881828|Lx8:L1:LINE|295|-,.	5.81645	0.0470991
chr4|78513753|78516995|IAPEz-int:ERVK:LTR|22|+,.	-2.57704	0.0471068
chr4|44058330|44058525|B4A:B4:SINE|274|+,.	3.21966	0.0473288
chrX|124280608|124282815|MMVL30-int:ERV1:LTR|34|-,.	-3.72111	0.0475283
chrX|125104793|125107000|MMVL30-int:ERV1:LTR|34|+,.	-3.72111	0.0475283
chr9|53377970|53378133|B3:B2:SINE|227|-,.	2.13555	0.0481815
chr8|71691359|71691841|RMER4B:ERVK:LTR|189|+,.	2.42139	0.0485181
chr4|137687311|137687519|L2b:L2:LINE|332|-,.	4.07553	0.0486896
chr1|172523402|172524232|RMER19B:ERVK:LTR|157|+,.	2.00489	0.0491951
chr1|39382694|39383022|MT2A:ERVL:LTR|271|+,.	2.73269	0.0495039
chr1|93857633|93858594|RLTR13D3A1:ERVK:LTR|85|+,.	3.18145	0.0495081
chr16|92346745|92346870|MLT1C:ERVL-MaLR:LTR|322|-,.	4.17508	0.0497306
chr11|70455182|70455292|PB1D9:Alu:SINE|327|+,.	3.16129	0.0499987

## Sheet: E18.5
Differentially expressed TEs between E18.5 vs E14.5
TE	log2(Fold Change)	Adjusted P-value
chr2|164189446|164189688|MLT1A0:ERVL-MaLR:LTR|245|-,.	4.90063	3.18557e-43
chr13|119651570|119651910|MLT1A1:ERVL-MaLR:LTR|319|-,.	7.30861	1.93546e-42
chr17|34997139|34997395|RLTR30D_RN:ERV1:LTR|297|-,.	2.38709	1.72844e-39
chr2|25289911|25290179|MER45R:hAT-Tip100:DNA|312|-,.	4.84428	8.51679e-38
chr6|5216696|5217583|RLTR13B1:ERVK:LTR|82|-,.	2.76176	5.29926e-37
chr5|144191811|144191976|ID_B1:B4:SINE|239|-,.	4.57116	5.67234e-35
chr17|34998193|34998562|RNERVK23-int:ERVK:LTR|288|-,.	2.27437	4.68563e-34
chr9|21908851|21908984|B1_Mus2:Alu:SINE|135|-,.	5.06297	1.92124e-31
chr7|98209843|98210939|MTA_Mm-int:ERVL-MaLR:LTR|35|+,.	6.36466	2.83249e-31
chr4|46576471|46583716|MMTV-int:ERVK:LTR|1|+,.	4.53348	1.42509e-28
chr5|144191785|144191891|PB1D10:Alu:SINE|221|-,.	4.7427	3.57688e-28
chr17|39410555|39410753|URR1A:hAT-Charlie:DNA|262|-,.	7.18586	9.22976e-28
chr13|119653807|119653909|ORR1F:ERVL-MaLR:LTR|229|+,.	5.87609	2.31091e-27
chr6|5218678|5218978|L1MA6:L1:LINE|264|-,.	3.2253	4.66572e-27
chr13|119653929|119654113|ORR1F:ERVL-MaLR:LTR|238|+,.	7.73223	1.17058e-26
chr10|111781331|111782045|L1_Mur3:L1:LINE|157|-,.	3.66986	1.84632e-26
chr5|144192999|144193116|B1F:Alu:SINE|269|-,.	4.11224	3.65842e-25
chr9|21908606|21908789|ID_B1:B4:SINE|296|-,.	3.72747	4.25091e-24
chr7|81600680|81601085|L1ME4a:L1:LINE|374|+,.	3.65406	4.6608e-24
chr6|5218090|5218394|ORR1A2:ERVL-MaLR:LTR|66|-,.	3.31246	4.46606e-23
chr6|5219427|5219708|B4:B4:SINE|312|-,.	2.99967	1.23051e-22
chr16|96319171|96319460|MTE2a:ERVL-MaLR:LTR|247|+,.	4.19089	3.73947e-22
chr7|81604449|81604830|MLT1I:ERVL-MaLR:LTR|334|-,.	3.39272	8.77427e-20
chr6|5219966|5220220|RLTR28:ERVL:LTR|158|+,.	3.22631	4.74606e-19
chr4|140950921|140951090|B3A:B2:SINE|249|+,.	4.76123	1.22495e-18
chr3|88369594|88369986|RLTR10D:ERVK:LTR|98|-,.	4.06527	2.55487e-18
chr5|122728467|122728582|PB1D10:Alu:SINE|292|-,.	2.92205	2.80905e-18
chr15|16360896|16363012|Lx2:L1:LINE|156|+,.	2.52219	6.4212e-18
chr19|9829173|9836838|IAPEY4_I-int:ERVK:LTR|9|-,.	2.32288	8.29842e-18
chr17|34997540|34997631|RLTR30D_RN:ERV1:LTR|297|-,.	2.08099	2.05927e-17
chr9|21907774|21907895|B1_Mur3:Alu:SINE|227|+,.	4.14642	2.6027e-17
chr5|144193808|144193985|ID_B1:B4:SINE|266|-,.	4.5767	1.85058e-16
chr6|129006162|129006707|RLTR1D:ERV1:LTR|132|+,.	2.98632	2.09703e-16
chr2|154015009|154015362|ORR1D1:ERVL-MaLR:LTR|241|-,.	10.869	2.87834e-16
chr17|34997395|34997540|B1_Mus2:Alu:SINE|62|-,.	2.39622	7.5921e-16
chr2|150618890|150618962|ID4_:ID:SINE|206|+,.	2.73995	1.08306e-15
chr13|119652798|119652914|B1_Mur1:Alu:SINE|233|-,.	7.39178	1.95749e-15
chr9|21908216|21908358|RSINE1:B4:SINE|303|-,.	4.01288	2.86615e-15
chr7|81609624|81609805|RMER30:hAT-Charlie:DNA|263|-,.	2.82758	8.42167e-15
chr3|10394434|10395269|RMER19B:ERVK:LTR|148|+,.	2.37667	8.987e-15
chr7|98209448|98209843|MTA_Mm:ERVL-MaLR:LTR|30|+,.	5.84452	2.97054e-14
chr12|38868739|38868965|MLT1D:ERVL-MaLR:LTR|267|-,.	3.03924	4.22018e-14
chr4|140951101|140951307|B3:B2:SINE|221|+,.	3.77796	4.53378e-14
chr3|90511958|90512063|MT2B:ERVL:LTR|270|+,.	3.24322	9.22872e-14
chr13|119652628|119652709|ORR1A4:ERVL-MaLR:LTR|123|+,.	6.58943	1.1185e-13
chr1|132037935|132038142|MER63D:hAT-Blackjack:DNA|302|-,.	5.2617	1.51985e-13
chr5|122724727|122724914|B2_Mm1t:B2:SINE|64|+,.	3.28452	3.08915e-13
chr2|154012852|154013088|B4:B4:SINE|298|-,.	10.8184	5.37592e-13
chr16|21955006|21955158|B1_Mur4:Alu:SINE|115|-,.	5.2346	1.08674e-12
chr4|44034804|44035238|ORR1D2-int:ERVL-MaLR:LTR|269|+,.	2.41973	1.21737e-12
chr7|73775270|73775533|B4:B4:SINE|294|+,.	2.02204	2.25688e-12
chr8|90886290|90886509|RLTR4_Mm:ERV1:LTR|82|+,.	5.89992	2.70306e-12
chr4|139961382|139961811|RLTR10C:ERVK:LTR|42|-,.	4.06041	3.18301e-12
chr6|128539307|128539459|B1_Mm:Alu:SINE|55|-,.	9.37837	3.95605e-12
chr13|119652518|119652604|RLTR31D_MM:ERVK:LTR|163|-,.	5.70139	4.20622e-12
chr6|5220221|5220362|B1_Mur3:Alu:SINE|174|+,.	2.57908	4.78962e-12
chr7|81601131|81601684|L1ME4a:L1:LINE|303|+,.	3.62226	7.8928e-12
chr10|111782573|111783039|RLTR44D:ERVK:LTR|98|+,.	3.59184	1.27577e-11
chr15|91935929|91936104|LTR16A:ERVL:LTR|333|+,.	9.05238	1.63176e-11
chr1|90950899|90951100|B4A:B4:SINE|272|-,.	3.76322	2.35041e-11
chr5|30933287|30933399|B1F:Alu:SINE|259|-,.	3.81975	3.73791e-11
chr9|21907658|21907774|ID_B1:B4:SINE|239|+,.	3.65099	4.60748e-11
chr2|154011663|154011792|MIRb:MIR:SINE|318|+,.	10.3642	4.65678e-11
chr6|128539093|128539283|B2_Mm2:B2:SINE|102|-,.	9.40996	5.36097e-11
chr6|128547664|128547946|B4:B4:SINE|282|-,.	10.8378	5.65138e-11
chr2|103265757|103265951|MER20:hAT-Charlie:DNA|309|+,.	2.29551	7.10923e-11
chr7|98192785|98193078|MLT1D:ERVL-MaLR:LTR|329|+,.	8.75274	1.32625e-10
chr4|44036846|44037019|B3A:B2:SINE|207|-,.	2.52096	1.47044e-10
chr14|118846481|118846745|L2a:L2:LINE|311|+,.	8.90365	1.63047e-10
chr4|139962248|139962531|L1ME4a:L1:LINE|354|+,.	3.14961	1.6737e-10
chr4|133095956|133096175|RLTR4_Mm:ERV1:LTR|82|+,.	5.86128	1.78308e-10
chr6|132439434|132439664|L1MDb:L1:LINE|302|-,.	9.03898	2.32717e-10
chr1|132038336|132038431|MER63D:hAT-Blackjack:DNA|274|-,.	4.92512	4.53561e-10
chr6|41850485|41850734|Charlie4a:hAT-Charlie:DNA|312|-,.	8.21471	5.11079e-10
chr7|98210939|98211334|MTA_Mm:ERVL-MaLR:LTR|25|+,.	6.44014	5.4956e-10
chr15|91935727|91935838|LTR16A:ERVL:LTR|355|+,.	8.9033	5.75039e-10
chr9|50508285|50509045|RLTR33:ERVK:LTR|164|+,.	2.73419	7.04794e-10
chr4|122779729|122780054|ORR1D2:ERVL-MaLR:LTR|215|+,.	8.56621	1.02326e-09
chr1|52709920|52710100|B3A:B2:SINE|291|+,.	8.94838	1.15882e-09
chr4|44035306|44035505|ORR1D2:ERVL-MaLR:LTR|224|+,.	2.22526	1.34895e-09
chr6|128559962|128560096|B1F1:Alu:SINE|305|+,.	9.64491	1.50374e-09
chr13|119651354|119651462|L1ME2z:L1:LINE|267|-,.	7.30453	1.56818e-09
chr7|98209245|98209366|B3A:B2:SINE|223|-,.	4.9696	3.17917e-09
chr2|154012662|154012765|PB1D9:Alu:SINE|282|-,.	10.013	3.26851e-09
chr4|44034556|44034795|URR1A:hAT-Charlie:DNA|156|+,.	2.47844	3.29811e-09
chr15|55258559|55258647|PB1D7:Alu:SINE|261|+,.	3.02666	4.19194e-09
chr7|98192608|98192736|ID_B1:B4:SINE|266|+,.	8.20738	5.40244e-09
chr9|50506193|50506944|L1M4:L1:LINE|278|-,.	2.66777	7.19991e-09
chr14|118844761|118845127|MTC:ERVL-MaLR:LTR|147|-,.	5.94368	7.54704e-09
chr4|44036382|44036799|MT2B1:ERVL:LTR|234|+,.	2.20845	8.53173e-09
chr3|10391891|10392212|ORR1A3:ERVL-MaLR:LTR|121|-,.	2.41529	1.20201e-08
chr4|140951443|140951637|B2_Mm2:B2:SINE|47|-,.	4.62718	1.47138e-08
chr6|128567264|128567644|MTD:ERVL-MaLR:LTR|201|+,.	9.1839	1.56055e-08
chr8|90891471|90891690|RLTR4_Mm:ERV1:LTR|82|+,.	4.55555	1.56931e-08
chr4|46583716|46585044|RLTR3_Mm:ERVK:LTR|66|+,.	3.85703	1.60635e-08
chr17|35834582|35834704|B1_Mus1:Alu:SINE|123|+,.	-2.01361	1.67086e-08
chr5|147556118|147560603|MuRRS-int:ERV1:LTR|56|-,.	2.48959	1.70999e-08
chr4|133101136|133101355|RLTR4_Mm:ERV1:LTR|82|+,.	4.55538	1.83838e-08
chr9|83599533|83599612|PB1D10:Alu:SINE|132|-,.	2.03247	2.03265e-08
chr1|107382004|107383587|Lx9:L1:LINE|290|+,.	7.78494	2.61871e-08
chr4|73716034|73716195|RSINE1:B4:SINE|348|-,.	2.69144	3.30134e-08
chr4|109402632|109402843|RCHARR1:hAT-Charlie:DNA|262|-,.	3.31918	3.78159e-08
chr4|133096173|133096216|RLTR4_Mm:ERV1:LTR|23|+,.	5.98217	4.20339e-08
chr8|90886507|90886550|RLTR4_Mm:ERV1:LTR|23|+,.	5.98217	4.20339e-08
chr4|133101353|133101396|RLTR4_Mm:ERV1:LTR|23|+,.	5.98217	4.20339e-08
chr8|90891688|90891731|RLTR4_Mm:ERV1:LTR|23|+,.	5.98217	4.20339e-08
chr4|134164403|134164702|RLTR4_Mm:ERV1:LTR|58|+,.	5.97513	4.7704e-08
chr2|73342849|73342980|ID_B1:B4:SINE|176|+,.	3.7415	5.10684e-08
chr1|162875594|162875752|B4A:B4:SINE|290|-,.	3.16159	6.04307e-08
chr4|139963333|139963450|MER117:hAT-Charlie:DNA|287|+,.	2.91542	6.09314e-08
chr6|132056313|132056377|AmnSINE1:Deu:SINE|250|-,.	8.21474	6.70156e-08
chr11|18846148|18846604|L1MB7:L1:LINE|263|-,.	5.603	6.94935e-08
chr4|122771534|122771630|MamGypLTR1d:Gypsy:LTR|326|+,.	7.81023	7.07845e-08
chr15|55257867|55258018|B1F:Alu:SINE|245|-,.	2.69977	7.6197e-08
chr1|52694354|52699816|L1Md_F3:L1:LINE|70|+,.	8.98916	8.97135e-08
chr15|102659572|102659708|RSINE1:B4:SINE|221|+,.	3.40035	1.12282e-07
chr6|134438415|134438655|B4A:B4:SINE|282|-,.	2.37878	1.28912e-07
chr1|162974532|162977063|IAPLTR3-int:ERVK:LTR|241|+,.	7.35759	1.33396e-07
chr3|108456249|108456324|L1MB7:L1:LINE|267|+,.	5.58212	1.39653e-07
chr7|97463006|97463942|RLTR13B3:ERVK:LTR|18|+,.	3.22743	1.47425e-07
chr18|15607629|15608365|RMER1C:Other:Other|221|-,.	3.60909	1.89906e-07
chr3|106552065|106552287|L1MEd:L1:LINE|381|+,.	2.49534	2.40455e-07
chr17|40530230|40530286|L3:CR1:LINE|189|-,.	4.02386	2.95449e-07
chr7|81603939|81604103|B3:B2:SINE|204|+,.	3.21303	3.02119e-07
chr1|52710432|52710593|MIR:MIR:SINE|223|-,.	7.80109	3.27405e-07
chr3|108456162|108456246|ID4:ID:SINE|214|+,.	4.49862	3.36894e-07
chr6|128541400|128541635|L1M2:L1:LINE|307|+,.	8.5349	4.60787e-07
chr10|111772401|111774004|L1Md_F2:L1:LINE|58|-,.	3.06533	4.89236e-07
chr6|128548205|128548305|B1F2:Alu:SINE|315|-,.	9.51123	5.96071e-07
chr1|118681955|118682055|MTEa:ERVL-MaLR:LTR|220|-,.	2.07309	6.33326e-07
chr14|118844459|118844761|ORR1A2:ERVL-MaLR:LTR|93|-,.	6.49298	8.41419e-07
chr11|6010759|6011515|RLTR4_Mm:ERV1:LTR|45|+,.	2.36257	9.70052e-07
chr6|127673096|127673664|L1M4:L1:LINE|247|-,.	3.86474	9.70052e-07
chr16|97447064|97447801|RMER19A:ERVK:LTR|127|+,.	7.2976	1.0036e-06
chr4|57062608|57062728|MIR3:MIR:SINE|254|-,.	2.14702	1.09672e-06
chr17|36030017|36030176|B2_Mm1a:B2:SINE|25|-,.	3.78163	1.1069e-06
chr15|37376309|37377463|MTB-int:ERVL-MaLR:LTR|70|-,.	7.42432	1.22777e-06
chr6|128559210|128559477|B4A:B4:SINE|263|-,.	10.7168	1.22802e-06
chr7|81603358|81603478|ID_B1:B4:SINE|151|-,.	3.85623	1.27441e-06
chr2|103264522|103264620|L2c:L2:LINE|258|-,.	2.37631	1.29693e-06
chr11|116767238|116767620|ORR1B1:ERVL-MaLR:LTR|142|-,.	5.55823	1.80928e-06
chr9|35049839|35050201|MTC:ERVL-MaLR:LTR|156|+,.	3.55802	2.09777e-06
chr8|65085771|65085947|B3A:B2:SINE|268|+,.	7.44107	2.37292e-06
chr17|40113797|40114641|RLTR13A1:ERVK:LTR|108|-,.	3.18355	2.46651e-06
chr2|176812583|176813661|MTA_Mm-int:ERVL-MaLR:LTR|128|+,.	2.89963	2.75264e-06
chr15|55257131|55257344|B3:B2:SINE|288|+,.	2.27647	2.87286e-06
chr4|134159390|134159661|RLTR4_Mm:ERV1:LTR|78|+,.	5.02664	3.03173e-06
chr4|44035214|44035282|ORR1D2:ERVL-MaLR:LTR|235|+,.	2.3955	3.32455e-06
chr3|10332004|10332104|PB1D10:Alu:SINE|296|-,.	4.63473	3.68087e-06
chr8|68347405|68347752|ORR1A4:ERVL-MaLR:LTR|87|+,.	3.21368	3.76992e-06
chr1|162875593|162875728|B1_Mur1:Alu:SINE|230|-,.	3.33408	3.83197e-06
chr6|128560195|128560341|B1_Mur4:Alu:SINE|77|+,.	7.8043	4.11391e-06
chr6|128546624|128546915|MLT1B:ERVL-MaLR:LTR|251|+,.	8.1379	4.58984e-06
chr16|92348199|92348354|MLT1J:ERVL-MaLR:LTR|327|-,.	7.35887	4.75245e-06
chr3|96465912|96466505|RLTR18:ERVK:LTR|186|-,.	4.78347	4.86225e-06
chr3|90236915|90237110|B3:B2:SINE|328|-,.	3.41611	5.76599e-06
chr2|180741721|180741870|MER20:hAT-Charlie:DNA|364|-,.	6.206	5.8419e-06
chr11|83710018|83710381|ORR1D1:ERVL-MaLR:LTR|259|-,.	4.48101	5.87107e-06
chr10|72643742|72644558|RLTR17D_Mm:ERVK:LTR|245|+,.	4.71085	6.96793e-06
chr7|126643184|126643377|B2_Mm1a:B2:SINE|42|-,.	3.74157	7.14071e-06
chr1|162874566|162874826|B4:B4:SINE|261|-,.	2.43988	7.51586e-06
chr1|132038153|132038274|B1_Mur4:Alu:SINE|165|+,.	4.32999	7.73033e-06
chr8|57698501|57698682|B3A:B2:SINE|256|+,.	6.72008	7.84666e-06
chr6|5220537|5220695|RLTR28:ERVL:LTR|129|+,.	3.23076	7.87487e-06
chr15|76564011|76566305|RLTR4_MM-int:ERV1:LTR|14|-,.	8.13574	8.84404e-06
chr7|97460089|97460482|MTC:ERVL-MaLR:LTR|149|-,.	2.75287	9.53157e-06
chr11|8842562|8842684|ERVB4_1C-LTR_Mm:ERVK:LTR|239|+,.	7.65247	9.69938e-06
chr6|127673689|127674219|Lx8:L1:LINE|262|+,.	2.38912	9.84046e-06
chr4|19877236|19877391|RSINE1:B4:SINE|317|-,.	6.70271	9.92672e-06
chr5|88164399|88167684|MMETn-int:ERVK:LTR|34|-,.	-7.18676	1.06347e-05
chr10|22735020|22742579|RLTR4_MM-int:ERV1:LTR|15|+,.	4.06267	1.07755e-05
chr18|15602316|15602835|MTEa-int:ERVL-MaLR:LTR|304|-,.	3.50674	1.10437e-05
chr6|129186141|129186284|B2_Mm2:B2:SINE|161|+,.	2.15515	1.11779e-05
chr6|132308877|132310120|RMER1A:Other:Other|308|+,.	6.68621	1.1847e-05
chr15|55871785|55875069|MMETn-int:ERVK:LTR|38|+,.	-2.49111	1.28802e-05
chr4|130531367|130531510|MIR3:MIR:SINE|313|-,.	-2.95748	1.30533e-05
chr11|116765560|116765624|B1_Mus2:Alu:SINE|191|-,.	7.73423	1.37228e-05
chr6|5220383|5220501|RLTR28:ERVL:LTR|190|+,.	3.47592	1.43596e-05
chr2|157012828|157013051|L1MB3:L1:LINE|301|+,.	-2.23672	1.5447e-05
chr10|72643192|72643526|L1MB1:L1:LINE|284|+,.	6.86301	1.61139e-05
chr1|130851636|130851766|ID_B1:B4:SINE|233|+,.	7.00602	1.97318e-05
chr2|92041854|92042257|MTC:ERVL-MaLR:LTR|142|+,.	7.63969	1.99453e-05
chr7|81601735|81601857|L1ME4a:L1:LINE|222|-,.	3.18247	2.04378e-05
chr14|30884439|30884619|B2_Mm2:B2:SINE|57|+,.	7.14432	2.09777e-05
chr4|57938317|57939638|Lx4A:L1:LINE|114|+,.	7.70822	2.24616e-05
chr14|41053727|41061339|IAPEY4_I-int:ERVK:LTR|53|+,.	-4.81477	2.4106e-05
chr8|57699383|57699624|LTR33:ERVL:LTR|289|+,.	6.81391	2.47049e-05
chr10|127153995|127154993|RMER12B:ERVK:LTR|194|-,.	6.63983	2.52308e-05
chr8|57717468|57717803|ORR1E:ERVL-MaLR:LTR|318|+,.	6.75788	2.65975e-05
chr9|53378511|53378727|RCHARR1:hAT-Charlie:DNA|263|-,.	3.32093	2.71996e-05
chr17|55997088|55997192|B1F:Alu:SINE|267|-,.	2.84206	2.79208e-05
chr7|97458596|97458688|B1F:Alu:SINE|239|+,.	2.22258	2.87902e-05
chr13|62292306|62293495|MMVL30-int:ERV1:LTR|47|-,.	-6.76432	2.96846e-05
chr6|41849353|41849540|URR1B:hAT-Charlie:DNA|201|-,.	6.19359	3.05556e-05
chr2|69353840|69356367|L1Md_F2:L1:LINE|54|-,.	-3.05355	3.17963e-05
chr6|128541656|128541819|Lx8:L1:LINE|254|+,.	7.86661	3.22549e-05
chr16|96318333|96318447|RSINE1:B4:SINE|360|+,.	4.44959	3.2568e-05
chr14|118845145|118845241|B4A:B4:SINE|326|-,.	7.03312	3.42032e-05
chr7|81603715|81603861|B1F1:Alu:SINE|262|+,.	3.85935	3.4755e-05
chr11|87034685|87034795|PB1D10:Alu:SINE|233|-,.	2.69	3.61905e-05
chr5|88163233|88164385|MMETn-int:ERVK:LTR|35|-,.	-3.96147	3.67607e-05
chr13|113722028|113723180|MMETn-int:ERVK:LTR|35|+,.	-3.96147	3.67607e-05
chr16|92346745|92346870|MLT1C:ERVL-MaLR:LTR|322|-,.	7.14823	3.77071e-05
chr8|70883208|70883426|MLT1C:ERVL-MaLR:LTR|373|-,.	4.50745	3.81739e-05
chrX|87730655|87731245|RLTR6_Mm:ERV1:LTR|37|+,.	-4.262	3.83762e-05
chr11|82779924|82780192|MER33:hAT-Charlie:DNA|310|-,.	2.92102	4.14667e-05
chr4|44035595|44035722|PB1D7:Alu:SINE|248|+,.	2.19581	4.19877e-05
chr1|171051450|171051561|B1F:Alu:SINE|211|-,.	2.32093	4.26504e-05
chr7|67150742|67150798|L2:L2:LINE|268|+,.	-3.42456	4.32645e-05
chr6|41850027|41850111|MIRc:MIR:SINE|298|-,.	6.52171	4.68164e-05
chr7|30026464|30026763|B4:B4:SINE|280|-,.	-2.10405	4.74146e-05
chr7|97462053|97462270|B3:B2:SINE|202|-,.	3.4855	4.80477e-05
chr2|157014235|157014373|B1F:Alu:SINE|256|-,.	-3.2397	4.91197e-05
chr16|21951788|21952704|RMER13B:ERVK:LTR|205|-,.	6.75386	4.92414e-05
chr16|45946011|45946802|Lx8:L1:LINE|330|+,.	-4.1814	5.04316e-05
chrX|75522466|75522961|L1_Rod:L1:LINE|129|-,.	4.84517	5.05323e-05
chr14|73187668|73187839|RLTR13G:ERVK:LTR|299|-,.	-4.93802	5.06045e-05
chr13|113723378|113723549|RLTR13G:ERVK:LTR|299|+,.	-4.93802	5.06045e-05
chr16|91255240|91255411|RLTR13G:ERVK:LTR|299|+,.	-4.93802	5.06045e-05
chr7|132874517|132874775|L1ME1:L1:LINE|306|-,.	4.70616	5.12977e-05
chr6|128578373|128578617|L1MA4A:L1:LINE|290|-,.	8.13019	5.26847e-05
chr2|154008803|154009024|L1MA4:L1:LINE|265|-,.	7.7154	5.36789e-05
chr6|128576700|128576896|B3:B2:SINE|209|+,.	7.78131	6.3443e-05
chr17|14073456|14075604|MMVL30-int:ERV1:LTR|31|-,.	-7.45338	6.40441e-05
chr2|38963218|38963432|L4_A_Mam:RTE-X:LINE|276|+,.	2.58521	6.43279e-05
chr2|154009568|154009688|MIRc:MIR:SINE|261|+,.	7.53153	6.53178e-05
chr2|73344049|73344745|RMER6A:ERVK:LTR|133|-,.	6.95325	6.84713e-05
chr5|89205726|89208687|MMETn-int:ERVK:LTR|40|-,.	-3.86113	6.92398e-05
chr7|98209367|98209448|RMER5:ERV1:LTR|207|+,.	5.56754	6.94965e-05
chr15|91929507|91929707|B3:B2:SINE|239|-,.	7.07237	7.21049e-05
chr9|83601086|83601324|L1ME3D:L1:LINE|326|-,.	2.52891	7.76568e-05
chr12|104769810|104770117|MTEb:ERVL-MaLR:LTR|239|+,.	2.01077	8.25024e-05
chr6|127671228|127671605|L1_Mus3:L1:LINE|77|-,.	3.82304	8.46848e-05
chr18|61646517|61646745|B4A:B4:SINE|288|-,.	2.53488	8.47311e-05
chr18|15611496|15612055|Lx5b:L1:LINE|189|+,.	3.82081	8.58209e-05
chr15|55255018|55255123|B2_Mm1t:B2:SINE|125|-,.	2.85455	8.72881e-05
chr13|119647842|119648181|MTEb:ERVL-MaLR:LTR|313|-,.	6.95087	8.72903e-05
chr19|56673857|56674067|B3:B2:SINE|214|+,.	6.17263	9.30111e-05
chr15|55256693|55256985|ORR1F:ERVL-MaLR:LTR|272|+,.	2.30096	0.000106899
chr15|55257370|55257455|MLT1H1:ERVL-MaLR:LTR|341|-,.	3.15196	0.000110411
chr9|50508077|50508285|B3:B2:SINE|302|-,.	3.79046	0.000112543
chr8|65086013|65086174|B2_Mm2:B2:SINE|112|-,.	7.11762	0.000113275
chr19|36732598|36732818|ID_B1:B4:SINE|209|-,.	2.09253	0.000114916
chr11|72986670|72986904|MTE2a:ERVL-MaLR:LTR|335|-,.	6.75047	0.000134545
chr9|53378883|53379166|RCHARR1:hAT-Charlie:DNA|291|-,.	2.51844	0.000136786
chr15|91931493|91931881|MTD:ERVL-MaLR:LTR|196|-,.	6.53761	0.000139176
chr16|55537510|55537669|B2_Mm1a:B2:SINE|107|-,.	4.57717	0.000140788
chr2|106643670|106643853|MER117:hAT-Charlie:DNA|356|+,.	3.04739	0.00014201
chr18|60391698|60391964|B4A:B4:SINE|294|+,.	4.50839	0.000143555
chr15|99575851|99576328|RCHARR1:hAT-Charlie:DNA|248|-,.	6.46695	0.000145466
chr13|113718413|113718729|ERVB7_1-LTR_MM:ERVK:LTR|35|+,.	-8.75847	0.000145514
chr1|107380697|107381056|Lx8:L1:LINE|320|-,.	6.712	0.000152962
chr6|128560124|128560189|ID_B1:B4:SINE|226|+,.	7.87076	0.000157527
chr2|154017158|154017249|MTEa:ERVL-MaLR:LTR|363|+,.	7.11711	0.000160281
chr15|91929133|91929367|URR1A:hAT-Charlie:DNA|146|+,.	6.83502	0.00016391
chr6|86469020|86469209|B2_Mm2:B2:SINE|99|-,.	7.34686	0.000164668
chr16|98070984|98072142|MTD-int:ERVL-MaLR:LTR|308|-,.	-8.67847	0.000170648
chr1|107384068|107384493|Lx9:L1:LINE|340|+,.	6.54376	0.000173687
chr1|162874957|162875144|URR1A:hAT-Charlie:DNA|144|+,.	2.61809	0.000179818
chrX|55162716|55163106|RLTR4_MM-int:ERV1:LTR|5|+,.	2.08768	0.000190756
chr1|109922266|109922301|Lx3_Mus:L1:LINE|214|-,.	7.02907	0.000202036
chr5|144670535|144678122|RLTR4_MM-int:ERV1:LTR|9|+,.	8.04531	0.000202693
chr7|84248679|84248902|URR1A:hAT-Charlie:DNA|161|-,.	-3.11789	0.000205999
chr10|91753426|91754189|MTE-int:ERVL-MaLR:LTR|319|-,.	7.85405	0.000212412
chr11|67091930|67092039|L2:L2:LINE|222|-,.	-7.36219	0.000226032
chr7|24378700|24378928|URR1A:hAT-Charlie:DNA|183|-,.	6.80883	0.000226032
chr17|34996673|34997136|RLTR11A:ERVK:LTR|170|-,.	2.15589	0.000235197
chr4|127008875|127015333|IAPEz-int:ERVK:LTR|29|+,.	6.79685	0.000235197
chr3|10393479|10393561|L1MEf:L1:LINE|169|+,.	2.38849	0.000241594
chr5|89204560|89205712|ETnERV-int:ERVK:LTR|35|-,.	-3.44574	0.000246647
chr11|87808612|87809013|Lx5b:L1:LINE|180|+,.	6.1483	0.000252521
chr12|79092424|79093050|L1MDa:L1:LINE|325|-,.	4.08608	0.000254769
chr7|102472767|102474067|RLTR21:ERVK:LTR|129|+,.	-5.41429	0.00025477
chr1|90932349|90932649|ORR1A2:ERVL-MaLR:LTR|50|-,.	7.29608	0.000256589
chr7|102472176|102472597|RLTR11A:ERVK:LTR|191|-,.	-8.12446	0.000262993
chr1|132038274|132038333|B1_Mur4:Alu:SINE|224|+,.	4.96901	0.000265505
chr4|44051576|44052519|Lx9:L1:LINE|272|+,.	3.47035	0.000267494
chr9|50510090|50510281|B2_Mm2:B2:SINE|129|-,.	6.4828	0.000268993
chr2|62597395|62597736|MTE2a:ERVL-MaLR:LTR|258|-,.	4.08721	0.00027164
chr11|116765107|116765191|ID_B1:B4:SINE|205|-,.	6.50103	0.00027416
chr14|54530987|54533067|RLTR4_MM-int:ERV1:LTR|62|+,.	5.42529	0.000276581
chr15|67104774|67104939|L1Md_T:L1:LINE|55|+,.	3.43849	0.000278176
chr8|39579689|39581181|MTEa-int:ERVL-MaLR:LTR|322|-,.	3.33017	0.000289953
chr5|88291238|88291655|RLTR9E:ERVK:LTR|156|-,.	6.30925	0.000291044
chr13|99433844|99434350|HAL1:L1:LINE|337|-,.	-3.37725	0.000291492
chr4|137687311|137687519|L2b:L2:LINE|332|-,.	6.16425	0.000303589
chr13|108285467|108285667|B3:B2:SINE|260|+,.	2.81331	0.000315051
chr7|98237519|98242455|L1Md_F2:L1:LINE|64|+,.	6.48385	0.000319512
chr9|53377970|53378133|B3:B2:SINE|227|-,.	3.27339	0.00032941
chr4|116134269|116134409|B1_Mur2:Alu:SINE|194|+,.	2.2405	0.000350219
chr6|128589894|128591465|L1_Mus1:L1:LINE|54|-,.	7.31409	0.000361411
chr3|96465200|96465331|B1_Mur2:Alu:SINE|252|-,.	6.24869	0.000371619
chrX|98948112|98948310|L1MB7:L1:LINE|270|-,.	2.17017	0.000372797
chr9|40295144|40295298|MIR3:MIR:SINE|378|-,.	3.16177	0.000376853
chr5|90801443|90801619|RLTR13F:ERVK:LTR|68|+,.	4.81513	0.000381711
chr18|15449520|15450153|MER44D:TcMar-Tigger:DNA|280|-,.	3.70724	0.000386705
chr15|67148220|67148618|RMER5:ERV1:LTR|296|+,.	6.4101	0.000396161
chr14|118847978|118848112|B1_Mus1:Alu:SINE|179|+,.	6.12564	0.000398552
chr18|64530386|64530597|L1MA6:L1:LINE|255|-,.	2.15342	0.000402925
chr11|74394505|74395019|L1MB7:L1:LINE|264|-,.	6.59441	0.000404801
chr9|57609763|57609898|B4A:B4:SINE|261|+,.	6.55971	0.000406316
chr12|79091839|79092205|ORR1D1:ERVL-MaLR:LTR|165|-,.	6.99503	0.00040661
chr2|156356555|156356854|RLTR4_Mm:ERV1:LTR|58|-,.	5.09249	0.000417078
chr16|92346065|92346174|RSINE1:B4:SINE|267|-,.	6.39149	0.000422702
chr2|68212351|68212900|RLTR12E:ERVK:LTR|159|+,.	4.46766	0.000422785
chr3|88365464|88365608|B1_Mur3:Alu:SINE|90|-,.	3.686	0.000427362
chr5|7981075|7981152|ID4:ID:SINE|297|-,.	2.18766	0.000427653
chr19|5414992|5415122|B1_Mur1:Alu:SINE|200|-,.	6.62176	0.00042904
chr10|62185867|62186051|B2_Mm2:B2:SINE|114|-,.	3.50299	0.000436054
chr19|41273417|41273662|B4A:B4:SINE|231|+,.	2.68119	0.00043776
chr9|50503046|50503181|B4A:B4:SINE|312|-,.	5.88704	0.000438046
chrX|21679355|21680794|L1_Mur3:L1:LINE|166|-,.	6.99387	0.000439865
chr6|132310324|132310739|RLTR17B_Mm:ERVK:LTR|209|+,.	5.48928	0.000440982
chr10|111776816|111777232|RLTR31C_MM:ERVK:LTR|190|-,.	3.76833	0.000447724
chr1|52711078|52711164|B1_Mur2:Alu:SINE|184|-,.	7.16024	0.000449437
chr16|97567839|97568202|MTEa:ERVL-MaLR:LTR|214|+,.	2.39609	0.000459939
chr7|127665770|127665949|MIR:MIR:SINE|234|+,.	-2.81707	0.000459993
chr5|65999677|65999863|B2_Mm1t:B2:SINE|76|-,.	4.53533	0.000467258
chr5|122681696|122681939|MLT1G:ERVL-MaLR:LTR|297|+,.	2.98768	0.000471082
chr9|118898383|118898534|LTR16A2:ERVL:LTR|287|-,.	-2.32246	0.000471082
chr9|57612271|57612394|PB1D9:Alu:SINE|212|-,.	6.67654	0.000471966
chr6|134608142|134608383|MTD:ERVL-MaLR:LTR|279|+,.	3.43973	0.000476253
chr1|85709313|85709509|RLTR42-int:ERVK:LTR|222|+,.	3.4223	0.000481833
chr7|97908076|97909841|Lx3B:L1:LINE|85|-,.	-6.65468	0.000486282
chr15|67148011|67148220|ID_B1:B4:SINE|192|+,.	6.17945	0.00048723
chr5|65999872|65999930|PB1D10:Alu:SINE|167|-,.	5.62175	0.000494563
chr8|57770159|57770751|Lx4A:L1:LINE|109|+,.	6.08255	0.000504778
chr11|112676607|112676871|ORR1F:ERVL-MaLR:LTR|289|-,.	2.39041	0.000504915
chr13|95905868|95906496|RMER15:ERVL:LTR|236|-,.	5.94196	0.000507616
chr4|44039462|44039573|MIRb:MIR:SINE|282|+,.	7.13211	0.000543408
chr6|5216503|5216665|B3A:B2:SINE|348|+,.	4.07687	0.000544626
chr3|106477773|106478746|RLTR13D3A1:ERVK:LTR|50|+,.	6.31118	0.000553479
chr16|21954106|21954272|RSINE1:B4:SINE|240|+,.	6.09222	0.000559278
chr17|43750682|43750838|Lx5c:L1:LINE|170|+,.	2.06003	0.00056256
chr12|24357144|24364742|IAPEY4_I-int:ERVK:LTR|12|+,.	6.19561	0.000566179
chr11|87809843|87810031|MIR:MIR:SINE|415|-,.	6.54114	0.000576556
chr5|87906278|87906955|Lx8:L1:LINE|310|+,.	5.91188	0.000587748
chr13|68442548|68450156|RLTR6-int:ERV1:LTR|30|-,.	-8.49412	0.000596183
chr3|102146196|102146441|Tigger14a:TcMar-Tigger:DNA|279|+,.	-2.47355	0.000596183
chrX|38180032|38180609|RLTR6B_Mm:ERV1:LTR|107|-,.	-8.18399	0.000599618
chr4|116551583|116551911|ORR1A4:ERVL-MaLR:LTR|75|-,.	-3.73688	0.000601519
chr7|98192472|98192549|MLT1D:ERVL-MaLR:LTR|164|+,.	6.53536	0.000616946
chr3|10393566|10393699|MLT1A1:ERVL-MaLR:LTR|265|-,.	2.04289	0.000621756
chr11|87807656|87808188|RMER19A:ERVK:LTR|107|+,.	6.80409	0.000625172
chr15|55253926|55254066|MIRb:MIR:SINE|289|-,.	3.16465	0.000633779
chr15|55256131|55256238|L2c:L2:LINE|365|+,.	2.65725	0.000645352
chr4|156206876|156207366|RMER4B:ERVK:LTR|127|+,.	2.8929	0.000645988
chr6|55978558|55978717|L2c:L2:LINE|307|-,.	2.83012	0.000654669
chrX|150983609|150983724|L1ME1:L1:LINE|273|+,.	-2.02134	0.000656286
chr6|134309999|134310718|L1_Mus2:L1:LINE|65|-,.	3.38886	0.000661709
chr2|174216257|174218056|ORR1A2-int:ERVL-MaLR:LTR|140|+,.	5.68491	0.000676612
chr6|86475830|86475998|L2a:L2:LINE|312|-,.	7.25492	0.00069081
chr10|18585842|18586047|B3:B2:SINE|215|-,.	2.82923	0.000695428
chr18|61648125|61648303|MIR:MIR:SINE|333|+,.	5.69525	0.000699823
chr7|27934071|27941739|IAPEY4_I-int:ERVK:LTR|12|-,.	-2.94858	0.000703276
chr1|3279722|3279845|ERVB4_1C-LTR_Mm:ERVK:LTR|263|+,.	7.1827	0.000740703
chr9|50507227|50507361|B1F:Alu:SINE|284|+,.	2.74501	0.000750988
chr6|128599792|128600300|MT2B1:ERVL:LTR|183|-,.	7.64985	0.000754544
chr12|57731770|57735766|L1Md_T:L1:LINE|26|-,.	4.21043	0.000760147
chr12|8587576|8588213|RLTR6_Mm:ERV1:LTR|111|+,.	-7.82963	0.000762875
chr8|94392915|94393056|MER20:hAT-Charlie:DNA|303|+,.	3.72573	0.000792152
chr4|149169739|149169844|PB1D10:Alu:SINE|267|-,.	7.16052	0.000798507
chr14|118847356|118847573|L2a:L2:LINE|322|+,.	5.25849	0.000811727
chr2|38962811|38962967|RLTR17B_Mm:ERVK:LTR|289|-,.	2.45344	0.000819149
chr18|15602842|15603166|MTEa:ERVL-MaLR:LTR|292|-,.	4.01009	0.000824985
chr12|83536945|83537232|RLTR31_Mm:ERVK:LTR|152|-,.	3.8659	0.000836217
chr3|89767847|89768064|B3:B2:SINE|205|+,.	3.56771	0.000841023
chr6|128560140|128560194|PB1D7:Alu:SINE|157|+,.	7.24704	0.000845048
chr8|3607324|3607522|ID_B1:B4:SINE|271|+,.	3.55057	0.000882563
chr9|71627482|71627508|L2b:L2:LINE|296|+,.	2.18954	0.000893314
chr5|44006457|44006892|RMER10B:ERVL:LTR|137|+,.	2.99212	0.000913266
chr2|75642371|75642945|RLTR6_Mm:ERV1:LTR|14|+,.	-4.97781	0.000924755
chr18|15610475|15610637|B3A:B2:SINE|348|-,.	4.17406	0.000927542
chr6|97288564|97289024|LTR37B:ERV1:LTR|281|+,.	4.76612	0.000931639
chr2|150636755|150637453|RMER6A:ERVK:LTR|129|-,.	6.42442	0.000936285
chr10|88471331|88471510|B2_Mm2:B2:SINE|78|-,.	2.16045	0.000942402
chr17|40138702|40140109|L1_Mus3:L1:LINE|121|-,.	6.09465	0.000990186
chr1|96878787|96879184|MTB:ERVL-MaLR:LTR|86|-,.	5.59773	0.00100178
chr14|118853893|118854084|B4A:B4:SINE|232|+,.	5.17278	0.00102346
chr7|19139903|19140017|B1F1:Alu:SINE|277|+,.	2.24365	0.00102714
chr4|128923390|128923605|MLT1F2:ERVL-MaLR:LTR|353|-,.	6.71536	0.00107551
chr12|39104772|39105758|L1_Rod:L1:LINE|302|-,.	3.98663	0.00107576
chr5|67288967|67289103|L2:L2:LINE|336|-,.	-2.03779	0.00107834
chr16|23359453|23359552|MIRb:MIR:SINE|181|+,.	-2.82175	0.00108187
chr1|85468715|85476420|RLTR6-int:ERV1:LTR|16|-,.	5.29635	0.00109711
chr6|128559514|128559634|B1_Mus1:Alu:SINE|43|-,.	7.30708	0.0011364
chr14|54297341|54297635|RLTR4_Mm:ERV1:LTR|49|-,.	6.73556	0.00114703
chr16|96421824|96422111|MTEa:ERVL-MaLR:LTR|287|+,.	6.077	0.00117877
chr12|39090632|39092531|Lx7:L1:LINE|231|+,.	4.56619	0.00117877
chr4|137727265|137727421|L2b:L2:LINE|283|+,.	5.46324	0.00122324
chr1|90951137|90951253|B1F1:Alu:SINE|214|-,.	4.91523	0.00123587
chr7|72078249|72078579|Tigger7:TcMar-Tigger:DNA|284|+,.	3.97166	0.00126173
chr6|127672865|127672948|MamTip2:hAT-Tip100:DNA|320|-,.	3.50133	0.00127835
chr2|154019124|154025451|L1_Mus1:L1:LINE|83|-,.	6.65147	0.00129339
chr9|57614846|57615029|MIR:MIR:SINE|303|+,.	6.21663	0.00129339
chr4|146503672|146511251|MuLV-int:ERV1:LTR|68|+,.	7.75044	0.00131055
chr9|70065916|70067401|Lx2B2:L1:LINE|109|+,.	6.61906	0.00135504
chr6|134609698|134609801|PB1D10:Alu:SINE|223|+,.	2.30411	0.00135941
chr10|62186430|62186590|ID_B1:B4:SINE|262|+,.	3.11211	0.00135941
chr7|66715926|66718593|Lx5:L1:LINE|148|-,.	-2.10579	0.00137625
chr6|125230322|125230398|AmnSINE1:Deu:SINE|246|+,.	2.42789	0.00138955
chr4|20053936|20054096|RLTR51A_Mm:ERVK?:LTR|214|+,.	2.06082	0.00139121
chr15|55252321|55252428|PB1D7:Alu:SINE|255|+,.	3.24615	0.00139295
chr8|3640727|3640979|HAL1b:L1:LINE|338|-,.	3.01971	0.00139719
chr7|102470796|102471294|RLTR25A:ERVK:LTR|117|+,.	-5.12598	0.0014221
chr15|68334762|68336954|Lx3C:L1:LINE|103|-,.	2.07399	0.0014221
chr17|40295141|40295734|BGLII_B:ERVK:LTR|246|+,.	5.53197	0.00143704
chr10|75551300|75551457|MLT1A0:ERVL-MaLR:LTR|245|+,.	2.22985	0.00147332
chr1|52711900|52711978|ID4_:ID:SINE|244|-,.	6.74497	0.0014942
chr19|54061530|54061927|L1_Mus1:L1:LINE|62|-,.	6.44665	0.00151408
chr17|40524452|40529003|L1Md_F2:L1:LINE|88|-,.	2.35163	0.00153726
chr6|129234813|129235245|RMER17C:ERVK:LTR|148|+,.	5.823	0.00153726
chr4|73797956|73798131|MLT1E2:ERVL-MaLR:LTR|319|+,.	5.37633	0.00154843
chr7|28256866|28259080|MMVL30-int:ERV1:LTR|76|-,.	-3.07342	0.00156203
chr2|154016822|154016931|MLTR12:ERV1:LTR|228|+,.	7.26508	0.00159251
chr4|89180886|89181080|L1MA4:L1:LINE|314|-,.	-2.29195	0.0016444
chr7|97461456|97461687|ORR1D2:ERVL-MaLR:LTR|258|-,.	2.76036	0.00164612
chr7|10487468|10487684|URR1B:hAT-Charlie:DNA|125|+,.	-3.06365	0.00166149
chr8|57717889|57718294|MTE2a:ERVL-MaLR:LTR|251|-,.	5.67014	0.00167728
chr3|90237180|90237337|B2_Mm2:B2:SINE|288|+,.	2.84093	0.00169355
chr10|75900894|75901161|L1MB5:L1:LINE|266|+,.	5.94353	0.00170577
chr7|132874278|132874433|B2_Mm1a:B2:SINE|111|-,.	5.30309	0.00171164
chr17|40587012|40587728|L1MC1:L1:LINE|335|+,.	6.26661	0.00171495
chr8|85106182|85107040|L1_Mus3:L1:LINE|63|+,.	4.57655	0.00171633
chr3|106501938|106502034|PB1D10:Alu:SINE|219|+,.	5.98498	0.00176596
chr15|91863923|91864803|RLTR13D6:ERVK:LTR|160|-,.	6.92513	0.00180441
chr2|150633386|150634700|ORR1C2-int:ERVL-MaLR:LTR|199|+,.	4.01812	0.00182942
chr5|129023595|129023687|B1_Mur3:Alu:SINE|121|+,.	-2.22559	0.0018433
chr3|10391826|10391891|MLT1A0:ERVL-MaLR:LTR|278|+,.	2.08174	0.0018546
chr5|96827275|96827464|RLTR42-int:ERVK:LTR|250|-,.	5.37365	0.00189086
chr19|8283707|8285370|L1_Mm:L1:LINE|66|+,.	6.84308	0.00191288
chr6|134607953|134608093|B1_Mur4:Alu:SINE|186|+,.	3.953	0.00197208
chr14|118848949|118849027|ID_B1:B4:SINE|269|-,.	6.2711	0.00197301
chr11|3919860|3919986|B3A:B2:SINE|199|-,.	5.36243	0.00199977
chr11|6750118|6757694|RLTR4_MM-int:ERV1:LTR|10|-,.	7.73359	0.00199977
chr15|55258162|55258272|PB1D7:Alu:SINE|200|+,.	2.42748	0.00200245
chr18|80230206|80230341|B1_Mus1:Alu:SINE|121|-,.	4.71013	0.00201541
chr13|108268976|108269197|URR1A:hAT-Charlie:DNA|141|-,.	6.78258	0.00205391
chr10|72642236|72642991|Lx2B2:L1:LINE|137|-,.	2.98903	0.00206199
chr14|8744094|8750476|ETnERV-int:ERVK:LTR|15|-,.	6.19929	0.00208632
chr2|164564578|164564778|MIRb:MIR:SINE|299|+,.	3.71762	0.00209309
chr1|162972777|162974330|ETnERV3-int:ERVK:LTR|91|+,.	6.8146	0.00213136
chr7|25468086|25468505|L1MA7:L1:LINE|308|+,.	4.37664	0.00215811
chr17|40225408|40225692|Lx4B:L1:LINE|246|+,.	4.82237	0.0021642
chr16|21995292|21995370|LTR86B1:ERVL:LTR|292|-,.	4.38664	0.0022451
chr11|94149815|94150159|MLT1H1:ERVL-MaLR:LTR|313|+,.	6.3395	0.00227615
chr4|10939604|10940550|MTD-int:ERVL-MaLR:LTR|232|+,.	6.46764	0.00231845
chr19|54060344|54061066|RMER19B2:ERVK:LTR|167|-,.	5.5532	0.00234921
chr9|123157436|123157628|B2_Mm1a:B2:SINE|57|+,.	6.58596	0.00237355
chr6|13895029|13895275|ORR1C2:ERVL-MaLR:LTR|179|+,.	4.08349	0.00238245
chr15|91885484|91886014|L1Md_F2:L1:LINE|72|-,.	6.98849	0.00238245
chr7|97461348|97461456|B1_Mus1:Alu:SINE|140|+,.	2.51692	0.00244372
chr11|87091429|87091527|RSINE1:B4:SINE|237|-,.	-2.14126	0.00244589
chr2|155561712|155561807|AmnSINE1:Deu:SINE|298|-,.	2.4917	0.0024564
chr7|81603228|81603337|RLTR25B:ERVK:LTR|267|-,.	3.95605	0.00246177
chr7|126624122|126624714|RLTR18:ERVK:LTR|128|+,.	4.47131	0.00251718
chr12|57720367|57724872|L1Md_T:L1:LINE|39|-,.	5.64594	0.00251746
chr4|73750449|73755690|L1Md_T:L1:LINE|52|+,.	2.1308	0.00252672
chr12|103437081|103437246|ORR1D1:ERVL-MaLR:LTR|256|+,.	2.25693	0.00257249
chr7|24383723|24383834|B3A:B2:SINE|215|+,.	4.80916	0.00263449
chr4|150187821|150188249|MLTR11B:ERVK:LTR|225|-,.	3.08411	0.0026455
chr18|38839430|38839485|L2b:L2:LINE|241|+,.	2.06994	0.00268387
chr3|41466934|41468412|Lx6:L1:LINE|214|-,.	6.22818	0.00269147
chr7|29257025|29257220|B3:B2:SINE|193|-,.	2.16526	0.00273174
chr6|37984189|37984315|ID_B1:B4:SINE|219|-,.	2.97082	0.0027348
chr14|8356736|8356846|L2b:L2:LINE|280|+,.	6.22471	0.00275038
chr6|100809158|100809362|B3:B2:SINE|207|+,.	-3.0582	0.00276125
chr7|141463063|141463230|B1_Mur2:Alu:SINE|168|-,.	3.11176	0.0028217
chr7|27127169|27127317|B1_Mus2:Alu:SINE|130|-,.	5.34401	0.00282343
chr7|141466414|141466555|B1_Mus2:Alu:SINE|22|-,.	2.00725	0.0028294
chr4|109402409|109402615|B3:B2:SINE|218|-,.	2.35907	0.00283442
chr15|55255238|55255379|B1_Mm:Alu:SINE|57|-,.	2.6563	0.00291691
chr4|44058330|44058525|B4A:B4:SINE|274|+,.	4.26516	0.00293552
chr6|129237950|129238099|B3:B2:SINE|308|+,.	3.25035	0.00293733
chr8|90891733|90891958|RLTR4_Mm:ERV1:LTR|62|+,.	4.64639	0.00293733
chr4|133101398|133101623|RLTR4_Mm:ERV1:LTR|62|+,.	4.64639	0.00293733
chrX|9329226|9331590|IAP1-MM_I-int:ERVK:LTR|50|-,.	2.83493	0.0029576
chr10|121338258|121339906|MMERVK9C_I-int:ERVK:LTR|159|+,.	5.59225	0.00298358
chr10|111780479|111780910|MTC:ERVL-MaLR:LTR|185|+,.	4.1997	0.00298698
chr4|143976143|143979844|MMVL30-int:ERV1:LTR|119|-,.	-6.25919	0.00322015
chr2|103446519|103446729|ID_B1:B4:SINE|268|+,.	3.69968	0.00325742
chrX|134591202|134591740|RLTR18:ERVK:LTR|152|+,.	-6.17575	0.00326054
chr12|111942456|111942592|B1_Mur4:Alu:SINE|140|+,.	4.88653	0.00326234
chr5|112927191|112927390|RLTR17B_Mm:ERVK:LTR|290|+,.	5.04067	0.00328628
chr4|8394622|8397486|MMVL30-int:ERV1:LTR|42|+,.	-2.27902	0.00328766
chr5_JH584296_random|60346|61210|MMVL30-int:ERV1:LTR|55|-,.	-8.12683	0.00329259
chr10|18586596|18586709|ID_B1:B4:SINE|292|-,.	4.49969	0.00329589
chr4|156208352|156208485|MLT1F1:ERVL-MaLR:LTR|244|+,.	3.24182	0.00330554
chr1|170144548|170145194|Lx9:L1:LINE|239|+,.	2.77237	0.00330554
chr8|71691359|71691841|RMER4B:ERVK:LTR|189|+,.	3.19704	0.00332894
chr3|10333063|10333130|RLTR20A4:ERVK:LTR|175|-,.	3.10896	0.00341396
chr12|116064894|116065271|MTD:ERVL-MaLR:LTR|302|+,.	-6.81878	0.00341796
chr15|79914180|79914360|URR1A:hAT-Charlie:DNA|124|+,.	3.90087	0.00342336
chr4|44048088|44048443|MTC:ERVL-MaLR:LTR|135|-,.	4.33631	0.00343235
chr6|13880776|13881775|RMER6-int:ERVK:LTR|150|-,.	4.3604	0.0034326
chr17|32115709|32116516|RMER1A:Other:Other|238|-,.	4.70084	0.00348302
chr1|107381320|107381585|RMER15:ERVL:LTR|287|-,.	5.86589	0.00348302
chr6|33475346|33476657|Lx7:L1:LINE|256|-,.	5.5755	0.00349001
chr3|96465471|96465921|MT2B1:ERVL:LTR|188|+,.	5.17811	0.00352326
chr11|3921139|3921269|B1_Mur4:Alu:SINE|86|+,.	4.68888	0.00354619
chr11|87824568|87824759|MER21B:ERVL:LTR|325|+,.	6.17461	0.00355308
chr7|118677591|118678044|RMER19C:ERVK:LTR|146|-,.	6.44354	0.00355308
chr10|88470818|88470953|B1_Mus2:Alu:SINE|145|-,.	3.30476	0.00355801
chr9|70074901|70075195|MTEb:ERVL-MaLR:LTR|286|+,.	5.81311	0.00356788
chr11|5523014|5523191|ID_B1:B4:SINE|273|-,.	4.5129	0.00360133
chr1|169743123|169743251|RLTR17B_Mm:ERVK:LTR|287|+,.	-6.54801	0.00360515
chr8|94675900|94675956|LFSINE_Vert:tRNA:SINE|151|-,.	5.49515	0.00360661
chr7|97458320|97458467|B1_Mm:Alu:SINE|75|+,.	3.62289	0.00361635
chr13|14060150|14060287|B1_Mur2:Alu:SINE|248|+,.	6.14574	0.00362797
chr17|40109505|40112253|MMERVK9C_I-int:ERVK:LTR|131|-,.	3.22465	0.00363924
chr11|107338068|107338292|ID_B1:B4:SINE|289|-,.	6.13795	0.00364288
chr5_JH584296_random|58411|60344|MMVL30-int:ERV1:LTR|24|-,.	7.17273	0.00365441
chr2|118556323|118556824|IAPEz-int:ERVK:LTR|10|+,.	3.23904	0.00370372
chr1|195255398|195261753|ETnERV-int:ERVK:LTR|8|-,.	6.62876	0.00370444
chr3|20006570|20007293|L1_Rod:L1:LINE|229|+,.	3.63576	0.00374949
chr8|69786798|69786957|B2_Mm1a:B2:SINE|52|-,.	5.41492	0.00388792
chrY|60510844|60510895|MMETn-int:ERVK:LTR|39|+,.	-2.67608	0.00391302
chrY|58545093|58545144|MMETn-int:ERVK:LTR|39|-,.	-2.67608	0.00391302
chr6|128545951|128546120|B3:B2:SINE|183|+,.	5.61165	0.00392855
chr19|11536694|11537073|RMER13B:ERVK:LTR|241|+,.	3.02978	0.00395841
chr2|143976577|143976806|MER33:hAT-Charlie:DNA|312|+,.	4.46193	0.00396393
chr6|95042326|95043132|RLTR6-int:ERV1:LTR|24|-,.	8.27878	0.00399763
chr18|3851206|3853669|L1_Mus2:L1:LINE|68|+,.	6.16507	0.00402308
chr1|34470935|34471147|B4A:B4:SINE|288|+,.	5.70705	0.00406068
chr11|75770294|75770435|MIRc:MIR:SINE|261|+,.	-5.97768	0.0040666
chr9|51300133|51300416|B4A:B4:SINE|270|-,.	4.39284	0.00408409
chr6|86470686|86470788|B1_Mur2:Alu:SINE|137|+,.	6.41838	0.00408483
chr19|41862357|41862539|MTD:ERVL-MaLR:LTR|209|+,.	-6.20317	0.00413423
chr12|25204983|25207288|Lx:L1:LINE|104|-,.	4.98569	0.0041936
chr2|156356831|156357057|RLTR4_Mm:ERV1:LTR|80|-,.	4.58548	0.00422942
chr3|88371552|88372606|IAP-d-int:ERVK:LTR|38|-,.	5.61604	0.0042501
chr15|89076964|89077277|MLT1A:ERVL-MaLR:LTR|373|-,.	3.71735	0.00432954
chr1|34449017|34449177|L1MC5:L1:LINE|288|-,.	-4.36062	0.00435588
chr14|8357753|8357892|MLT1K:ERVL-MaLR:LTR|284|+,.	6.12144	0.00438861
chr5|117955256|117955411|ID_B1:B4:SINE|219|-,.	-5.87183	0.00439845
chr7|118675243|118675659|MTC:ERVL-MaLR:LTR|147|-,.	6.57686	0.0044309
chr5|88329828|88330124|L1_Mur2:L1:LINE|149|+,.	4.89423	0.00450735
chr4|129394083|129394335|MTEb:ERVL-MaLR:LTR|236|-,.	5.42251	0.00450951
chr11|49014139|49015825|L1_Mus1:L1:LINE|89|-,.	2.06879	0.00456934
chr18|60392148|60392363|B3:B2:SINE|267|+,.	3.27326	0.0045924
chr11|5523765|5523864|ID_B1:B4:SINE|212|-,.	2.73872	0.00462656
chr19|7597523|7597617|MLT1I:ERVL-MaLR:LTR|289|+,.	3.78815	0.00464772
chr2|157014857|157015020|MIRc:MIR:SINE|329|+,.	-2.85004	0.00465126
chr5|122713194|122713748|LTRIS2:ERV1:LTR|52|-,.	5.81943	0.00471217
chr7|25463609|25463673|RLTR20C1_MM:ERVK:LTR|145|+,.	2.35271	0.00473964
chr7|102471302|102471425|MLTR25A:ERVK:LTR|172|+,.	-6.68421	0.00475513
chr2|20513157|20515856|L1_Mus2:L1:LINE|58|-,.	-4.03624	0.00477708
chr4|156044034|156044254|L2b:L2:LINE|312|-,.	3.81409	0.00479154
chr6|86471114|86471321|B3:B2:SINE|232|-,.	5.90574	0.00481516
chr1|39382279|39382581|L1M4:L1:LINE|309|+,.	3.33577	0.0048531
chr15|91880866|91881828|Lx8:L1:LINE|295|-,.	7.37602	0.0048571
chr4|21996886|21996959|L2b:L2:LINE|370|-,.	-4.31156	0.0048571
chr11|107282175|107282272|B1_Mus1:Alu:SINE|62|-,.	6.20017	0.00488424
chr5|137996341|137999399|MMERVK9C_I-int:ERVK:LTR|191|+,.	4.03627	0.00488633
chr11|30871919|30872304|MTB:ERVL-MaLR:LTR|86|-,.	5.37545	0.00488633
chr6|129236793|129237079|MTE2a:ERVL-MaLR:LTR|310|+,.	3.38497	0.00491119
chr1|118665155|118665344|ID_B1:B4:SINE|264|+,.	4.9906	0.00492232
chr7|81603181|81603312|B1_Mur1:Alu:SINE|173|-,.	3.78469	0.00493563
chr6|48427679|48427775|MLT1A1:ERVL-MaLR:LTR|255|+,.	3.44545	0.00494662
chrX|33507536|33507663|RMER1A:Other:Other|225|-,.	-2.02747	0.004952
chr7|16791409|16791529|B4A:B4:SINE|205|+,.	6.1115	0.00498204
chr1|171262024|171262237|B3:B2:SINE|179|+,.	-3.11293	0.00500321
chr2|57222695|57223392|RLTR4_Mm:ERV1:LTR|46|-,.	5.41925	0.00500483
chr12|79562193|79568640|IAPEz-int:ERVK:LTR|28|-,.	-6.565	0.00504275
chr4|150192136|150192365|MTC:ERVL-MaLR:LTR|140|+,.	4.7867	0.00506437
chr13|100596919|100597048|MIR:MIR:SINE|240|-,.	2.04298	0.00506437
chr6|86474513|86474891|RMER16B:ERVK:LTR|140|-,.	6.08763	0.00507988
chr14|30025638|30026793|L1MCc:L1:LINE|289|-,.	5.11491	0.00513596
chr9|50679984|50681338|Lx7:L1:LINE|204|+,.	4.6892	0.00515541
chr2|180734026|180734172|B1_Mur4:Alu:SINE|154|+,.	5.72196	0.00532382
chr2|71140340|71140906|RLTR20A2B_MM:ERVK:LTR|113|-,.	-2.16047	0.00533268
chr6|47737039|47737486|RMER12B:ERVK:LTR|237|+,.	-6.64201	0.00536383
chr3|100494601|100495063|MLT1N2:ERVL-MaLR:LTR|308|-,.	3.58822	0.00537909
chr1|34466253|34466519|B4A:B4:SINE|295|-,.	5.68655	0.00538723
chr6|38689753|38689822|B1_Mur1:Alu:SINE|246|+,.	-4.21263	0.00539633
chr13|41920227|41920901|L1Md_F2:L1:LINE|36|+,.	5.12079	0.00542079
chr4|44054290|44054492|B2_Mm2:B2:SINE|108|+,.	5.64394	0.00549898
chr5|23694666|23695564|MYSERV6-int:ERVK:LTR|263|-,.	-8.24023	0.0055218
chr13|98608773|98608935|LTR67B:ERVL:LTR|309|+,.	4.8022	0.00552662
chr12|59167874|59168420|L1_Mur1:L1:LINE|155|-,.	5.99569	0.00553875
chr6|51290835|51291653|RMER1C:Other:Other|207|+,.	4.82401	0.00557744
chr18|6664415|6667283|MMVL30-int:ERV1:LTR|39|-,.	-3.80197	0.00558276
chr5|114894525|114895124|RLTR6_Mm:ERV1:LTR|87|+,.	4.86848	0.00563089
chr12|68558716|68561675|MMETn-int:ERVK:LTR|40|+,.	-10.9676	0.00563089
chr7|30317652|30317801|L2a:L2:LINE|269|+,.	3.1396	0.00565777
chr14|25845764|25846084|ORR1D1:ERVL-MaLR:LTR|198|-,.	6.41826	0.00568688
chr11|98351848|98351985|B1_Mus1:Alu:SINE|237|+,.	5.77251	0.0056993
chr16|8643756|8643896|B3:B2:SINE|143|+,.	4.03091	0.00576135
chr9|53680992|53681231|MLT2B4:ERVL:LTR|301|+,.	2.12239	0.00576199
chr9|35048278|35048467|B3:B2:SINE|271|-,.	2.15131	0.00578155
chr10|111778520|111779013|L1MEc:L1:LINE|360|+,.	4.44558	0.00579157
chr8|65086212|65086292|ID4:ID:SINE|202|-,.	6.50526	0.00584217
chr6|128538878|128539093|Lx2B2:L1:LINE|128|-,.	5.37627	0.00589854
chr19|32014707|32015765|L1MB8:L1:LINE|276|+,.	3.76086	0.00591114
chr13|108986911|108987411|Lx5c:L1:LINE|209|+,.	5.86767	0.00592509
chr15|55253541|55253614|PB1D11:Alu:SINE|288|+,.	2.49287	0.0061546
chr1|131713357|131713621|MER44B:TcMar-Tigger:DNA|290|+,.	4.69672	0.00621021
chr9|21303155|21303344|B3A:B2:SINE|284|-,.	4.91224	0.00623771
chr10|88468674|88468833|L2:L2:LINE|272|-,.	4.75568	0.00624443
chr7|144591613|144591819|B3:B2:SINE|209|-,.	5.69212	0.00624628
chr3|85871252|85871402|B1_Mur4:Alu:SINE|174|-,.	3.03709	0.00633713
chr7|16791426|16791557|PB1D9:Alu:SINE|119|+,.	5.43129	0.00637897
chr7|4885145|4885692|Lx5c:L1:LINE|177|-,.	5.35059	0.00637897
chr12|104768982|104769132|B3A:B2:SINE|226|+,.	2.36483	0.00640315
chrX|33213026|33214106|IAPEz-int:ERVK:LTR|71|-,.	-7.00426	0.00651485
chr7|116543299|116543396|PB1D10:Alu:SINE|247|+,.	5.19729	0.00659467
chr3|10394204|10394321|PB1D10:Alu:SINE|360|-,.	2.59645	0.00663235
chr12|23265583|23269331|MMERGLN-int:ERV1:LTR|237|+,.	-5.90684	0.00666947
chr16|81747880|81752273|MMETn-int:ERVK:LTR|22|+,.	2.93405	0.00667969
chr1|162972125|162972660|ETnERV3-int:ERVK:LTR|69|+,.	5.68461	0.00670394
chr4|135451295|135451418|MER5A:hAT-Charlie:DNA|380|+,.	2.71589	0.00670735
chr6|49380147|49380350|URR1A:hAT-Charlie:DNA|168|+,.	6.21528	0.00673913
chr6|38619315|38621161|ORR1A2-int:ERVL-MaLR:LTR|151|-,.	2.76123	0.00683714
chr17|40589613|40590757|Lx6:L1:LINE|305|-,.	5.40748	0.00687337
chr1|165181758|165181968|B3:B2:SINE|199|+,.	5.98127	0.0069226
chr5|145254436|145256208|ORR1A1-int:ERVL-MaLR:LTR|57|-,.	5.10783	0.00692437
chr3|61462890|61463155|RMER15:ERVL:LTR|191|-,.	-6.34132	0.00704759
chr17|40112572|40113621|MMERVK9C_I-int:ERVK:LTR|117|-,.	4.45174	0.00704759
chr14|118853457|118853684|B4A:B4:SINE|239|+,.	5.57088	0.00710728
chr7|25399637|25399781|B1_Mus1:Alu:SINE|56|+,.	5.68444	0.00710728
chr9|35051337|35051449|B1F:Alu:SINE|251|+,.	3.61216	0.00711388
chr15|91920415|91921485|L1_Mur3:L1:LINE|186|-,.	6.66552	0.00723743
chr1|164444997|164445151|RSINE1:B4:SINE|277|+,.	5.44947	0.0072553
chr4|135450386|135450496|PB1D7:Alu:SINE|248|-,.	2.17911	0.00729226
chr2|144580841|144581112|MTE2a:ERVL-MaLR:LTR|269|-,.	4.91727	0.00737783
chr4|57918962|57919171|RLTR14_RN:ERV1:LTR|161|-,.	5.90921	0.0073868
chr12|22121500|22123463|MMETn-int:ERVK:LTR|66|-,.	-6.58482	0.00739578
chr15|36646670|36647071|IAPLTR2a:ERVK:LTR|40|+,.	5.13759	0.00740986
chr7|10487308|10487451|L1MD:L1:LINE|291|+,.	-6.39627	0.00741448
chr2|150622037|150622271|B4A:B4:SINE|209|+,.	5.30528	0.00742667
chr13|98189300|98190607|Lx2B2:L1:LINE|104|-,.	5.29152	0.00744935
chr7|27127407|27127622|B3A:B2:SINE|266|-,.	3.52002	0.00746434
chr12|22106596|22110333|MMERGLN-int:ERV1:LTR|238|+,.	-5.51341	0.00746653
chr5|65996738|65997009|MTC:ERVL-MaLR:LTR|141|+,.	5.76812	0.00753764
chr16|16429209|16435351|L1Md_F2:L1:LINE|90|-,.	-5.49778	0.0075503
chr5|76971718|76972837|Lx2B:L1:LINE|103|+,.	2.85713	0.00757808
chr11|6006407|6007343|RLTR4_MM-int:ERV1:LTR|28|+,.	2.01411	0.00758761
chr8|86063786|86064299|RLTR30D2_MM:ERV1:LTR|146|+,.	2.2838	0.00760765
chr15|67128512|67128624|MIRb:MIR:SINE|261|+,.	5.02053	0.0076096
chr8|57710001|57711444|RMER1C:Other:Other|254|-,.	6.35338	0.00762229
chr11|78843132|78843316|B2_Mm2:B2:SINE|140|+,.	2.72996	0.0076262
chr11|106805972|106806165|B2_Mm1a:B2:SINE|37|+,.	2.51454	0.00770077
chr7|121040543|121040765|MIRb:MIR:SINE|358|-,.	6.11226	0.00773554
chr18|15662705|15663111|ORR1E:ERVL-MaLR:LTR|253|-,.	6.51843	0.00774309
chr13|98617143|98617536|RMER17C2:ERVK:LTR|305|+,.	6.43108	0.00782298
chr9|57607722|57607855|L2c:L2:LINE|308|+,.	6.25817	0.00790543
chr12|111791433|111791543|B1_Mur1:Alu:SINE|191|-,.	2.61983	0.00795378
chr2|57214411|57215108|RLTR4_Mm:ERV1:LTR|46|-,.	3.74557	0.00797262
chr7|44124295|44126463|RLTR45-int:ERVK:LTR|42|-,.	4.58786	0.0081557
chr18|15601945|15602283|IAPLTR1a_Mm:ERVK:LTR|27|-,.	5.61929	0.00816166
chr6|128563393|128563582|B2_Mm2:B2:SINE|80|-,.	5.79587	0.0082231
chr17|38802626|38802806|B2_Mm1a:B2:SINE|83|+,.	3.07755	0.00824292
chr12|57744780|57746842|MMETn-int:ERVK:LTR|64|-,.	-8.28124	0.00827744
chr5|23820432|23820659|B4:B4:SINE|250|-,.	-2.65395	0.00827992
chr16|21954314|21954526|MTE2a:ERVL-MaLR:LTR|203|+,.	4.40593	0.00828432
chr3|106479302|106479632|L1P5:L1:LINE|305|+,.	5.69393	0.00838055
chr18|15609723|15609982|B4A:B4:SINE|275|-,.	3.77261	0.00844857
chr9|106470878|106470991|MT2B2:ERVL:LTR|279|-,.	3.51535	0.00845199
chr3|106564202|106565542|L1Md_F2:L1:LINE|69|+,.	5.83246	0.00845536
chr11|50813752|50813880|Lx9:L1:LINE|136|+,.	-2.33303	0.00846647
chr2|165378530|165378687|RSINE1:B4:SINE|329|-,.	-3.13023	0.00847133
chr12|38899629|38899915|Lx7:L1:LINE|259|+,.	5.45962	0.00849402
chr15|76095602|76095900|ORR1A4:ERVL-MaLR:LTR|85|+,.	2.78589	0.00856449
chr19|20552876|20553249|MTEa:ERVL-MaLR:LTR|294|-,.	3.38769	0.00858755
chr7|81605362|81605473|L1ME4a:L1:LINE|270|+,.	2.35213	0.00863336
chr15|67142935|67143154|MIR:MIR:SINE|284|+,.	4.50468	0.00869743
chr2|68209158|68210036|Lx9:L1:LINE|269|-,.	5.84758	0.00873553
chrX|163978162|163978271|MER57-int:ERV1:LTR|278|+,.	4.92606	0.00873566
chr13|37658447|37658525|RLTR20A4:ERVK:LTR|246|+,.	2.69701	0.00877954
chr4|20014872|20015195|MLT1A0:ERVL-MaLR:LTR|277|-,.	6.02827	0.00887614
chr11|60736906|60738134|ORR1A4-int:ERVL-MaLR:LTR|157|-,.	-2.60972	0.0089143
chr11|5523933|5524151|B4A:B4:SINE|278|-,.	2.27976	0.00897632
chr11|48846028|48846505|RLTR28:ERVL:LTR|179|-,.	5.59097	0.00903815
chr14|32116701|32116853|MMVL30-int:ERV1:LTR|287|+,.	4.29181	0.0090455
chr8|69624750|69625174|L1MC:L1:LINE|303|+,.	-6.07154	0.00906442
chr16|96409213|96414580|L1Md_F3:L1:LINE|43|-,.	6.47963	0.00911068
chr6|83759706|83759931|ID_B1:B4:SINE|236|+,.	2.48453	0.00919707
chr8|123164715|123165456|RLTR4_Mm:ERV1:LTR|15|+,.	8.00637	0.0092854
chr15|79908928|79909136|B3:B2:SINE|264|-,.	2.66062	0.00933081
chr1|162876340|162876410|PB1D9:Alu:SINE|229|-,.	3.14786	0.00934618
chr14|118871348|118871692|RLTR15:ERVK:LTR|182|+,.	5.66931	0.00935965
chr17|56569506|56569617|PB1D10:Alu:SINE|327|+,.	5.65812	0.00935965
chr11|98352022|98352159|B1F1:Alu:SINE|289|+,.	5.57847	0.00941991
chr4|45234726|45234919|B3:B2:SINE|193|-,.	2.48961	0.00941991
chr4|109405033|109405211|B2_Mm2:B2:SINE|102|-,.	4.92615	0.00943109
chr7|70360780|70360889|LTR78:ERV1:LTR|289|-,.	-2.0559	0.0094564
chr6|131735371|131741516|L1Md_F2:L1:LINE|100|-,.	5.21744	0.00947612
chr8|57700971|57701602|RMER6C:ERVK:LTR|124|+,.	5.0772	0.00955195
chr8|109957008|109957139|PB1:Alu:SINE|208|-,.	5.52207	0.00960924
chr9|50510300|50510523|MIR:MIR:SINE|323|+,.	4.0078	0.00961759
chr2|103269025|103269394|L1MA5:L1:LINE|359|+,.	3.48756	0.00980918
chr6|87575997|87576352|MTEb:ERVL-MaLR:LTR|309|-,.	-6.4653	0.00981485
chr17|40099631|40099832|URR1A:hAT-Charlie:DNA|246|-,.	4.94405	0.0098515
chr14|21053728|21053858|RSINE1:B4:SINE|252|+,.	2.91754	0.00987047
chr14|8360916|8361070|MIRb:MIR:SINE|376|+,.	4.82427	0.00987595
chr17|32937235|32937445|B3:B2:SINE|333|+,.	6.20063	0.00987847
chr18|15602283|15602316|L1Md_T:L1:LINE|0|-,.	5.19792	0.00988652
chr7|127927618|127927762|ID_B1:B4:SINE|229|-,.	5.2443	0.00999001
chr17|32369738|32370094|ETnERV-int:ERVK:LTR|28|+,.	-2.50933	0.0100561
chr1|11624222|11624576|ETnERV-int:ERVK:LTR|25|-,.	-2.50933	0.0100561
chr11|115353358|115353700|MTE2a:ERVL-MaLR:LTR|274|+,.	5.66773	0.0100937
chr4|44039573|44039738|B4A:B4:SINE|189|-,.	3.87385	0.010115
chr3|108479962|108480451|RLTR24:ERV1:LTR|168|-,.	6.52262	0.0101151
chr5|124341690|124342271|RMER1B:Other:Other|170|-,.	-4.06284	0.0101374
chr9|21491059|21491197|B1_Mm:Alu:SINE|44|-,.	5.07673	0.0101553
chr7|22774720|22777581|MMVL30-int:ERV1:LTR|35|+,.	-3.62436	0.0101579
chr13|55609918|55610104|B2_Mm2:B2:SINE|38|-,.	-2.14821	0.0102513
chr14|118859826|118860092|RLTR20C1_MM:ERVK:LTR|289|+,.	4.48789	0.0102876
chr7|16786532|16786747|ID_B1:B4:SINE|272|+,.	3.51494	0.0103444
chr15|84773770|84774095|MTD:ERVL-MaLR:LTR|213|-,.	3.63715	0.0103444
chr1|39384384|39384587|ORR1G:ERVL-MaLR:LTR|325|+,.	4.29106	0.0103719
chr4|44046262|44046401|PB1D10:Alu:SINE|298|-,.	4.11486	0.0104096
chr6|89860200|89865369|MuRRS4-int:ERV1:LTR|290|-,.	-5.98925	0.0104096
chr5|116016559|116016720|MTE2a:ERVL-MaLR:LTR|258|+,.	4.79127	0.0104102
chr5|148330374|148330489|B1F1:Alu:SINE|195|+,.	-2.15044	0.0105502
chr7|109529610|109529831|URR1B:hAT-Charlie:DNA|164|-,.	3.16089	0.0105797
chr15|78574356|78574695|MTE2a:ERVL-MaLR:LTR|218|-,.	4.43448	0.0105915
chr4|108146731|108154273|RLTR4_MM-int:ERV1:LTR|8|-,.	4.37093	0.0106331
chr8|68905240|68905388|B1_Mus1:Alu:SINE|108|+,.	2.15809	0.0106795
chr6|129237079|129237244|ORR1E:ERVL-MaLR:LTR|221|+,.	3.74672	0.0107615
chr18|15606912|15607169|Lx8:L1:LINE|264|+,.	3.03043	0.0109063
chr14|118845473|118845550|MIR3:MIR:SINE|329|+,.	5.54975	0.0110087
chr16|16270189|16271764|Lx9:L1:LINE|307|-,.	3.63931	0.0110147
chr4|44041172|44041299|B3:B2:SINE|200|-,.	5.11529	0.0110444
chr11|119486971|119487033|ID4:ID:SINE|279|+,.	3.17064	0.0110703
chr18|15603243|15603465|L1MB2:L1:LINE|266|+,.	4.11446	0.0110988
chr6|134608904|134609036|ID_B1:B4:SINE|265|+,.	3.96709	0.0111895
chr4|124353683|124353836|ERVB4_1C-LTR_Mm:ERVK:LTR|267|-,.	-7.54871	0.0113372
chr5|33938210|33939059|RMER19B:ERVK:LTR|160|+,.	-5.76246	0.011371
chr16|36803493|36804018|L1MDa:L1:LINE|251|-,.	5.0532	0.011386
chr11|87811987|87812200|B4:B4:SINE|267|+,.	5.5496	0.011386
chr19|5801968|5802116|B1_Mus1:Alu:SINE|27|-,.	2.38279	0.0113981
chr7|97461883|97462032|MER5B:hAT-Charlie:DNA|287|-,.	2.36176	0.0113997
chr2|104770409|104770561|B1_Mur3:Alu:SINE|122|-,.	2.49285	0.0114283
chr4|134159638|134159937|RLTR4_Mm:ERV1:LTR|58|+,.	4.19449	0.0114691
chr2|156363103|156363402|RLTR4_Mm:ERV1:LTR|58|-,.	4.19449	0.0114691
chr3|94771213|94771485|L1MB7:L1:LINE|301|+,.	5.67221	0.0115084
chr17|80592088|80592413|ORR1A4:ERVL-MaLR:LTR|119|+,.	5.27082	0.011543
chr12|23598015|23605683|IAPEY4_I-int:ERVK:LTR|9|-,.	2.55862	0.011587
chr7|30317252|30317330|PB1D10:Alu:SINE|222|-,.	3.32304	0.0116222
chr11|75574957|75575144|ID_B1:B4:SINE|257|+,.	2.16568	0.0117363
chr17|40292189|40292839|L1_Rod:L1:LINE|297|-,.	5.77989	0.011788
chr14|55874255|55874348|MIRc:MIR:SINE|247|-,.	-2.19348	0.0117929
chr8|71259661|71260130|MT2C_Mm:ERVL:LTR|38|-,.	-6.20238	0.0118411
chr2|24927354|24927546|ID_B1:B4:SINE|220|+,.	2.54985	0.0118906
chr5|88326116|88326465|RLTR11A:ERVK:LTR|239|-,.	4.75741	0.0119235
chr18|61646782|61646936|RSINE1:B4:SINE|247|-,.	2.03508	0.0120093
chr13|67660065|67660369|L1VL4:L1:LINE|206|+,.	-5.53586	0.0120367
chr16|97568782|97568883|MER20:hAT-Charlie:DNA|257|+,.	6.07584	0.0120681
chr10|127036291|127036582|L2a:L2:LINE|357|-,.	5.89611	0.0120755
chr5|76931212|76938800|RLTR4_MM-int:ERV1:LTR|10|+,.	2.95469	0.0120927
chr4|6407967|6408408|Lx8:L1:LINE|256|+,.	5.92153	0.0120927
chr13|62293494|62295000|MMVL30-int:ERV1:LTR|34|-,.	-7.49964	0.0120976
chr6|38305554|38305689|MER20B:hAT-Charlie:DNA|351|+,.	2.40328	0.0121148
chrY|43043715|43044008|RLTR4_Mm:ERV1:LTR|45|-,.	5.4675	0.0121521
chr8|25722754|25722889|RSINE1:B4:SINE|268|+,.	2.30525	0.0121606
chr6|142240017|142240778|Lx3A:L1:LINE|95|+,.	4.9343	0.0122187
chr15|79218310|79218494|B2_Mm2:B2:SINE|128|-,.	2.72116	0.0122377
chr8|3634961|3635154|B3A:B2:SINE|226|-,.	2.97804	0.0122645
chr1|118671619|118671770|B1F:Alu:SINE|306|-,.	5.65666	0.0122681
chr6|113475224|113475346|PB1D10:Alu:SINE|222|-,.	6.18608	0.0123239
chr12|101646880|101647065|RLTR17B_Mm:ERVK:LTR|331|-,.	4.70939	0.0123239
chr4|149169539|149169706|B3A:B2:SINE|264|-,.	5.44841	0.0123559
chr7|118651952|118652334|MTD:ERVL-MaLR:LTR|262|-,.	5.36298	0.0125118
chr8|14959080|14959689|Tigger1:TcMar-Tigger:DNA|300|-,.	5.47805	0.0125131
chr4|62061851|62062409|MMERGLN-int:ERV1:LTR|11|-,.	8.36054	0.0125283
chr11|112676515|112676605|ID_B1:B4:SINE|289|-,.	2.03176	0.0125442
chr1|118655276|118655475|B4A:B4:SINE|291|+,.	4.9679	0.0125649
chr11|116775906|116776050|B3:B2:SINE|238|+,.	5.90237	0.012756
chr5|121623009|121623360|RMER5:ERV1:LTR|268|+,.	5.74189	0.012758
chr12|79094068|79095215|ORR1B1-int:ERVL-MaLR:LTR|146|-,.	3.67491	0.0128485
chr3|142547647|142547859|Lx7:L1:LINE|211|+,.	2.02286	0.0128942
chr9|70054367|70054747|MTD:ERVL-MaLR:LTR|254|-,.	6.44857	0.0129114
chr8|3573116|3573303|ID_B1:B4:SINE|264|-,.	3.68906	0.0129467
chr19|55236524|55236868|ORR1E:ERVL-MaLR:LTR|284|-,.	4.81352	0.0130178
chr1|96877604|96878073|RLTR23:ERV1:LTR|123|-,.	5.72874	0.0130327
chr16|97568544|97568731|B3:B2:SINE|186|+,.	4.78668	0.0130893
chr3|144698616|144698770|ORR1E:ERVL-MaLR:LTR|212|+,.	5.90556	0.0130994
chr7|6767708|6767874|RSINE1:B4:SINE|259|-,.	-3.80179	0.0132014
chr7|116545585|116545691|PB1D10:Alu:SINE|356|-,.	4.89225	0.0132107
chr11|115280207|115280390|Lx8:L1:LINE|249|-,.	2.13757	0.0132283
chr6|83160433|83160569|B1F2:Alu:SINE|261|+,.	2.30688	0.0132496
chr7|31516746|31517990|L1Md_F2:L1:LINE|100|-,.	5.85321	0.0132496
chr4|58961293|58962134|Charlie5:hAT-Charlie:DNA|310|-,.	-2.17749	0.0132569
chr11|51597159|51597242|ID2:ID:SINE|300|+,.	-5.76266	0.0132871
chr13|119650666|119650815|B1_Mur3:Alu:SINE|139|-,.	5.65634	0.0133186
chr13|49046837|49046952|RMER4A:ERVK:LTR|279|-,.	5.81203	0.0133186
chr2|66108431|66111837|L1_Mus3:L1:LINE|60|+,.	5.49209	0.0133527
chr10|39608019|39608650|RLTR13D5:ERVK:LTR|76|-,.	2.41868	0.0134493
chr3|8946637|8946996|ORR1C1:ERVL-MaLR:LTR|186|+,.	3.89927	0.0134716
chr8|65084680|65084824|ID_B1:B4:SINE|278|-,.	5.91108	0.0134951
chr10|83603275|83603956|L1_Mus1:L1:LINE|42|+,.	4.67362	0.0135312
chr4|109444660|109444721|B1_Mur2:Alu:SINE|203|+,.	4.79672	0.0135316
chr10|121306301|121306713|MTC:ERVL-MaLR:LTR|141|+,.	5.76325	0.0135316
chr5|87905999|87906277|L1_Mus4:L1:LINE|131|-,.	7.89971	0.0135688
chr14|65200789|65200997|MIRc:MIR:SINE|239|-,.	-4.05299	0.0135688
chr3|100493408|100493753|ORR1B2:ERVL-MaLR:LTR|145|+,.	5.63868	0.0136567
chr11|49127355|49127809|RMER6B:ERVK:LTR|115|+,.	3.71999	0.0136781
chr8|60673145|60673298|MIRb:MIR:SINE|291|+,.	2.62071	0.0137947
chr15|55255780|55255861|RLTR31D_MM:ERVK:LTR|123|-,.	3.92883	0.013841
chr1|171230293|171230782|RMER20A:ERVK:LTR|146|+,.	2.16574	0.0138896
chr8|116918730|116919021|Tigger5:TcMar-Tigger:DNA|373|+,.	-6.09043	0.0138896
chr2|174116237|174116740|Zaphod3:hAT-Tip100:DNA|316|-,.	2.1263	0.0139623
chr8|72126291|72127523|ORR1A2-int:ERVL-MaLR:LTR|132|-,.	-5.69631	0.013984
chr14|12142387|12142456|L1_Mur2:L1:LINE|242|+,.	-2.39787	0.014016
chr11|3922687|3923157|MT2A:ERVL:LTR|234|+,.	3.53995	0.0140252
chr2|144579994|144580134|B1_Mur1:Alu:SINE|164|-,.	5.15491	0.0140252
chr11|76788715|76789111|L1MB5:L1:LINE|293|+,.	3.87912	0.0142658
chr19|9864878|9865291|RLTR24B_MM:ERV1:LTR|169|-,.	-5.86472	0.0145696
chr11|87808276|87808523|MTEa:ERVL-MaLR:LTR|265|+,.	5.54021	0.0146059
chr12|70042251|70042382|MER66-int:ERV1:LTR|254|+,.	-2.28341	0.0146066
chr18|69944128|69945033|RMER19B:ERVK:LTR|153|+,.	3.17464	0.0146251
chr15|82333050|82333169|ID_B1:B4:SINE|244|+,.	6.04413	0.0147522
chr4|156204968|156205128|B1F2:Alu:SINE|196|+,.	2.09212	0.014787
chr8|65085314|65085444|RSINE1:B4:SINE|271|+,.	5.19847	0.0148867
chrX|136994774|136995212|MamGyp-int:Gypsy:LTR|365|+,.	-2.54927	0.0149317
chr11|76789388|76789591|B3:B2:SINE|215|-,.	4.5037	0.0149317
chr4|57918714|57918802|MER5A:hAT-Charlie:DNA|238|-,.	5.46215	0.0150209
chr2|125405206|125411636|L1Md_T:L1:LINE|31|-,.	-2.0904	0.0150678
chr17|5953705|5955238|L1VL2:L1:LINE|71|+,.	5.70237	0.0150977
chr6|72421812|72422018|Tigger5:TcMar-Tigger:DNA|221|+,.	3.68885	0.015115
chr5|53656554|53656601|ID2:ID:SINE|234|-,.	-2.6186	0.0151436
chr11|112688175|112688292|PB1D11:Alu:SINE|205|-,.	3.34173	0.015176
chr4|44041331|44041504|ID_B1:B4:SINE|219|-,.	5.0887	0.0152354
chr14|100325799|100326245|Tigger10:TcMar-Tigger:DNA|330|+,.	5.39855	0.0152504
chr7|112994217|112994277|PB1D9:Alu:SINE|233|-,.	4.32746	0.0152592
chr1|136399588|136401196|RMER1C:Other:Other|224|+,.	3.06627	0.0152651
chr14|27469244|27469502|B4A:B4:SINE|305|-,.	4.22468	0.0152722
chr5|87902373|87903393|Lx5:L1:LINE|195|+,.	6.29287	0.0153521
chr3|116716275|116717270|ORR1B1-int:ERVL-MaLR:LTR|140|+,.	2.75516	0.0154125
chr2|71852362|71852688|IAPEY4_LTR:ERVK:LTR|0|+,.	6.03025	0.0154125
chr6|142404084|142404265|B3:B2:SINE|287|+,.	-5.86215	0.0154598
chr9|48469932|48470068|B1_Mur3:Alu:SINE|228|+,.	5.01286	0.0155745
chr3|10332170|10332232|MIRc:MIR:SINE|246|-,.	3.42162	0.0156791
chr5|53144639|53144854|B3:B2:SINE|248|-,.	4.11522	0.0156957
chr8|69369886|69370617|MYSERV6-int:ERVK:LTR|176|-,.	-2.37548	0.0157858
chr10|81234843|81235052|B3:B2:SINE|184|+,.	5.77429	0.0157954
chr4|44049039|44049169|B4A:B4:SINE|364|+,.	5.05007	0.0158142
chr9|75296929|75297294|MTEa:ERVL-MaLR:LTR|247|-,.	4.79378	0.0158142
chr9|120545867|120546295|MTD:ERVL-MaLR:LTR|175|-,.	5.20909	0.0158898
chr1|100231814|100232140|IAPEY4_LTR:ERVK:LTR|6|-,.	6.24659	0.0159301
chr6|132623978|132624711|MYSERV6-int:ERVK:LTR|177|-,.	4.50607	0.016026
chr2|40127234|40127277|L3:CR1:LINE|190|+,.	-4.47289	0.0160349
chr7|31071532|31071711|L2a:L2:LINE|313|-,.	3.64375	0.0160593
chr9|50505485|50505622|MTD:ERVL-MaLR:LTR|172|-,.	2.74679	0.0162092
chr11|82963187|82963333|B1_Mus1:Alu:SINE|158|+,.	2.16089	0.0162158
chr3|36479176|36479607|MLT2B1:ERVL:LTR|327|+,.	5.66252	0.0162441
chr18|57384892|57385042|B1_Mur1:Alu:SINE|150|+,.	5.18842	0.0163426
chr4|137726100|137726306|B2_Mm2:B2:SINE|113|-,.	5.37633	0.0163426
chr15|91921479|91921839|L1_Mur3:L1:LINE|289|-,.	6.61395	0.0163426
chr5|88302362|88303791|Lx3A:L1:LINE|122|-,.	4.75842	0.0163426
chr13|98617545|98618341|RodERV21-int:ERV1:LTR|227|+,.	4.25597	0.0163426
chr15|75928020|75928188|B3:B2:SINE|184|+,.	2.20395	0.0164254
chr18|15603846|15604086|B4A:B4:SINE|325|+,.	3.79435	0.0164354
chr13|3486082|3486882|MMETn-int:ERVK:LTR|109|+,.	-6.21075	0.0164354
chr10|111774268|111774474|ID_B1:B4:SINE|268|+,.	4.78687	0.0165302
chr1|36693550|36693689|B1_Mus1:Alu:SINE|108|-,.	-5.57231	0.0165423
chr1|90962451|90962634|MLT1C:ERVL-MaLR:LTR|339|-,.	4.30189	0.0165489
chr5|91358620|91358818|MIRb:MIR:SINE|277|+,.	3.5067	0.0165904
chr4|135449451|135449501|MT2B2:ERVL:LTR|283|+,.	3.46542	0.0167525
chr16|21953312|21953657|MT2B1:ERVL:LTR|202|+,.	5.60637	0.0167551
chr6|121270643|121270767|ORR1F:ERVL-MaLR:LTR|331|+,.	5.49619	0.0167661
chr7|103706149|103706543|RLTR10D:ERVK:LTR|98|+,.	5.56361	0.0167767
chr6|88567821|88567943|ERVB4_1C-LTR_Mm:ERVK:LTR|224|-,.	-2.83014	0.0167767
chr6|134009883|134010005|ERVB4_1C-LTR_Mm:ERVK:LTR|224|-,.	-2.83014	0.0167767
chr1|134404792|134404914|ERVB4_1C-LTR_Mm:ERVK:LTR|224|+,.	-2.83014	0.0167767
chr16|4477479|4477633|RSINE1:B4:SINE|286|+,.	-4.46844	0.0168285
chr13|12602609|12603758|L1Md_F2:L1:LINE|37|-,.	2.2918	0.0168527
chr7|24383593|24383721|ID_B1:B4:SINE|242|+,.	4.27042	0.0169036
chr4|62507573|62507750|L2b:L2:LINE|320|+,.	-5.3093	0.0169312
chr14|8360450|8360606|MER117:hAT-Charlie:DNA|400|+,.	5.03431	0.0169312
chr4|127129439|127129631|B3:B2:SINE|245|+,.	2.61306	0.017053
chr1|170148426|170148576|B1_Mur4:Alu:SINE|140|+,.	5.27401	0.0171252
chr13|41919369|41919909|RMER1A:Other:Other|146|+,.	4.13208	0.0171679
chr6|40396416|40396568|MER5B:hAT-Charlie:DNA|259|-,.	-2.43671	0.0172841
chr6|83760461|83760877|L1M4b:L1:LINE|312|-,.	3.00777	0.0172857
chr4|44050805|44051071|Lx9:L1:LINE|244|+,.	3.6827	0.01736
chr14|65176576|65176754|MTEb:ERVL-MaLR:LTR|202|-,.	4.23964	0.0174133
chr6|148635569|148638534|MMVL30-int:ERV1:LTR|35|-,.	-5.98534	0.0174191
chr4|156210130|156210656|RMER15:ERVL:LTR|200|+,.	2.0859	0.0174308
chr18|61648320|61648449|B2_Mm2:B2:SINE|108|+,.	5.2104	0.0174312
chr9|25596423|25602798|L1Md_T:L1:LINE|43|-,.	-5.27539	0.0174312
chr7|31072957|31073063|RLTR20C1_MM:ERVK:LTR|320|-,.	5.3548	0.0174312
chr17|36116904|36117063|RSINE1:B4:SINE|199|+,.	-5.95945	0.0174991
chr11|94556816|94556964|B1_Mur4:Alu:SINE|117|-,.	3.52675	0.0175043
chr19|10450782|10450929|MIR:MIR:SINE|177|+,.	2.51834	0.0175043
chr8|14922731|14923170|RLTR31B2:ERVK:LTR|282|-,.	3.91364	0.0177682
chr11|72971078|72971227|MER20:hAT-Charlie:DNA|241|-,.	4.70282	0.0177699
chr13|41909819|41910291|Zaphod:hAT-Tip100:DNA|377|-,.	3.3553	0.0178054
chr2|149408177|149409899|L1Md_T:L1:LINE|33|-,.	4.16089	0.0178273
chr10|127152548|127153079|LTRIS2:ERV1:LTR|58|-,.	6.40729	0.0178273
chr5|88329098|88329472|L1_Mur2:L1:LINE|140|+,.	3.73786	0.0179091
chr10|29343956|29344127|MIR:MIR:SINE|302|+,.	-5.24135	0.0179903
chr7|102471470|102471725|ERVL-B4-int:ERVL:LTR|269|+,.	-5.99708	0.0179903
chr16|33663897|33664083|L1ME4b:L1:LINE|272|-,.	4.84992	0.0180632
chr4|141691650|141691788|B1F1:Alu:SINE|304|-,.	4.67482	0.0180932
chr7|112901871|112901988|Lx8:L1:LINE|218|-,.	-2.16267	0.0180941
chr15|96581301|96581623|IAPEY3-int:ERVK:LTR|119|-,.	6.17164	0.0181112
chr7|81604857|81604966|L1ME4a:L1:LINE|321|+,.	3.12009	0.018208
chr2|155015585|155017863|MMVL30-int:ERV1:LTR|45|-,.	-4.73685	0.018208
chr14|63522740|63522856|B1F:Alu:SINE|162|-,.	-2.03	0.018271
chr11|87814617|87814752|L1ME4a:L1:LINE|303|+,.	5.22421	0.018286
chr6|128565693|128566087|MTA_Mm:ERVL-MaLR:LTR|28|+,.	5.49779	0.0183794
chr1|39383836|39383978|RSINE1:B4:SINE|304|-,.	3.24166	0.0184599
chr9|65904307|65904451|RSINE1:B4:SINE|246|-,.	-5.17605	0.0184676
chr6|115805123|115805270|B1_Mus1:Alu:SINE|54|+,.	-5.6586	0.0186071
chr6|124739599|124739755|B4:B4:SINE|243|+,.	-5.50543	0.0186157
chr15|76897918|76898346|RLTR19C:ERVK:LTR|173|-,.	5.1929	0.0186185
chr3|37599088|37599189|L2a:L2:LINE|228|-,.	-5.89157	0.0186483
chr12|38901022|38901644|RLTR18:ERVK:LTR|197|-,.	4.88583	0.0189956
chr5|88329472|88329828|RLTR43C:ERVK:LTR|52|-,.	4.21888	0.0190129
chr15|102660132|102660442|ORR1A2:ERVL-MaLR:LTR|107|+,.	2.60956	0.0190274
chr9|57255822|57256166|ORR1B1:ERVL-MaLR:LTR|147|+,.	4.94238	0.0190445
chr12|116063129|116063327|B3:B2:SINE|251|-,.	-6.17164	0.0190466
chr14|32119968|32120545|RLTR6_Mm:ERV1:LTR|121|+,.	5.12803	0.0190687
chr2|144580134|144580221|MER2:TcMar-Tigger:DNA|245|+,.	5.58909	0.0190687
chr19|11481578|11481820|L1Md_F3:L1:LINE|33|+,.	2.62516	0.0190687
chr7|25401440|25401621|RSINE1:B4:SINE|226|-,.	5.82823	0.0190875
chr5|87840199|87840898|Lx7:L1:LINE|258|-,.	4.59583	0.019102
chr6|3341748|3341956|L1M5:L1:LINE|374|+,.	5.8703	0.0191364
chr6|51289467|51289899|MLT1C:ERVL-MaLR:LTR|297|-,.	4.88596	0.0191364
chr6|49388408|49388602|ORR1D2:ERVL-MaLR:LTR|242|-,.	4.96037	0.0192008
chr1|89101641|89101997|ETnERV-int:ERVK:LTR|45|-,.	2.47814	0.0192213
chr8|124553583|124554669|MTA_Mm-int:ERVL-MaLR:LTR|30|+,.	-2.15151	0.0192892
chr5|96826427|96826660|L1MC2:L1:LINE|258|-,.	3.45529	0.0193478
chr6|129007258|129007388|B1_Mus1:Alu:SINE|276|-,.	2.7193	0.0193827
chr16|18850622|18851184|RLTR6_Mm:ERV1:LTR|41|-,.	-6.74072	0.0193998
chr3|10333536|10333608|B1_Mur4:Alu:SINE|250|-,.	4.30357	0.0194312
chr11|34143791|34143939|B1F1:Alu:SINE|297|-,.	5.71778	0.019484
chr11|72963090|72963300|MIR:MIR:SINE|312|-,.	5.32116	0.0195608
chr15|82351782|82351885|B3A:B2:SINE|254|+,.	3.52355	0.0195621
chr16|21954007|21954092|MTE2a:ERVL-MaLR:LTR|255|+,.	4.52213	0.0195875
chr9|70075357|70075697|MTD:ERVL-MaLR:LTR|234|+,.	5.62404	0.0196031
chr1|45735731|45738997|IAPEz-int:ERVK:LTR|20|+,.	-7.13592	0.0196448
chr3|20111314|20112246|RMER21A:ERV1:LTR|142|-,.	3.94894	0.0196629
chr4|44046427|44046528|PB1D10:Alu:SINE|238|-,.	5.0574	0.0197094
chr12|23258370|23259939|IAP-d-int:ERVK:LTR|53|-,.	-4.32288	0.019767
chr11|51599221|51599324|B1_Mur4:Alu:SINE|210|+,.	-2.57271	0.0197682
chr12|38898535|38899234|Lx8b:L1:LINE|247|-,.	4.94623	0.0197682
chr2|129515970|129516070|L1M4c:L1:LINE|323|+,.	4.8878	0.019817
chr9|72948349|72948531|B3A:B2:SINE|236|-,.	-3.79992	0.0199685
chr2|130628489|130628695|B3:B2:SINE|194|+,.	-3.15308	0.0199802
chr14|70217503|70217631|B1_Mus2:Alu:SINE|71|-,.	6.02817	0.0199849
chr1|130697534|130697591|RLTR20A4:ERVK:LTR|123|-,.	2.99119	0.020096
chr11|98351982|98352123|B4:B4:SINE|298|+,.	5.66035	0.020096
chr16|11106124|11106295|IAPLTR3-int:ERVK:LTR|6|+,.	6.15454	0.0201072
chr15|34626647|34628218|L1_Mus3:L1:LINE|63|-,.	3.35923	0.0201652
chr6|91169994|91171083|MTC-int:ERVL-MaLR:LTR|238|-,.	2.19051	0.0201767
chr7|19081911|19082044|MIRc:MIR:SINE|222|-,.	-5.64427	0.0203579
chr19|40551648|40551773|MT2B2:ERVL:LTR|314|-,.	3.94923	0.0203579
chr6|86470518|86470629|B1_Mus1:Alu:SINE|73|-,.	5.41909	0.020506
chr11|100487755|100488762|ORR1A2-int:ERVL-MaLR:LTR|134|+,.	5.10275	0.020546
chr6|83760033|83760164|RSINE1:B4:SINE|268|+,.	3.7668	0.0206766
chr11|98353324|98353471|B1_Mus1:Alu:SINE|83|-,.	5.22294	0.0207147
chr15|75975574|75975722|RSINE1:B4:SINE|286|+,.	-4.53792	0.0207205
chr5|43998330|43998501|RMER30:hAT-Charlie:DNA|260|-,.	5.61114	0.0207231
chr16|92082893|92083064|B3:B2:SINE|187|+,.	-3.85934	0.0208648
chr5|122722041|122722165|RSINE1:B4:SINE|276|+,.	5.10403	0.0208657
chr13|12477234|12477521|B4A:B4:SINE|299|-,.	-3.28672	0.0208677
chr6|128542124|128542199|Lx8:L1:LINE|254|+,.	5.87046	0.0208678
chr1|164441922|164442143|URR1B:hAT-Charlie:DNA|151|-,.	4.24061	0.02092
chr15|64909953|64910277|Lx9:L1:LINE|182|-,.	5.76859	0.0209786
chr3|100895654|100895779|AmnSINE1:Deu:SINE|283|+,.	3.59587	0.0210633
chr11|3979540|3979639|MTB_Mm:ERVL-MaLR:LTR|190|-,.	-3.51096	0.021107
chr10|47474567|47475510|MTB_Mm-int:ERVL-MaLR:LTR|152|+,.	-5.07041	0.0211573
chr13|98609969|98610764|Lx10:L1:LINE|231|+,.	4.005	0.0212199
chr14|8349684|8349812|MIR:MIR:SINE|283|-,.	5.67263	0.0212365
chr10|111775765|111775911|RSINE1:B4:SINE|283|-,.	3.69611	0.0212625
chr9|50509802|50509931|B1_Mus2:Alu:SINE|39|-,.	4.44814	0.0212657
chr17|35099050|35099155|MER5A:hAT-Charlie:DNA|280|+,.	4.91653	0.0213234
chr11|87824765|87824994|MER21B:ERVL:LTR|212|+,.	6.09219	0.0213476
chr6|88814680|88814959|MTE2a:ERVL-MaLR:LTR|238|-,.	4.8049	0.0214094
chr12|38898253|38898453|MT2A:ERVL:LTR|369|+,.	5.30267	0.0214428
chr9|107897568|107897739|B3:B2:SINE|219|-,.	5.52823	0.0214428
chr8|85108323|85108552|RMER6A:ERVK:LTR|148|+,.	4.51675	0.0214643
chr6|86469456|86469600|RSINE1:B4:SINE|271|-,.	3.48517	0.0216106
chr3|129908778|129909385|L1MA4:L1:LINE|274|-,.	2.73367	0.0216163
chr2|70503232|70503570|Charlie2a:hAT-Charlie:DNA|312|-,.	3.42877	0.0216385
chr8|70883486|70883584|PB1D10:Alu:SINE|323|-,.	3.81329	0.0216442
chr9|44917422|44917841|L1MC4a:L1:LINE|279|+,.	3.3429	0.0216725
chr6|59350130|59350551|RMER1A:Other:Other|158|+,.	2.19663	0.0216725
chr15|67139329|67139747|MTC:ERVL-MaLR:LTR|156|+,.	5.47104	0.0216866
chr4|119248889|119248977|L2a:L2:LINE|273|-,.	-2.39229	0.0217132
chr2|152314868|152315050|URR1B:hAT-Charlie:DNA|101|+,.	5.41254	0.0218396
chrX|137137337|137137497|B2_Mm1a:B2:SINE|38|-,.	5.19891	0.021878
chr8|3659627|3659803|B3A:B2:SINE|253|+,.	5.25689	0.0218789
chr2|164164283|164164329|MIRc:MIR:SINE|109|+,.	5.19892	0.0218896
chr4|126343136|126343256|PB1:Alu:SINE|288|+,.	-5.35033	0.0218903
chr2|163640120|163640327|B3:B2:SINE|209|+,.	4.30226	0.0220049
chr9|106470835|106470965|B1F:Alu:SINE|239|-,.	2.65257	0.0220567
chr8|110972720|110972823|B1_Mur3:Alu:SINE|236|-,.	-5.4963	0.0222631
chr15|76095429|76095602|B3:B2:SINE|196|-,.	3.38012	0.0223476
chr6|23087611|23090265|MMERVK9C_I-int:ERVK:LTR|117|+,.	5.00142	0.0225294
chr4|116135665|116135781|PB1D9:Alu:SINE|211|-,.	2.09228	0.0225932
chr13|35687090|35687249|B2_Mm1a:B2:SINE|75|+,.	-5.60108	0.0226085
chrX|16686881|16687131|L1Md_F3:L1:LINE|28|-,.	-3.19435	0.0226085
chr4|135454861|135455039|Tigger15a:TcMar-Tigger:DNA|229|+,.	5.29536	0.0226942
chr1_GL456212_random|96986|97878|RMER19B:ERVK:LTR|156|-,.	4.36968	0.0226968
chr15|37379665|37380374|Lx8:L1:LINE|325|-,.	5.35225	0.0227636
chr6|124739625|124739756|B1_Mur4:Alu:SINE|84|+,.	-5.38941	0.0228643
chr4|44048657|44048836|MTD:ERVL-MaLR:LTR|212|+,.	5.02102	0.0228864
chr1|60151775|60151872|PB1D10:Alu:SINE|234|+,.	-5.634	0.0229064
chr7|27125433|27125608|ID_B1:B4:SINE|250|+,.	4.65689	0.022993
chr1|173567200|173572494|ERVB2_1-I_MM-int:ERVK:LTR|0|-,.	4.63835	0.0231425
chr9|44411564|44411708|B1_Mus1:Alu:SINE|76|+,.	5.52938	0.0232222
chr1|165180588|165180696|B1_Mur3:Alu:SINE|139|-,.	5.12897	0.0232303
chr2|155715454|155715828|MTD:ERVL-MaLR:LTR|183|+,.	5.44624	0.0232317
chr12|81347303|81351003|L1_Mus1:L1:LINE|69|-,.	-3.73014	0.0234123
chr9|65906215|65906379|RSINE1:B4:SINE|321|+,.	-6.47133	0.0234123
chr4|117211011|117211971|L1Md_F2:L1:LINE|65|+,.	5.12902	0.0235212
chr10|127227079|127227221|B1_Mm:Alu:SINE|302|-,.	-3.01432	0.0236366
chr4|56749847|56750217|ORR1B1:ERVL-MaLR:LTR|157|-,.	-5.27044	0.0236418
chr7|73548846|73548967|B1_Mur1:Alu:SINE|212|+,.	3.61842	0.0236896
chr1|164228854|164229552|RLTR4_Mm:ERV1:LTR|44|+,.	5.19899	0.0237409
chr19|7588262|7588589|ORR1C1:ERVL-MaLR:LTR|134|+,.	4.52134	0.0238002
chr13|58554278|58554780|Lx8:L1:LINE|261|+,.	3.09431	0.0238624
chr6|37442833|37442978|ID_B1:B4:SINE|209|-,.	4.68046	0.0239271
chr1|172523402|172524232|RMER19B:ERVK:LTR|157|+,.	2.1914	0.0240574
chr12|111942772|111942852|B1F:Alu:SINE|247|-,.	5.04731	0.0240836
chr7|4886023|4886526|Lx5c:L1:LINE|241|-,.	3.48094	0.0241639
chr3|100497376|100497713|ORR1B2:ERVL-MaLR:LTR|167|-,.	4.99474	0.0241639
chr2|173066733|173072709|IAP-d-int:ERVK:LTR|55|+,.	-5.65934	0.0241986
chr7|24381771|24381985|ID_B1:B4:SINE|237|+,.	4.49251	0.0242779
chr7|24380766|24380907|RSINE1:B4:SINE|274|-,.	5.3689	0.0243482
chr6|132237236|132238227|L1Md_F3:L1:LINE|66|+,.	6.0296	0.0243509
chr15|81925496|81925615|PB1D10:Alu:SINE|284|-,.	-2.47415	0.0243943
chr9|75571854|75572071|URR1B:hAT-Charlie:DNA|134|-,.	-3.74559	0.0243978
chr12|50980002|50980124|ERVB4_1C-LTR_Mm:ERVK:LTR|233|+,.	-4.43129	0.0243978
chr11|49451883|49452005|ERVB4_1C-LTR_Mm:ERVK:LTR|233|+,.	-4.43129	0.0243978
chr4|19156144|19156266|ERVB4_1C-LTR_Mm:ERVK:LTR|233|+,.	-4.43129	0.0243978
chr6|48764362|48764867|ERVB4_1C-LTR_Mm:ERVK:LTR|141|-,.	5.03839	0.024486
chr1|20938928|20939036|ID_B1:B4:SINE|280|-,.	-6.43587	0.0244924
chr1|118674146|118674439|ORR1E:ERVL-MaLR:LTR|266|-,.	3.37178	0.0245656
chr5|112926029|112926230|RLTR17B_Mm:ERVK:LTR|330|+,.	2.98674	0.0246447
chr15|81817450|81817636|L1ME3:L1:LINE|335|-,.	3.44936	0.0246623
chr3|129908587|129908719|RSINE1:B4:SINE|280|-,.	6.02704	0.0247233
chr9|107893995|107894183|B3A:B2:SINE|268|-,.	5.26864	0.0247233
chr7|27125257|27125408|B3:B2:SINE|286|+,.	5.32153	0.0247233
chr19|46911279|46912995|Lx5:L1:LINE|154|+,.	4.75085	0.0247233
chr15|98606110|98606395|L2a:L2:LINE|274|+,.	2.23806	0.0247248
chr7|99837936|99838200|B4A:B4:SINE|261|-,.	3.90679	0.0247451
chr3|100898524|100898720|B3:B2:SINE|265|+,.	5.36545	0.0247522
chr10|13012335|13012511|B3:B2:SINE|141|-,.	-4.98652	0.0248297
chr16|90341543|90341869|IAPEY4_LTR:ERVK:LTR|3|-,.	3.05259	0.0248701
chr12|101648477|101648614|RSINE1:B4:SINE|346|-,.	3.17743	0.0248757
chr18|44021672|44021830|MER33:hAT-Charlie:DNA|299|-,.	6.5387	0.0251153
chr17|46162345|46162467|MER5A:hAT-Charlie:DNA|233|-,.	4.26992	0.0251243
chr9|41591353|41591428|MIRc:MIR:SINE|254|-,.	-2.57534	0.0251563
chr6|38291276|38291406|B1_Mur1:Alu:SINE|154|-,.	-2.13648	0.0252012
chr2|73359340|73360698|MTD-int:ERVL-MaLR:LTR|184|+,.	5.15393	0.0252255
chr7|4890864|4891134|MLTR11A:ERVK:LTR|207|-,.	4.64187	0.025355
chrX|14517139|14523299|L1Md_F2:L1:LINE|76|-,.	-5.24229	0.0256442
chr7|54420071|54420663|RLTR6_Mm:ERV1:LTR|87|-,.	5.37409	0.0257011
chr11|87810668|87810775|L1MDb:L1:LINE|317|+,.	5.4057	0.0257449
chr3|133112267|133112500|Tigger5:TcMar-Tigger:DNA|378|+,.	3.84773	0.0257834
chr1|91121803|91121894|B4A:B4:SINE|266|+,.	5.19559	0.0258279
chr11|3499120|3499289|B3A:B2:SINE|285|-,.	4.40965	0.026104
chr8|109956112|109956465|MTEa:ERVL-MaLR:LTR|288|+,.	3.61855	0.0262146
chr10|128327247|128327384|B1_Mus1:Alu:SINE|95|-,.	-2.32849	0.026286
chr19|8030707|8033793|IAPEY4_I-int:ERVK:LTR|239|+,.	3.11665	0.026286
chr6|41848536|41848675|B1_Mus1:Alu:SINE|72|+,.	4.2655	0.026286
chr9|57608587|57608776|B2_Mm1t:B2:SINE|74|+,.	6.0805	0.0263106
chr4|44057845|44057954|B1_Mus1:Alu:SINE|111|-,.	3.42489	0.0264077
chr14|105520843|105521251|Lx:L1:LINE|117|+,.	-4.0705	0.026412
chr17|23681929|23681996|PB1D10:Alu:SINE|299|-,.	-3.58296	0.0264622
chr16|96445892|96447115|MTD-int:ERVL-MaLR:LTR|261|+,.	4.57808	0.0265008
chr2|153998894|153999749|RMER13A:ERVK:LTR|214|-,.	7.13415	0.0265805
chr9|21138165|21138417|B4A:B4:SINE|302|-,.	5.35087	0.0266491
chr4|6389770|6390367|L1M3:L1:LINE|296|-,.	2.99607	0.0266549
chr5|105116720|105116911|B3A:B2:SINE|306|-,.	-5.11242	0.0268143
chr2|164524201|164526771|RLTR44-int:ERVK:LTR|180|+,.	5.71666	0.0268175
chr3|89674050|89674204|MER5A1:hAT-Charlie:DNA|305|+,.	-5.89874	0.0268254
chr6|134607744|134607950|B4A:B4:SINE|202|+,.	3.27312	0.0268306
chr1|185293580|185294176|MTE-int:ERVL-MaLR:LTR|277|+,.	5.39232	0.0268724
chr8|90886552|90886777|RLTR4_Mm:ERV1:LTR|62|+,.	5.45008	0.0269485
chr4|133096218|133096443|RLTR4_Mm:ERV1:LTR|62|+,.	5.45008	0.0269485
chr9|75279791|75279942|LTR33B:ERVL:LTR|348|-,.	5.48171	0.0269528
chr2|175127060|175127461|MTA_Mm:ERVL-MaLR:LTR|64|-,.	6.20788	0.0269803
chr11|60738458|60738608|B3A:B2:SINE|279|+,.	-4.71723	0.0270364
chr5|74515652|74518558|L1VL2:L1:LINE|71|+,.	5.31947	0.0271652
chr4|44049078|44049196|B1_Mus1:Alu:SINE|203|+,.	5.04859	0.0272185
chr6|7026152|7026960|MMETn-int:ERVK:LTR|22|-,.	-6.47764	0.0272371
chr4|128922684|128923067|MLT1I:ERVL-MaLR:LTR|342|+,.	6.69591	0.0274155
chr11|72390721|72390865|B1_Mus1:Alu:SINE|56|+,.	-2.67172	0.0274364
chr11|62458046|62458174|B1F2:Alu:SINE|230|+,.	-3.58396	0.0275401
chr6|125461486|125461672|B3:B2:SINE|197|-,.	2.96986	0.0275895
chr3|106494420|106494511|L2c:L2:LINE|286|+,.	4.73637	0.0275895
chr2|132694659|132694723|B1F:Alu:SINE|189|-,.	5.69498	0.0276824
chr10|76428208|76428908|RMER1A:Other:Other|162|+,.	-5.46468	0.0277591
chr15|89083603|89083773|MER77:ERVL:LTR|283|-,.	4.56318	0.0277641
chr16|8644900|8644994|PB1D9:Alu:SINE|181|-,.	3.2686	0.0279977
chr17|70854496|70854654|RMER5:ERV1:LTR|290|+,.	4.05712	0.0280022
chr5|43996130|43996477|MTEb:ERVL-MaLR:LTR|236|+,.	4.63368	0.0280189
chr13|81793974|81794138|B4A:B4:SINE|344|-,.	-5.59008	0.0280189
chr17|21935302|21935640|L1M2:L1:LINE|328|+,.	-5.55986	0.0280406
chr19|46282557|46282750|B3:B2:SINE|190|+,.	5.33268	0.0280661
chr15|90300807|90301813|MTA_Mm-int:ERVL-MaLR:LTR|84|+,.	-5.05626	0.0282688
chr14|17645630|17647789|ORR1A0-int:ERVL-MaLR:LTR|58|-,.	5.88949	0.0283158
chr18|4196612|4196731|B3:B2:SINE|292|-,.	-2.26108	0.0285056
chr9|35051450|35051619|MIRb:MIR:SINE|348|-,.	2.20746	0.0285214
chr11|72986224|72986426|B3:B2:SINE|205|+,.	5.06203	0.0285221
chr8|109947497|109947679|B3:B2:SINE|227|-,.	3.00674	0.0288329
chr10|88468549|88468672|ID_B1:B4:SINE|298|-,.	2.86274	0.0289026
chr18|31573341|31574016|Lx7:L1:LINE|215|+,.	-5.92235	0.028911
chr5|41354073|41360149|L1Md_F3:L1:LINE|80|-,.	2.11388	0.028911
chrX|145450691|145450791|RLTR26D_MM:ERVK:LTR|209|-,.	-2.03932	0.028911
chr18|60392046|60392128|ID4_:ID:SINE|341|+,.	4.16559	0.0294217
chr15|79911665|79911840|MTD:ERVL-MaLR:LTR|184|-,.	3.61855	0.0294994
chr15|31624166|31624532|MTEa:ERVL-MaLR:LTR|254|+,.	2.33381	0.0295202
chr10|81625361|81625470|B1_Mur3:Alu:SINE|174|+,.	3.44913	0.0295472
chr1|128274300|128274438|B3:B2:SINE|199|+,.	4.49468	0.0295953
chr11|112673589|112673669|Lx8b:L1:LINE|230|+,.	3.23939	0.0295966
chr18|57938455|57939016|RMER15:ERVL:LTR|144|-,.	3.31779	0.0296951
chrX|17532418|17534114|L1Md_F3:L1:LINE|88|-,.	-5.19207	0.0297071
chr10|61701358|61701701|MTD:ERVL-MaLR:LTR|161|-,.	-5.24695	0.0297548
chr1|90941999|90942320|B4:B4:SINE|266|+,.	3.80708	0.0298353
chr1|121309457|121309944|L1_Mus3:L1:LINE|89|-,.	4.81077	0.0298409
chr5|137756717|137756864|RSINE1:B4:SINE|326|-,.	4.3408	0.0298782
chr7|18887769|18888820|RMER12:ERVK:LTR|120|-,.	3.17957	0.0299134
chrY|90764236|90764294|L3:CR1:LINE|259|-,.	-2.7741	0.0299206
chr7|30989499|30989553|MIR:MIR:SINE|168|-,.	2.66476	0.029941
chr16|44283662|44283985|Lx8:L1:LINE|277|+,.	4.9134	0.0302398
chr16|8102139|8102225|MMETn-int:ERVK:LTR|35|+,.	-7.16009	0.0303334
chr5|96485896|96489168|IAPEz-int:ERVK:LTR|20|-,.	-7.32447	0.0304747
chr9|75284273|75284443|B4:B4:SINE|274|+,.	4.72417	0.0305513
chr10|111780910|111781083|Lx8:L1:LINE|314|+,.	4.41301	0.0305513
chr5|107575604|107577851|L1Md_F2:L1:LINE|44|-,.	-3.75009	0.0306346
chr1|135144636|135144752|PB1D10:Alu:SINE|255|+,.	-5.38396	0.0306352
chr3|94770764|94771014|L1MB7:L1:LINE|337|+,.	4.94365	0.0306842
chr6|37446928|37447063|ID_B1:B4:SINE|252|-,.	4.01343	0.0307323
chr19|8716688|8716848|B2_Mm1a:B2:SINE|48|+,.	5.19926	0.0308446
chr7|29526265|29526425|B2_Mm1a:B2:SINE|48|+,.	5.19926	0.0308446
chr17|47370241|47370447|Charlie1b:hAT-Charlie:DNA|340|-,.	-5.15461	0.030846
chr5|4044129|4044601|RLTR11D:ERVK:LTR|229|-,.	2.69653	0.0308951
chr17|36855151|36855298|B1_Mus2:Alu:SINE|48|+,.	5.83387	0.0309307
chrX|75522985|75523105|MIR:MIR:SINE|308|-,.	5.16557	0.0310968
chr11|117582953|117583145|B2_Mm1a:B2:SINE|42|-,.	6.64525	0.0311428
chr4|44049204|44049340|B1_Mur2:Alu:SINE|184|-,.	5.26812	0.031458
chr6|87580540|87580769|MER115:hAT-Tip100:DNA|342|+,.	-2.68136	0.0314585
chr19|6994003|6994220|URR1B:hAT-Charlie:DNA|170|+,.	4.88613	0.0314874
chr2|118555269|118555887|IAPEz-int:ERVK:LTR|56|+,.	4.46359	0.0315633
chr4|44058145|44058297|B1_Mur1:Alu:SINE|179|+,.	2.52362	0.0315976
chr17|33306365|33306464|PB1D9:Alu:SINE|242|+,.	-2.93117	0.0319337
chr7|118654490|118654857|MLT1I:ERVL-MaLR:LTR|337|-,.	6.21699	0.0320418
chr17|35151986|35152107|B3:B2:SINE|282|+,.	3.01141	0.0323105
chr18|57386986|57387199|MER58A:hAT-Charlie:DNA|346|+,.	4.0123	0.0324115
chr6|86467770|86468154|MTB:ERVL-MaLR:LTR|57|-,.	4.34201	0.0324115
chr10|111786844|111786924|L1MC1:L1:LINE|340|+,.	5.31862	0.0325537
chr2|175787573|175787913|ORR1A0:ERVL-MaLR:LTR|32|-,.	3.97581	0.0326428
chr6|142248046|142248221|RMER12:ERVK:LTR|274|+,.	5.1447	0.0326545
chr14|8165805|8165960|B1_Mus1:Alu:SINE|169|-,.	2.41789	0.0329002
chr1|160220863|160221004|B1F1:Alu:SINE|252|-,.	2.1842	0.0329616
chr3|96434308|96434659|L1MEc:L1:LINE|295|+,.	5.71434	0.0329771
chr13|72620100|72620221|Lx9:L1:LINE|116|+,.	3.51668	0.0329791
chr5|9159510|9159853|RLTR40:ERVK:LTR|217|+,.	2.03813	0.0331528
chr7|81609341|81609397|L2a:L2:LINE|268|-,.	3.10302	0.0332021
chr8|22478284|22478428|B1_Mur1:Alu:SINE|204|-,.	3.55482	0.0332413
chr15|34615023|34615238|MER103C:hAT-Charlie:DNA|336|+,.	5.77531	0.0332673
chr1|52699805|52700505|L1Md_F3:L1:LINE|33|+,.	5.57921	0.0334424
chr7|16788895|16789194|Lx4B:L1:LINE|146|-,.	4.64804	0.0335918
chr9|70065213|70065922|L1_Mur2:L1:LINE|137|-,.	4.84272	0.0337278
chr3|94746508|94750475|MMERVK10C-int:ERVK:LTR|299|-,.	2.25652	0.0337722
chr9|82847310|82847747|RLTR48A:ERV1:LTR|130|+,.	-3.36237	0.0338302
chr7|24379880|24380097|MIR:MIR:SINE|356|+,.	3.8795	0.034007
chr1|96880011|96880308|ORR1A2:ERVL-MaLR:LTR|104|-,.	5.53329	0.0340539
chr8|83939871|83940001|RLTR13D3A1:ERVK:LTR|290|-,.	-2.11627	0.0341264
chr15|38443673|38444820|ETnERV2-int:ERVK:LTR|127|-,.	5.4175	0.0342184
chr12|69468264|69468374|MIRb:MIR:SINE|324|+,.	5.12754	0.0342309
chr15|91930897|91931076|B3:B2:SINE|265|-,.	5.51822	0.0342701
chr15|79913688|79913845|B2_Mm2:B2:SINE|72|-,.	4.56087	0.0342934
chr5|143004697|143005048|IAPLTR1_Mm:ERVK:LTR|99|+,.	-6.87536	0.0342947
chr4|155782643|155782834|B2_Mm2:B2:SINE|58|+,.	-4.6085	0.0342947
chr14|32061580|32061810|MLT1O:ERVL-MaLR:LTR|314|+,.	4.7696	0.0342947
chr12|50975545|50975899|ETnERV-int:ERVK:LTR|25|+,.	-2.37136	0.0342947
chr16|84829638|84830058|MTC:ERVL-MaLR:LTR|219|-,.	2.33577	0.0343098
chr1|58655367|58655465|Lx8b:L1:LINE|294|+,.	3.35977	0.0343881
chr11|112673076|112673333|B4A:B4:SINE|266|+,.	2.67911	0.0343881
chr5|38471798|38472648|IAPEz-int:ERVK:LTR|63|-,.	-6.81279	0.0343881
chr17|57223404|57223731|MTE2b:ERVL-MaLR:LTR|283|+,.	3.30238	0.0343881
chr3|94994846|94995216|L2c:L2:LINE|329|-,.	2.95614	0.0345353
chr11|58974767|58974973|MYSERV-int:ERVK:LTR|317|-,.	2.4788	0.0345472
chr5|87906942|87907145|Lx7:L1:LINE|296|-,.	6.14828	0.0346011
chrX|150485021|150485630|RLTR6_Mm:ERV1:LTR|56|+,.	7.07784	0.0346027
chr14|112366901|112368052|MMETn-int:ERVK:LTR|38|-,.	-4.87638	0.0346702
chr15|39082774|39083671|Lx8b:L1:LINE|253|-,.	2.48907	0.0348118
chr11|33150663|33150803|B1_Mm:Alu:SINE|211|+,.	-3.36686	0.0349002
chr9|53680859|53680990|B1_Mur2:Alu:SINE|159|-,.	2.46244	0.0350034
chr14|66299293|66299649|MTD:ERVL-MaLR:LTR|287|+,.	-4.74957	0.0350229
chr8|83687857|83688154|MurERV4-int:ERVK:LTR|152|-,.	3.12063	0.0350644
chr6|142234274|142234422|RSINE1:B4:SINE|289|-,.	3.65796	0.035124
chr7|104308158|104308727|L1_Mur2:L1:LINE|102|+,.	4.7736	0.035192
chr18|57927294|57928582|Lx8b:L1:LINE|256|-,.	4.22447	0.0353072
chr15|37527823|37528172|MLT1B:ERVL-MaLR:LTR|275|-,.	2.61343	0.0354365
chr7|4890570|4890864|ORR1B1:ERVL-MaLR:LTR|169|-,.	3.3451	0.0354545
chr8|109958163|109958287|MIRc:MIR:SINE|335|+,.	5.35026	0.0355058
chr4|16193172|16193965|L1_Mur3:L1:LINE|248|-,.	4.50007	0.0355627
chr7|116541846|116542065|MLT1J-int:ERVL-MaLR:LTR|299|-,.	3.29872	0.0356914
chr19|34649722|34650060|MTD:ERVL-MaLR:LTR|288|+,.	4.84539	0.0357356
chr5|33785741|33786827|MTA_Mm-int:ERVL-MaLR:LTR|41|+,.	-5.75497	0.0357803
chr17|40591049|40592009|RLTR22_Mur:ERVK:LTR|195|+,.	5.18083	0.0358414
chr12|87449499|87449566|ID4_:ID:SINE|219|-,.	-5.34142	0.0359121
chr1|39384031|39384164|B1_Mur1:Alu:SINE|182|-,.	4.76562	0.0359134
chr5|122682894|122683008|RSINE1:B4:SINE|259|+,.	2.4908	0.03599
chr11|112688800|112689191|MLT1F2:ERVL-MaLR:LTR|320|+,.	2.35112	0.0360413
chr2|161114497|161114913|MTC:ERVL-MaLR:LTR|130|+,.	3.06545	0.0361386
chr18|32270621|32270851|MT2A:ERVL:LTR|338|-,.	-4.82436	0.0363297
chr19|9828847|9829173|IAPEY4_LTR:ERVK:LTR|3|-,.	3.0524	0.0363755
chr8|40566696|40567018|RLTRETN_Mm:ERVK:LTR|6|+,.	5.01908	0.03641
chr6|124408632|124409066|MT2B1:ERVL:LTR|211|+,.	4.16011	0.0364677
chr10|111778037|111778257|L1MEc:L1:LINE|277|+,.	3.2649	0.0365385
chr13|97931830|97932140|MER2B:TcMar-Tigger:DNA|311|-,.	5.10579	0.0365711
chr15|39083637|39084215|Lx8b:L1:LINE|286|+,.	2.1539	0.0366009
chr4|56750812|56751018|B3:B2:SINE|205|-,.	-2.39438	0.0368143
chr8|84972762|84972959|ID_B1:B4:SINE|264|+,.	-5.69137	0.0368765
chr2|181554939|181554982|B1_Mur1:Alu:SINE|93|-,.	-4.83286	0.0368937
chrX|98944266|98944397|ID_B1:B4:SINE|271|+,.	4.06339	0.0369054
chr1|34446274|34446445|B3:B2:SINE|214|-,.	-2.62998	0.0369666
chr5|144855387|144855582|B3:B2:SINE|215|-,.	4.64715	0.0369666
chr3|106572067|106572415|RLTR15:ERVK:LTR|128|+,.	5.00042	0.0370375
chr19|57489678|57489826|RSINE1:B4:SINE|262|+,.	-4.49249	0.0370375
chr3|106502551|106502644|ID_B1:B4:SINE|156|-,.	3.58752	0.0370518
chr7|81604173|81604234|B1_Mur3:Alu:SINE|148|+,.	3.37978	0.0370632
chr7|17540670|17542604|MMVL30-int:ERV1:LTR|28|+,.	4.95772	0.0370632
chr16|96421724|96421824|MLT2B4:ERVL:LTR|306|-,.	4.6318	0.0371872
chr5|143006190|143009117|IAPEz-int:ERVK:LTR|19|+,.	-6.67428	0.0372147
chr8|70057557|70057762|ID_B1:B4:SINE|254|+,.	4.02587	0.0373893
chr13|37656947|37657155|MER58B:hAT-Charlie:DNA|303|-,.	2.88223	0.0374854
chr9|67997177|67997287|PB1D9:Alu:SINE|154|-,.	2.53184	0.0374854
chr5|105697221|105697438|ID_B1:B4:SINE|333|-,.	3.87525	0.0375109
chr10|117028070|117029220|MTB_Mm-int:ERVL-MaLR:LTR|160|-,.	-4.47432	0.0375292
chr15|83605054|83605485|MLT2B2:ERVL:LTR|282|+,.	-3.41828	0.0375774
chr7|25462267|25462384|PB1D9:Alu:SINE|333|+,.	2.0601	0.0376351
chr10|82046562|82046941|ORR1B1:ERVL-MaLR:LTR|157|-,.	-5.46301	0.0376425
chr11|68985634|68985827|URR1B:hAT-Charlie:DNA|161|+,.	-2.60159	0.0376568
chr7|44226121|44226378|B4A:B4:SINE|269|-,.	4.11539	0.0377069
chr12|3775459|3775646|L3:CR1:LINE|284|-,.	3.74856	0.0378218
chr14|118866726|118867119|MTB:ERVL-MaLR:LTR|59|-,.	4.51097	0.0378946
chr3|133345890|133346812|Lx3C:L1:LINE|169|+,.	4.74927	0.0379114
chr7|6687134|6687275|L2a:L2:LINE|272|-,.	-4.08312	0.0379114
chr8|109339814|109340030|B3:B2:SINE|182|-,.	-4.04108	0.0379815
chr4|134164155|134164426|RLTR4_Mm:ERV1:LTR|78|+,.	4.05971	0.0380432
chr7|27126349|27126457|PB1D10:Alu:SINE|266|+,.	3.54965	0.0382143
chr12|51303122|51306670|RLTR6-int:ERV1:LTR|18|-,.	-6.72197	0.0382776
chr8|20012525|20012747|ORR1A2:ERVL-MaLR:LTR|95|+,.	-2.77112	0.0382866
chr14|20659185|20659264|B4:B4:SINE|205|-,.	-5.96652	0.0383205
chr5|112925800|112926013|RLTR17B_Mm:ERVK:LTR|345|-,.	3.33298	0.0384773
chr16|33949681|33950079|MTB_Mm:ERVL-MaLR:LTR|83|+,.	-4.60085	0.0384961
chr8|71416051|71417365|MYSERV6-int:ERVK:LTR|177|-,.	3.70983	0.038634
chr1|164451809|164451965|B1_Mur3:Alu:SINE|162|+,.	4.6576	0.0386939
chr1|135299681|135300059|L1MA5:L1:LINE|247|+,.	-2.67863	0.0387659
chr9|18320728|18321038|Lx8:L1:LINE|318|-,.	2.61185	0.0389089
chr2|154016122|154016268|B1_Mus2:Alu:SINE|41|+,.	6.57265	0.0389302
chr3|40702651|40703045|MTA_Mm:ERVL-MaLR:LTR|25|-,.	-4.65993	0.038937
chr6|47773042|47773260|RMER12B:ERVK:LTR|232|+,.	-3.07547	0.038937
chr7|67682760|67682920|RSINE1:B4:SINE|272|-,.	-5.33544	0.0389812
chr19|29031523|29033394|MERVL_2A-int:ERVL:LTR|137|-,.	2.20031	0.0390192
chrX|10000296|10000767|RMER6C:ERVK:LTR|171|-,.	-5.31629	0.0390509
chr7|108321735|108322565|Lx8b:L1:LINE|291|+,.	4.34693	0.0391839
chr8|39579328|39579681|MTEa:ERVL-MaLR:LTR|312|-,.	4.52535	0.0392636
chr6|124329782|124329923|B1_Mur2:Alu:SINE|255|-,.	4.17027	0.0392636
chr16|73920276|73920400|MIRc:MIR:SINE|342|+,.	-6.34116	0.0393788
chr15|101414505|101414667|MIR3:MIR:SINE|352|-,.	3.2801	0.0394044
chr18|80230379|80230455|ID2:ID:SINE|250|+,.	3.73836	0.0395114
chr7|118598676|118599061|RMER10B:ERVL:LTR|141|-,.	5.39683	0.0396974
chr12|80677327|80677500|RMER30:hAT-Charlie:DNA|302|-,.	4.22823	0.0397658
chr11|116776396|116776675|B4:B4:SINE|287|+,.	5.0703	0.0398104
chr2|103775215|103775370|RSINE1:B4:SINE|331|+,.	-5.36479	0.0398294
chr6|49381081|49381411|ORR1D1:ERVL-MaLR:LTR|188|-,.	3.32318	0.0399342
chr19|3865084|3865265|B3:B2:SINE|232|-,.	-4.49488	0.0399787
chr11|116764418|116764725|RLTR24B_MM:ERV1:LTR|161|+,.	4.77238	0.040012
chr9|62420508|62420649|MIRc:MIR:SINE|288|+,.	-2.39798	0.0400243
chr17|24723740|24723838|B1_Mus1:Alu:SINE|163|-,.	4.8621	0.0400766
chr8|16793836|16794970|IAPEz-int:ERVK:LTR|77|-,.	-5.78572	0.040102
chr11|88890878|88893117|MuLV-int:ERV1:LTR|31|-,.	3.77351	0.0403385
chr12|57325733|57326505|ORR1A4-int:ERVL-MaLR:LTR|154|-,.	4.35611	0.0403668
chr6|18846789|18847598|RLTR6-int:ERV1:LTR|31|-,.	-2.62446	0.0404099
chr10|31333505|31333808|B4:B4:SINE|314|-,.	5.83302	0.0404606
chr4|132301772|132301877|ID_B1:B4:SINE|267|-,.	-5.57877	0.0404815
chr11|98352807|98352993|ID_B1:B4:SINE|295|+,.	4.63587	0.0404873
chr2|126608833|126613401|MuRRS-int:ERV1:LTR|72|+,.	2.54364	0.0406833
chr3|88372606|88372996|RLTR10D:ERVK:LTR|97|-,.	5.5136	0.0406833
chr5|118264591|118264760|MER20:hAT-Charlie:DNA|292|-,.	-2.50092	0.0406851
chr6|28924533|28927775|IAPEz-int:ERVK:LTR|21|-,.	-3.59451	0.0408876
chr7|98211334|98211415|RMER5:ERV1:LTR|207|+,.	4.25153	0.0409215
chr18|15609546|15609706|RLTR20A4:ERVK:LTR|269|+,.	2.99204	0.0409288
chr14|20659174|20659253|B1_Mus1:Alu:SINE|89|-,.	-6.22139	0.0409438
chr2|150636209|150636481|Lx7:L1:LINE|248|+,.	4.70009	0.0411681
chr12|59186882|59187788|Lx5:L1:LINE|171|-,.	5.29685	0.0411851
chr9|59826206|59826535|ORR1D2:ERVL-MaLR:LTR|237|-,.	2.41592	0.0412112
chr3|47482965|47485264|MMVL30-int:ERV1:LTR|85|+,.	-5.7434	0.0412748
chr10|18586252|18586351|PB1D10:Alu:SINE|242|-,.	3.11746	0.041284
chr4|109405884|109406049|B3:B2:SINE|152|+,.	3.31174	0.041284
chr6|72427466|72427590|RSINE1:B4:SINE|295|-,.	3.62782	0.0413338
chr11|18846006|18846150|Lx8:L1:LINE|296|-,.	3.29	0.0413338
chr5|75641589|75641836|L1MA4A:L1:LINE|282|-,.	4.64662	0.041364
chr12|83537439|83537586|MLT1A:ERVL-MaLR:LTR|271|-,.	3.24822	0.0415021
chr1|55089677|55089789|PB1D7:Alu:SINE|278|+,.	-5.04173	0.0417011
chr10|82896936|82896973|X7A_LINE:CR1:LINE|189|-,.	-2.10646	0.0417604
chr9|70075850|70076082|ORR1F:ERVL-MaLR:LTR|249|+,.	4.63794	0.0417637
chr7|98207608|98207967|ORR1C1:ERVL-MaLR:LTR|131|+,.	2.57249	0.0418024
chr3|116938120|116938814|RMER6C:ERVK:LTR|133|+,.	3.47015	0.0418132
chr16|38532594|38532955|ORR1B1:ERVL-MaLR:LTR|125|+,.	-5.46945	0.0419267
chr2|144581300|144581490|B2_Mm1t:B2:SINE|100|-,.	4.94356	0.0419671
chr4|151006598|151007004|L1M4c:L1:LINE|224|+,.	3.20348	0.0420018
chr8|78140073|78140169|ETnERV-int:ERVK:LTR|42|-,.	5.96292	0.0421357
chr9|51299158|51300101|L1M4c:L1:LINE|283|-,.	3.4266	0.0421446
chr2|103268450|103268650|L2b:L2:LINE|323|-,.	3.23677	0.0421607
chr5|112925570|112925826|B4A:B4:SINE|287|+,.	2.99829	0.0422731
chr8|84866143|84866293|MIR:MIR:SINE|303|-,.	5.0476	0.0423007
chr6|124706457|124706604|RSINE1:B4:SINE|279|+,.	-5.32669	0.0424375
chr15|101398176|101398784|RMER19A:ERVK:LTR|143|-,.	4.02121	0.0425349
chr1|118295504|118295900|MTC:ERVL-MaLR:LTR|155|-,.	-5.25271	0.0427262
chr6|129005671|129006034|RLTR9A:ERVK:LTR|84|+,.	2.21373	0.0429744
chr2|11721335|11721532|B2_Mm2:B2:SINE|58|-,.	4.92814	0.0430147
chr9|107897104|107897417|B4A:B4:SINE|336|+,.	4.67238	0.0430623
chr1|34457040|34457317|Lx8:L1:LINE|320|-,.	4.74981	0.0430863
chr3|106493211|106493274|MIRb:MIR:SINE|314|+,.	5.54523	0.0430863
chr16|97568235|97568351|MIR:MIR:SINE|356|-,.	2.77727	0.0430974
chr7|97459448|97459600|MLTR12:ERV1:LTR|316|+,.	2.19426	0.0431415
chr17|84591842|84595043|MusHAL1:L1:LINE|70|+,.	-3.64978	0.0431415
chr18|61646965|61647004|PB1D9:Alu:SINE|103|-,.	3.52151	0.0436929
chr6|142765465|142765695|B4A:B4:SINE|336|+,.	2.82907	0.0438715
chr5|136936240|136936378|B1F:Alu:SINE|228|-,.	-5.02096	0.0439339
chr11|120612227|120612296|ID:ID:SINE|275|+,.	2.57045	0.0441514
chr3|57286139|57286458|ORR1F:ERVL-MaLR:LTR|289|+,.	2.91761	0.0441658
chr7|144591259|144591457|URR1A:hAT-Charlie:DNA|131|+,.	5.51027	0.0442335
chr7|97461241|97461317|B1_Mus2:Alu:SINE|118|+,.	3.0318	0.0443997
chr6|125244916|125245479|RMER19B:ERVK:LTR|153|-,.	2.02963	0.0444761
chr7|31072750|31072942|B3:B2:SINE|209|+,.	5.18533	0.0446322
chr6|128542277|128542402|B1_Mus1:Alu:SINE|37|+,.	5.56052	0.0447119
chr11|112677086|112677142|MTE2b:ERVL-MaLR:LTR|220|-,.	2.05999	0.0447197
chr14|100293351|100294320|L1_Mus1:L1:LINE|58|+,.	5.24267	0.0448665
chr9|35126606|35126706|PB1D10:Alu:SINE|200|+,.	2.67352	0.044908
chr11|51992215|51992362|B1_Mus2:Alu:SINE|48|+,.	-5.02209	0.0449582
chr15|101400322|101400593|RMER17C2:ERVK:LTR|313|+,.	5.04749	0.0450033
chr6|100805243|100805458|B3:B2:SINE|194|+,.	-3.03236	0.045031
chr15|38439392|38441859|MERV1_I-int:ERV1:LTR|179|+,.	4.32563	0.045031
chr12|50975870|50978837|MMETn-int:ERVK:LTR|41|+,.	-5.41294	0.0450451
chr7|104251108|104257425|L1Md_F3:L1:LINE|75|-,.	2.71489	0.045113
chr19|3873084|3873206|RSINE1:B4:SINE|208|+,.	2.78589	0.0451152
chr4|58806287|58806473|Tigger13a:TcMar-Tigger:DNA|332|+,.	5.08363	0.0451152
chr1|162971554|162971668|IAPLTR3-int:ERVK:LTR|191|+,.	5.47099	0.0452222
chr8|109340061|109340177|PB1:Alu:SINE|272|+,.	-2.37112	0.0452222
chr8|111967627|111967735|ID_B1:B4:SINE|214|+,.	-3.68178	0.0452998
chr8|22557922|22558293|IAPLTR1_Mm:ERVK:LTR|33|+,.	5.81604	0.0453715
chr2|3441123|3441731|Lx8:L1:LINE|282|-,.	4.41846	0.0453715
chr10|75550574|75550650|ID2:ID:SINE|280|+,.	2.94162	0.0453715
chr17|23822097|23822205|L3b:CR1:LINE|308|-,.	2.51926	0.0454938
chr9|44668000|44670396|MERV1_I-int:ERV1:LTR|119|-,.	4.58864	0.0456753
chr5|110644705|110645615|Lx5c:L1:LINE|168|-,.	-4.91031	0.045702
chr1|63121634|63121779|ID_B1:B4:SINE|241|-,.	3.41437	0.0459181
chr6|144999425|144999528|L2c:L2:LINE|286|-,.	-3.68554	0.0460086
chr2|144588009|144588128|PB1D9:Alu:SINE|179|+,.	4.65579	0.046014
chr13|12475268|12475409|B3A:B2:SINE|227|-,.	-2.27977	0.046066
chr8|65084126|65084248|ID_B1:B4:SINE|238|-,.	5.12712	0.0460833
chr8|114134737|114134962|MLT1C:ERVL-MaLR:LTR|279|-,.	3.15766	0.0462218
chr13|69641704|69641918|MTE2a-int:ERVL-MaLR:LTR|246|+,.	-4.91557	0.0462218
chr13|41917173|41917498|RLTR8:ERVK:LTR|108|-,.	4.11472	0.0462817
chr4|96396371|96397121|MuRRS-int:ERV1:LTR|51|+,.	7.0346	0.046432
chr12|79568977|79569674|L1_Mus1:L1:LINE|37|-,.	5.65223	0.0465721
chr5|120550836|120550991|MER58B:hAT-Charlie:DNA|333|-,.	4.95009	0.046581
chr11|76789753|76790273|L1MB5:L1:LINE|260|+,.	2.65651	0.0467018
chr15|79909320|79909467|B1_Mm:Alu:SINE|62|+,.	4.64406	0.0467342
chr13|61864858|61865788|RLTR13A3:ERVK:LTR|137|-,.	-2.4713	0.0467342
chr9|57607495|57607594|PB1D10:Alu:SINE|274|-,.	4.77494	0.0467536
chr16|31457286|31457413|Charlie16a:hAT-Charlie:DNA|244|+,.	-2.52192	0.0469019
chr4|147544878|147549232|MMETn-int:ERVK:LTR|30|+,.	-3.77915	0.0471053
chr19|4820961|4821145|B2_Mm1a:B2:SINE|71|+,.	2.81528	0.0472048
chr4|117701723|117702328|RLTR6_Mm:ERV1:LTR|102|+,.	-6.29913	0.0472293
chr10|13798910|13800472|Lx6:L1:LINE|211|+,.	2.035	0.0474056
chr1|23302729|23306003|IAPEz-int:ERVK:LTR|23|+,.	3.52293	0.0475324
chr7|99841476|99841798|L1MB7:L1:LINE|264|+,.	3.28049	0.0475838
chr9|103187949|103188116|RLTR20B3:ERVK:LTR|180|-,.	4.74295	0.0476853
chr19|61117448|61117709|ORR1B1-int:ERVL-MaLR:LTR|107|-,.	3.30464	0.0477596
chr11|117823312|117823514|B3:B2:SINE|246|+,.	2.89758	0.0477653
chr13|100702157|100702305|B3:B2:SINE|216|+,.	-2.17622	0.0477877
chr2|113711588|113711766|B3A:B2:SINE|371|+,.	3.15409	0.0477877
chr7|80230669|80231155|RLTR28:ERVL:LTR|123|+,.	2.97611	0.0478519
chr1|93409332|93409514|B3A:B2:SINE|265|+,.	3.33116	0.0479738
chr16|97569737|97569816|PB1D10:Alu:SINE|274|+,.	3.35386	0.0479884
chr16|8661920|8662076|PB1D11:Alu:SINE|279|+,.	4.53415	0.0480238
chr5|67287868|67288059|L1MD3:L1:LINE|305|-,.	-2.10997	0.0480336
chr5|65720185|65723442|MERV1_I-int:ERV1:LTR|97|-,.	-5.01273	0.0480689
chr14|118870835|118871037|ID_B1:B4:SINE|284|+,.	4.8303	0.0480743
chr14|62954533|62954688|RSINE1:B4:SINE|310|+,.	3.31793	0.0480743
chr15|84188918|84189144|ID_B1:B4:SINE|206|+,.	-4.8743	0.0481824
chr5|65997607|65998127|ORR1A4-int:ERVL-MaLR:LTR|129|-,.	5.1496	0.0481824
chr8|19700848|19701451|L1MB7:L1:LINE|280|-,.	2.36579	0.0481824
chr14|118849997|118850079|MIR3:MIR:SINE|338|-,.	5.63211	0.0482483
chr10|18583232|18583323|PB1D11:Alu:SINE|319|-,.	2.3869	0.0482553
chr15|34580239|34580747|L1MB3:L1:LINE|265|-,.	4.77362	0.0483791
chr3|8942266|8942745|RMER1B:Other:Other|176|+,.	2.89223	0.0484087
chr1|75507572|75507666|MIRb:MIR:SINE|312|+,.	2.05368	0.0485621
chr5|122659365|122659909|RLTR26C_MM:ERVK:LTR|230|-,.	5.24353	0.0486106
chr4|101151102|101151376|MER58B:hAT-Charlie:DNA|318|+,.	-2.04379	0.0486336
chr11|3499345|3499494|MIRb:MIR:SINE|319|+,.	3.33157	0.0487463
chr18|61493316|61493695|MTA_Mm:ERVL-MaLR:LTR|24|+,.	2.24413	0.0487805
chr2|174287460|174287620|B1_Mur3:Alu:SINE|161|+,.	3.96831	0.0488438
chr18|24474117|24474419|ORR1D1:ERVL-MaLR:LTR|235|-,.	4.37961	0.048948
chr13|95955575|95955870|MER63B:hAT-Blackjack:DNA|267|-,.	-2.30459	0.0489616
chr13|73650473|73650957|Lx6:L1:LINE|182|-,.	-2.9117	0.0489762
chr5|43842732|43843080|L1ME1:L1:LINE|271|+,.	4.66563	0.0490556
chrX|32226627|32228620|MMVL30-int:ERV1:LTR|34|+,.	-5.96135	0.0490733
chr5|28054964|28055301|MTEa:ERVL-MaLR:LTR|258|+,.	4.98708	0.0491142
chr3|116714985|116716129|ORR1B1-int:ERVL-MaLR:LTR|140|+,.	3.64782	0.0491185
chr16|96445510|96445888|MTD:ERVL-MaLR:LTR|215|+,.	5.73446	0.0492561
chr4|10940553|10940939|MTD:ERVL-MaLR:LTR|184|+,.	5.75608	0.0493395
chr1|162876053|162876163|MIRb:MIR:SINE|235|+,.	2.22561	0.0494658
chr10|84521813|84522192|Lx2:L1:LINE|92|+,.	-5.08774	0.0494833
chr15|79912276|79912498|MTD:ERVL-MaLR:LTR|199|-,.	2.68706	0.0494986
chr15|83302249|83302359|PB1D9:Alu:SINE|200|+,.	4.37253	0.0495371
chrX|124280608|124282815|MMVL30-int:ERV1:LTR|34|-,.	-3.99892	0.0496327
chrX|125104793|125107000|MMVL30-int:ERV1:LTR|34|+,.	-3.99892	0.0496327
chr1|181089486|181089607|B1_Mur1:Alu:SINE|256|+,.	-4.99081	0.0496329
chr4|132185836|132185947|ID_B1:B4:SINE|182|-,.	-5.14003	0.0496533
chr7|121045177|121045526|ORR1C2:ERVL-MaLR:LTR|132|-,.	2.9837	0.0496533
chr4|41033419|41033632|ID_B1:B4:SINE|221|+,.	4.64398	0.0496604
chr6|90470289|90470548|B4A:B4:SINE|260|-,.	3.0224	0.0496604
chr11|120724509|120724749|MER63C:hAT-Blackjack:DNA|328|+,.	3.24188	0.0496896
chr5|66271747|66273284|L1_Mus3:L1:LINE|63|+,.	2.76889	0.049746
chr11|94118412|94118699|ORR1B2:ERVL-MaLR:LTR|178|-,.	5.19967	0.0498649
chr5|88325680|88325905|ORR1D1:ERVL-MaLR:LTR|187|-,.	4.56598	0.0498964
chr4|82546746|82546830|ID4:ID:SINE|256|+,.	2.7138	0.0498964
chr2|105010234|105010712|L2:L2:LINE|292|-,.	-5.39264	0.0498995
chrX|166449946|166450158|MTD:ERVL-MaLR:LTR|219|-,.	5.20783	0.0499838

## Sheet: P5
Differentially expressed TEs between P5 vs E14.5
TE	log2(Fold Change)	Adjusted P-value
chr19|9829173|9836838|IAPEY4_I-int:ERVK:LTR|9|-,.	5.51454	3.18401e-103
chr2|164189446|164189688|MLT1A0:ERVL-MaLR:LTR|245|-,.	6.51211	7.93727e-78
chr6|5216696|5217583|RLTR13B1:ERVK:LTR|82|-,.	3.57856	1.05711e-66
chr3|88369594|88369986|RLTR10D:ERVK:LTR|98|-,.	7.22827	1.55118e-61
chr6|30747758|30747831|ID4_:ID:SINE|151|+,.	-3.20929	2.65647e-51
chr2|25289911|25290179|MER45R:hAT-Tip100:DNA|312|-,.	5.26075	2.8026e-45
chr4|46576471|46583716|MMTV-int:ERVK:LTR|1|+,.	5.33948	1.43434e-40
chr10|111781331|111782045|L1_Mur3:L1:LINE|157|-,.	4.42197	3.27817e-40
chr5|144191811|144191976|ID_B1:B4:SINE|239|-,.	4.83197	6.78895e-40
chr15|103896211|103896326|PB1D10:Alu:SINE|294|+,.	8.97081	2.1928e-36
chr13|119651570|119651910|MLT1A1:ERVL-MaLR:LTR|319|-,.	6.68833	7.47585e-36
chr6|5218678|5218978|L1MA6:L1:LINE|264|-,.	3.57492	6.30053e-35
chr17|39410555|39410753|URR1A:hAT-Charlie:DNA|262|-,.	7.94992	1.71399e-34
chr6|5219427|5219708|B4:B4:SINE|312|-,.	3.54538	9.29267e-34
chr7|98209843|98210939|MTA_Mm-int:ERVL-MaLR:LTR|35|+,.	6.55839	1.02466e-33
chr9|21908606|21908789|ID_B1:B4:SINE|296|-,.	4.30984	1.96695e-33
chr6|5218090|5218394|ORR1A2:ERVL-MaLR:LTR|66|-,.	3.85577	6.64547e-33
chr5|144191785|144191891|PB1D10:Alu:SINE|221|-,.	5.05374	6.74632e-33
chr13|119661931|119669599|IAPEY4_I-int:ERVK:LTR|9|+,.	2.69344	6.94343e-33
chr9|21908851|21908984|B1_Mus2:Alu:SINE|135|-,.	5.05635	3.52278e-32
chr6|132439434|132439664|L1MDb:L1:LINE|302|-,.	15.7167	1.15601e-31
chr15|16360896|16363012|Lx2:L1:LINE|156|+,.	3.175	5.23747e-30
chr5|144192999|144193116|B1F:Alu:SINE|269|-,.	4.37533	2.11654e-29
chr3|96561344|96561422|B1_Mm:Alu:SINE|117|-,.	2.30374	5.45224e-29
chr6|5219966|5220220|RLTR28:ERVL:LTR|158|+,.	3.8407	1.63376e-28
chr5|122728467|122728582|PB1D10:Alu:SINE|292|-,.	3.50639	8.69704e-28
chr4|150187821|150188249|MLTR11B:ERVK:LTR|225|-,.	8.40543	1.05809e-25
chrX|139009926|139010151|B4:B4:SINE|317|+,.	-2.63258	2.56821e-24
chr9|21907774|21907895|B1_Mur3:Alu:SINE|227|+,.	4.7978	2.81158e-24
chr13|119653929|119654113|ORR1F:ERVL-MaLR:LTR|238|+,.	7.28935	4.71096e-24
chr6|127673689|127674219|Lx8:L1:LINE|262|+,.	4.54112	6.00897e-24
chr9|50508285|50509045|RLTR33:ERVK:LTR|164|+,.	4.10763	6.27184e-24
chr10|28968702|28971671|L1_Mus1:L1:LINE|67|-,.	5.68922	3.30505e-23
chr3|101589885|101589934|L3:CR1:LINE|156|-,.	2.2381	4.49678e-23
chr5|88329472|88329828|RLTR43C:ERVK:LTR|52|-,.	12.9305	5.91254e-23
chr6|129006162|129006707|RLTR1D:ERV1:LTR|132|+,.	3.46512	1.00605e-22
chr6|132056313|132056377|AmnSINE1:Deu:SINE|250|-,.	13.8645	1.12783e-22
chr1|132037935|132038142|MER63D:hAT-Blackjack:DNA|302|-,.	6.59643	3.39402e-22
chr19|44304019|44304137|PB1D9:Alu:SINE|123|+,.	-2.20578	9.93117e-22
chr3|90511958|90512063|MT2B:ERVL:LTR|270|+,.	3.96544	1.32632e-21
chr2|154015009|154015362|ORR1D1:ERVL-MaLR:LTR|241|-,.	12.3953	1.60569e-21
chr13|119653807|119653909|ORR1F:ERVL-MaLR:LTR|229|+,.	5.15081	2.23554e-21
chr15|55871785|55875069|MMETn-int:ERVK:LTR|38|+,.	-5.15328	3.10683e-21
chr5|88329828|88330124|L1_Mur2:L1:LINE|149|+,.	12.7666	8.54926e-21
chr9|35046908|35047055|B1_Mur1:Alu:SINE|153|+,.	2.69624	8.77793e-21
chr4|140950921|140951090|B3A:B2:SINE|249|+,.	4.94642	9.4141e-21
chr16|22381797|22381915|MamSINE1:tRNA:SINE|379|+,.	-3.19681	2.03101e-20
chr5|88329098|88329472|L1_Mur2:L1:LINE|140|+,.	11.1063	5.91816e-20
chr9|50506193|50506944|L1M4:L1:LINE|278|-,.	3.84609	1.17634e-19
chr4|140951101|140951307|B3:B2:SINE|221|+,.	4.3619	1.4411e-19
chr6|5220221|5220362|B1_Mur3:Alu:SINE|174|+,.	3.15115	1.78889e-19
chr11|120639906|120639989|PB1:Alu:SINE|349|+,.	2.64961	2.38878e-19
chr2|154012852|154013088|B4:B4:SINE|298|-,.	13.0055	3.88077e-19
chr4|44034804|44035238|ORR1D2-int:ERVL-MaLR:LTR|269|+,.	2.92167	4.6502e-19
chr10|111782573|111783039|RLTR44D:ERVK:LTR|98|+,.	4.4796	5.64124e-19
chr5|144193808|144193985|ID_B1:B4:SINE|266|-,.	4.81304	1.16836e-18
chr7|81604449|81604830|MLT1I:ERVL-MaLR:LTR|334|-,.	3.23203	1.25957e-18
chr4|44036382|44036799|MT2B1:ERVL:LTR|234|+,.	3.16227	1.42656e-18
chr6|132310324|132310739|RLTR17B_Mm:ERVK:LTR|209|+,.	11.5498	1.95772e-18
chr16|96319171|96319460|MTE2a:ERVL-MaLR:LTR|247|+,.	3.73322	4.09711e-18
chr4|139962248|139962531|L1ME4a:L1:LINE|354|+,.	4.03922	6.88044e-18
chr4|139961382|139961811|RLTR10C:ERVK:LTR|42|-,.	4.78127	7.22882e-18
chr2|150618890|150618962|ID4_:ID:SINE|206|+,.	2.82363	9.57053e-18
chr1|118681772|118681832|MT2A:ERVL:LTR|183|-,.	2.73273	1.71548e-17
chr1|118681370|118681737|MTB:ERVL-MaLR:LTR|85|-,.	2.79714	7.71672e-17
chr7|98209448|98209843|MTA_Mm:ERVL-MaLR:LTR|30|+,.	6.16361	2.38988e-16
chr2|154011663|154011792|MIRb:MIR:SINE|318|+,.	12.4827	2.4168e-16
chr9|21907658|21907774|ID_B1:B4:SINE|239|+,.	4.306	3.88425e-16
chr9|21908216|21908358|RSINE1:B4:SINE|303|-,.	3.9845	1.36577e-15
chr14|66310866|66311446|L1ME3A:L1:LINE|261|-,.	-2.10259	1.36841e-15
chr4|57062608|57062728|MIR3:MIR:SINE|254|-,.	3.14758	1.4095e-15
chr4|44034556|44034795|URR1A:hAT-Charlie:DNA|156|+,.	3.15307	1.41924e-15
chr7|81600680|81601085|L1ME4a:L1:LINE|374|+,.	2.90467	1.43463e-15
chr15|103898769|103898880|RSINE1:B4:SINE|227|+,.	10.2405	1.72231e-15
chr14|118844761|118845127|MTC:ERVL-MaLR:LTR|147|-,.	7.73174	2.09478e-15
chr7|73775270|73775533|B4:B4:SINE|294|+,.	2.20028	2.12555e-15
chr9|92607633|92607709|MIRb:MIR:SINE|239|+,.	-3.21176	3.04576e-15
chrUn_GL456360|24629|24794|RSINE1:B4:SINE|221|+,.	10.1865	3.77365e-15
chr15|91935929|91936104|LTR16A:ERVL:LTR|333|+,.	10.2359	4.23177e-15
chr2|73342849|73342980|ID_B1:B4:SINE|176|+,.	5.02437	4.44826e-15
chr17|40524452|40529003|L1Md_F2:L1:LINE|88|-,.	4.67289	4.54172e-15
chr13|119652798|119652914|B1_Mur1:Alu:SINE|233|-,.	7.20388	4.63558e-15
chr5|122724727|122724914|B2_Mm1t:B2:SINE|64|+,.	3.40215	5.1182e-15
chr5|30933287|30933399|B1F:Alu:SINE|259|-,.	4.32904	5.32566e-15
chr4|122779729|122780054|ORR1D2:ERVL-MaLR:LTR|215|+,.	10.5184	5.34702e-15
chr3|96465912|96466505|RLTR18:ERVK:LTR|186|-,.	7.40462	8.29843e-15
chr4|139963333|139963450|MER117:hAT-Charlie:DNA|287|+,.	3.86926	1.50917e-14
chr12|38868739|38868965|MLT1D:ERVL-MaLR:LTR|267|-,.	3.00902	1.81788e-14
chr4|44035306|44035505|ORR1D2:ERVL-MaLR:LTR|224|+,.	2.67142	1.93923e-14
chr1|118679257|118679477|L1M4:L1:LINE|263|-,.	2.70182	2.10044e-14
chr6|132308877|132310120|RMER1A:Other:Other|308|+,.	10.5656	2.39499e-14
chr9|35049839|35050201|MTC:ERVL-MaLR:LTR|156|+,.	5.18579	3.55851e-14
chr1|162874566|162874826|B4:B4:SINE|261|-,.	3.68555	4.2445e-14
chr1|162875594|162875752|B4A:B4:SINE|290|-,.	4.04161	6.16831e-14
chr11|11954730|11954782|MIRc:MIR:SINE|211|+,.	-3.04665	7.8436e-14
chr14|118846481|118846745|L2a:L2:LINE|311|+,.	10.0641	8.73171e-14
chr2|154012662|154012765|PB1D9:Alu:SINE|282|-,.	12.0919	1.13659e-13
chr1|162974532|162977063|IAPLTR3-int:ERVK:LTR|241|+,.	9.80204	1.16257e-13
chr6|41850485|41850734|Charlie4a:hAT-Charlie:DNA|312|-,.	9.44122	1.25243e-13
chr6|128539307|128539459|B1_Mm:Alu:SINE|55|-,.	9.77391	1.46899e-13
chr1|132038336|132038431|MER63D:hAT-Blackjack:DNA|274|-,.	5.55801	1.92568e-13
chr10|111772401|111774004|L1Md_F2:L1:LINE|58|-,.	4.12265	1.99771e-13
chr6|127673096|127673664|L1M4:L1:LINE|247|-,.	5.27838	2.14286e-13
chr6|128547664|128547946|B4:B4:SINE|282|-,.	11.8112	2.39445e-13
chr4|122771534|122771630|MamGypLTR1d:Gypsy:LTR|326|+,.	10.009	3.06149e-13
chr1|85709313|85709509|RLTR42-int:ERVK:LTR|222|+,.	6.12306	3.21276e-13
chr2|32544026|32544846|RMER19B:ERVK:LTR|157|+,.	4.34222	3.32935e-13
chr6|128559962|128560096|B1F1:Alu:SINE|305|+,.	11.1585	4.6275e-13
chr1|90950899|90951100|B4A:B4:SINE|272|-,.	3.95843	4.8994e-13
chr4|150189817|150189998|L1MEg:L1:LINE|328|-,.	9.83836	7.10788e-13
chr8|70883208|70883426|MLT1C:ERVL-MaLR:LTR|373|-,.	7.02346	7.33881e-13
chr3|10394434|10395269|RMER19B:ERVK:LTR|148|+,.	2.1746	7.59758e-13
chr12|23598015|23605683|IAPEY4_I-int:ERVK:LTR|9|-,.	5.95689	7.97301e-13
chr4|44036846|44037019|B3A:B2:SINE|207|-,.	2.72635	9.14211e-13
chr6|87090508|87090677|Lx2B:L1:LINE|124|-,.	2.16443	1.21487e-12
chr16|97567839|97568202|MTEa:ERVL-MaLR:LTR|214|+,.	4.21692	1.26151e-12
chr1|75508241|75508468|B4A:B4:SINE|247|-,.	3.86209	1.35673e-12
chr16|21955006|21955158|B1_Mur4:Alu:SINE|115|-,.	5.10663	1.38917e-12
chr10|28977044|28977979|Lx3C:L1:LINE|157|+,.	9.41825	1.49041e-12
chr6|128567264|128567644|MTD:ERVL-MaLR:LTR|201|+,.	10.9586	2.13516e-12
chr1|52694354|52699816|L1Md_F3:L1:LINE|70|+,.	11.2397	2.39271e-12
chr13|119652518|119652604|RLTR31D_MM:ERVK:LTR|163|-,.	5.63873	2.66769e-12
chr8|68347405|68347752|ORR1A4:ERVL-MaLR:LTR|87|+,.	4.40438	2.82233e-12
chr10|117687035|117687220|MT2B:ERVL:LTR|245|+,.	-3.20251	3.89129e-12
chr6|128539093|128539283|B2_Mm2:B2:SINE|102|-,.	9.72796	4.16247e-12
chr6|127671228|127671605|L1_Mus3:L1:LINE|77|-,.	5.91959	4.32868e-12
chr4|150192136|150192365|MTC:ERVL-MaLR:LTR|140|+,.	9.50224	4.36056e-12
chr9|44670648|44671668|MERV1_I-int:ERV1:LTR|105|-,.	6.68002	4.83446e-12
chr15|91935727|91935838|LTR16A:ERVL:LTR|355|+,.	9.59531	6.4371e-12
chr1|107382004|107383587|Lx9:L1:LINE|290|+,.	9.18033	6.52131e-12
chr1|118681955|118682055|MTEa:ERVL-MaLR:LTR|220|-,.	2.6835	7.48732e-12
chr11|5523699|5523778|B4:B4:SINE|250|-,.	4.56902	8.0189e-12
chr1|118678856|118678997|B1_Mus1:Alu:SINE|64|-,.	2.61067	8.79586e-12
chr17|35834582|35834704|B1_Mus1:Alu:SINE|123|+,.	-2.30732	9.32027e-12
chr11|120640002|120640100|PB1D10:Alu:SINE|347|+,.	2.31197	1.03194e-11
chr13|119652628|119652709|ORR1A4:ERVL-MaLR:LTR|123|+,.	5.92691	1.85091e-11
chr11|116767238|116767620|ORR1B1:ERVL-MaLR:LTR|142|-,.	7.27109	2.50695e-11
chr5|15500000|15506974|IAPEY4_I-int:ERVK:LTR|18|-,.	3.2623	2.89222e-11
chr6|128546624|128546915|MLT1B:ERVL-MaLR:LTR|251|+,.	11.0486	2.93774e-11
chr1|118683636|118683694|L1Md_F2:L1:LINE|70|-,.	2.7947	3.22756e-11
chr16|90341543|90341869|IAPEY4_LTR:ERVK:LTR|3|-,.	6.96957	4.08888e-11
chr7|98192785|98193078|MLT1D:ERVL-MaLR:LTR|329|+,.	8.7707	5.47578e-11
chr1|162874957|162875144|URR1A:hAT-Charlie:DNA|144|+,.	4.0214	5.5893e-11
chr9|39588680|39588756|L3b:CR1:LINE|260|+,.	-2.54237	5.95125e-11
chr5|65448370|65448543|B3:B2:SINE|202|-,.	2.50839	6.22743e-11
chr4|44058741|44058975|B4:B4:SINE|259|-,.	3.63621	6.25393e-11
chr1|118678045|118678399|ORR1E:ERVL-MaLR:LTR|241|-,.	2.6004	6.25393e-11
chr4|150191746|150191945|MTC:ERVL-MaLR:LTR|140|+,.	9.02818	6.4123e-11
chr6|128541400|128541635|L1M2:L1:LINE|307|+,.	10.5014	7.02026e-11
chr2|90394490|90395211|L1Md_F3:L1:LINE|37|+,.	2.67518	7.1279e-11
chr1|85468715|85476420|RLTR6-int:ERV1:LTR|16|-,.	9.17231	7.30846e-11
chr8|57698501|57698682|B3A:B2:SINE|256|+,.	9.02444	8.22114e-11
chr7|98209245|98209366|B3A:B2:SINE|223|-,.	5.25387	9.30266e-11
chr7|98192608|98192736|ID_B1:B4:SINE|266|+,.	8.79209	1.13836e-10
chr4|150191213|150191413|B3:B2:SINE|294|+,.	8.98179	1.25845e-10
chr1|132038153|132038274|B1_Mur4:Alu:SINE|165|+,.	5.73373	1.26427e-10
chr1|162875593|162875728|B1_Mur1:Alu:SINE|230|-,.	4.25153	1.36583e-10
chr5|15499310|15500000|IAPEY4_I-int:ERVK:LTR|16|-,.	2.64066	1.4255e-10
chr14|118844459|118844761|ORR1A2:ERVL-MaLR:LTR|93|-,.	7.91738	2.4275e-10
chr4|140951443|140951637|B2_Mm2:B2:SINE|47|-,.	4.99728	2.45917e-10
chr1|118680488|118680618|L1M4:L1:LINE|307|-,.	2.43846	3.76357e-10
chr4|150188262|150188505|B4A:B4:SINE|288|+,.	8.92793	5.60749e-10
chr4|46583716|46585044|RLTR3_Mm:ERVK:LTR|66|+,.	4.09406	5.67889e-10
chr7|81609624|81609805|RMER30:hAT-Charlie:DNA|263|-,.	2.26535	6.07126e-10
chr17|36030017|36030176|B2_Mm1a:B2:SINE|25|-,.	4.50034	7.33651e-10
chr16|10283183|10283261|RMER12C:ERVK:LTR|195|-,.	2.6338	9.16723e-10
chr7|98210939|98211334|MTA_Mm:ERVL-MaLR:LTR|25|+,.	6.21412	1.14082e-09
chrX|166523321|166523485|B3:B2:SINE|244|-,.	-3.53991	1.37496e-09
chr9|35048278|35048467|B3:B2:SINE|271|-,.	3.8795	1.51668e-09
chr4|44035214|44035282|ORR1D2:ERVL-MaLR:LTR|235|+,.	2.89106	1.83078e-09
chr19|29161046|29161138|L1MDa:L1:LINE|304|-,.	-2.85365	2.26552e-09
chr4|109402632|109402843|RCHARR1:hAT-Charlie:DNA|262|-,.	3.44132	2.27342e-09
chrX|75522466|75522961|L1_Rod:L1:LINE|129|-,.	6.5732	2.28318e-09
chr1|52709920|52710100|B3A:B2:SINE|291|+,.	8.64229	2.36666e-09
chr10|72643742|72644558|RLTR17D_Mm:ERVK:LTR|245|+,.	5.79538	2.65458e-09
chr4|44051576|44052519|Lx9:L1:LINE|272|+,.	5.09673	2.82264e-09
chr1|118681232|118681370|MTEa:ERVL-MaLR:LTR|262|-,.	2.56273	2.82657e-09
chr15|67142935|67143154|MIR:MIR:SINE|284|+,.	8.38166	2.83014e-09
chr15|67148220|67148618|RMER5:ERV1:LTR|296|+,.	9.61916	2.88458e-09
chr1|118683179|118683375|ID_B1:B4:SINE|238|+,.	2.48694	2.92941e-09
chr7|16996871|16997009|B1F1:Alu:SINE|268|-,.	-2.40827	3.18905e-09
chr4|68761847|68761933|RLTR20C1_MM:ERVK:LTR|262|+,.	-4.91701	3.21739e-09
chr9|120567099|120567279|ID_B1:B4:SINE|263|-,.	2.82789	3.58853e-09
chr18|61646517|61646745|B4A:B4:SINE|288|-,.	3.4699	3.62995e-09
chr6|128560195|128560341|B1_Mur4:Alu:SINE|77|+,.	9.44824	3.86718e-09
chr17|40530230|40530286|L3:CR1:LINE|189|-,.	4.3834	4.00171e-09
chr9|83599533|83599612|PB1D10:Alu:SINE|132|-,.	2.03163	4.00171e-09
chr6|128322107|128322245|B1_Mur3:Alu:SINE|167|+,.	-2.2762	4.52257e-09
chr3|108456162|108456246|ID4:ID:SINE|214|+,.	4.94231	4.53609e-09
chr12|103437081|103437246|ORR1D1:ERVL-MaLR:LTR|256|+,.	3.61967	4.54745e-09
chr4|150190536|150190652|B1F:Alu:SINE|250|-,.	8.66073	4.72858e-09
chr10|28981066|28981449|MTD:ERVL-MaLR:LTR|308|+,.	8.13435	4.74881e-09
chr6|5220537|5220695|RLTR28:ERVL:LTR|129|+,.	3.95544	4.92743e-09
chr2|164772687|164772833|B1_Mm:Alu:SINE|34|+,.	-2.22893	4.95106e-09
chr13|119651354|119651462|L1ME2z:L1:LINE|267|-,.	6.94388	5.90616e-09
chr2|154009568|154009688|MIRc:MIR:SINE|261|+,.	10.1647	5.94358e-09
chr2|174216257|174218056|ORR1A2-int:ERVL-MaLR:LTR|140|+,.	8.65594	6.34302e-09
chr1|118683459|118683579|ID4:ID:SINE|249|-,.	2.47529	6.63374e-09
chr6|128545951|128546120|B3:B2:SINE|183|+,.	9.61444	6.72106e-09
chr6|128559210|128559477|B4A:B4:SINE|263|-,.	12.2596	7.58021e-09
chr5|65448742|65448823|B1F:Alu:SINE|266|-,.	3.06656	7.74859e-09
chr17|40113797|40114641|RLTR13A1:ERVK:LTR|108|-,.	3.64229	8.98335e-09
chr8|94392915|94393056|MER20:hAT-Charlie:DNA|303|+,.	5.61511	9.06575e-09
chr4|150187573|150187665|B1_Mus2:Alu:SINE|294|+,.	8.22367	9.52695e-09
chr5|136742674|136742765|MIR:MIR:SINE|287|+,.	-2.67314	9.60416e-09
chr11|86812240|86815876|MMVL30-int:ERV1:LTR|105|-,.	2.60966	1.01213e-08
chr14|66309519|66309653|MER74A:ERVL:LTR|293|-,.	-2.14972	1.02984e-08
chr6|132623978|132624711|MYSERV6-int:ERVK:LTR|177|-,.	8.40108	1.10575e-08
chrX|103462754|103462934|B2_Mm2:B2:SINE|89|+,.	-10.4635	1.14203e-08
chrX|7153991|7154197|MIRc:MIR:SINE|209|-,.	-2.19894	1.18769e-08
chr6|87090349|87090469|B1_Mur4:Alu:SINE|117|-,.	2.00672	1.25943e-08
chr6|128541656|128541819|Lx8:L1:LINE|254|+,.	10.0519	1.38199e-08
chr1|118680116|118680203|L1M4:L1:LINE|221|-,.	2.42788	1.40868e-08
chr5|88326812|88327300|Lx4A:L1:LINE|140|-,.	8.48341	1.44199e-08
chr6|131735371|131741516|L1Md_F2:L1:LINE|100|-,.	9.48965	2.04657e-08
chr1|52710432|52710593|MIR:MIR:SINE|223|-,.	8.27363	2.0698e-08
chr6|128548205|128548305|B1F2:Alu:SINE|315|-,.	10.3017	2.25038e-08
chr9|53680992|53681231|MLT2B4:ERVL:LTR|301|+,.	3.50942	2.26047e-08
chr6|128576700|128576896|B3:B2:SINE|209|+,.	10.0916	2.60726e-08
chr4|150188505|150188640|B1_Mur1:Alu:SINE|193|+,.	8.08808	2.6926e-08
chr17|55997088|55997192|B1F:Alu:SINE|267|-,.	3.46087	2.79129e-08
chr4|150191945|150192136|B2_Mm2:B2:SINE|105|+,.	8.42817	2.8008e-08
chr4|44035595|44035722|PB1D7:Alu:SINE|248|+,.	2.74854	2.90612e-08
chr5|65447978|65448087|PB1D9:Alu:SINE|194|+,.	2.43532	2.94348e-08
chr4|150189672|150189811|B1_Mur1:Alu:SINE|266|-,.	8.70093	2.99217e-08
chr2|150633386|150634700|ORR1C2-int:ERVL-MaLR:LTR|199|+,.	6.18562	3.30929e-08
chr11|116765560|116765624|B1_Mus2:Alu:SINE|191|-,.	9.26103	3.62886e-08
chr3|10332004|10332104|PB1D10:Alu:SINE|296|-,.	5.19455	4.19748e-08
chr5|15498425|15499186|Lx7:L1:LINE|198|-,.	3.84139	4.21363e-08
chr15|37376309|37377463|MTB-int:ERVL-MaLR:LTR|70|-,.	8.04882	4.35365e-08
chr11|5523543|5523657|PB1D11:Alu:SINE|281|-,.	3.47026	4.53451e-08
chr13|41887905|41888296|MTA_Mm:ERVL-MaLR:LTR|38|+,.	4.40373	4.66716e-08
chr18|65812927|65813028|MIRc:MIR:SINE|347|+,.	2.93306	4.8221e-08
chr9|86757040|86757615|LTRIS2:ERV1:LTR|55|+,.	-2.52939	5.13587e-08
chr11|18846148|18846604|L1MB7:L1:LINE|263|-,.	5.52334	5.34927e-08
chr14|118845145|118845241|B4A:B4:SINE|326|-,.	8.63185	5.43565e-08
chr9|118898383|118898534|LTR16A2:ERVL:LTR|287|-,.	-3.35347	5.56332e-08
chr1|130851636|130851766|ID_B1:B4:SINE|233|+,.	8.35876	5.98997e-08
chr3|108456249|108456324|L1MB7:L1:LINE|267|+,.	5.57833	6.64927e-08
chr19|9828847|9829173|IAPEY4_LTR:ERVK:LTR|3|-,.	6.14961	7.21659e-08
chr15|67148011|67148220|ID_B1:B4:SINE|192|+,.	8.5696	7.84553e-08
chr12|104769810|104770117|MTEb:ERVL-MaLR:LTR|239|+,.	2.51622	7.85188e-08
chr4|150188663|150188731|B4A:B4:SINE|288|+,.	8.50864	8.39203e-08
chr1|118678607|118678677|ID2:ID:SINE|203|+,.	2.79202	8.53126e-08
chr1|118679982|118680074|PB1D10:Alu:SINE|283|+,.	2.58142	8.62326e-08
chr1|118679746|118679944|L1M4:L1:LINE|239|-,.	2.67852	8.68574e-08
chr15|55257131|55257344|B3:B2:SINE|288|+,.	2.43692	9.13742e-08
chr19|4061914|4065815|MMVL30-int:ERV1:LTR|129|-,.	5.214	9.50837e-08
chr10|127153995|127154993|RMER12B:ERVK:LTR|194|-,.	7.87075	9.8208e-08
chr1|118679508|118679707|ID_B1:B4:SINE|267|-,.	2.40203	9.99955e-08
chr3|96465471|96465921|MT2B1:ERVL:LTR|188|+,.	8.239	1.12664e-07
chr16|45946011|45946802|Lx8:L1:LINE|330|+,.	-5.9828	1.17315e-07
chr4|86932027|86932502|L1Md_F:L1:LINE|101|+,.	-2.08026	1.34519e-07
chr3|88365464|88365608|B1_Mur3:Alu:SINE|90|-,.	4.95946	1.36438e-07
chr9|50508077|50508285|B3:B2:SINE|302|-,.	4.71382	1.45384e-07
chr6|128578373|128578617|L1MA4A:L1:LINE|290|-,.	9.94931	1.48307e-07
chr9|50505485|50505622|MTD:ERVL-MaLR:LTR|172|-,.	4.78272	1.58178e-07
chrX|103462968|103463064|PB1D7:Alu:SINE|183|+,.	-9.47235	1.58373e-07
chr15|36646670|36647071|IAPLTR2a:ERVK:LTR|40|+,.	8.40023	1.73796e-07
chr15|55257867|55258018|B1F:Alu:SINE|245|-,.	2.54597	1.77662e-07
chr9|79599589|79599697|MTE-int:ERVL-MaLR:LTR|267|-,.	-2.18771	1.77777e-07
chr10|72642236|72642991|Lx2B2:L1:LINE|137|-,.	4.3623	1.91296e-07
chr18|26006769|26007589|RLTR6-int:ERV1:LTR|23|-,.	-6.27742	2.11161e-07
chr5|147556118|147560603|MuRRS-int:ERV1:LTR|56|-,.	2.2559	2.17283e-07
chr4|19877236|19877391|RSINE1:B4:SINE|317|-,.	7.45333	2.22159e-07
chr4|137727265|137727421|L2b:L2:LINE|283|+,.	7.80925	2.23683e-07
chr10|28980612|28980900|B4:B4:SINE|314|-,.	7.30616	2.27299e-07
chr10|117687108|117687234|B1_Mus1:Alu:SINE|148|+,.	-3.17322	2.28989e-07
chr4|73716034|73716195|RSINE1:B4:SINE|348|-,.	2.45335	2.32123e-07
chr14|118847978|118848112|B1_Mus1:Alu:SINE|179|+,.	8.09523	2.44612e-07
chr11|83710018|83710381|ORR1D1:ERVL-MaLR:LTR|259|-,.	4.87507	2.54276e-07
chr6|132623264|132623445|MYSERV6-int:ERVK:LTR|177|-,.	7.85574	2.65745e-07
chr6|18321031|18321271|B4:B4:SINE|227|+,.	2.6418	2.69388e-07
chr19|53916417|53918399|RMER15-int:ERVL:LTR|243|-,.	4.72147	2.89861e-07
chr4|150190029|150190159|B1_Mur4:Alu:SINE|117|+,.	8.32336	2.92734e-07
chr12|24357144|24364742|IAPEY4_I-int:ERVK:LTR|12|+,.	8.3323	2.96478e-07
chr5|88323804|88324023|L2:L2:LINE|310|+,.	7.50528	2.99268e-07
chr15|55875083|55876229|MMETn-int:ERVK:LTR|36|+,.	-4.72179	3.00103e-07
chr6|128560124|128560189|ID_B1:B4:SINE|226|+,.	9.92585	3.16838e-07
chrUn_GL456366|46732|46843|RSINE1:B4:SINE|236|+,.	7.31639	3.31875e-07
chrX|103473896|103474064|RSINE1:B4:SINE|240|+,.	-9.06731	3.50599e-07
chr7|81601131|81601684|L1ME4a:L1:LINE|303|+,.	2.73935	3.58349e-07
chr7|132874517|132874775|L1ME1:L1:LINE|306|-,.	5.51751	3.72662e-07
chr1|109922266|109922301|Lx3_Mus:L1:LINE|214|-,.	8.88785	3.87999e-07
chr17|57243177|57243896|RMER12:ERVK:LTR|146|+,.	2.33822	4.02138e-07
chr16|92348199|92348354|MLT1J:ERVL-MaLR:LTR|327|-,.	7.85177	4.1373e-07
chr5|89205726|89208687|MMETn-int:ERVK:LTR|40|-,.	-4.64657	4.13783e-07
chr4|150194044|150194232|B3:B2:SINE|235|-,.	7.88916	4.40632e-07
chr4|156206876|156207366|RMER4B:ERVK:LTR|127|+,.	3.8725	4.43305e-07
chr11|87123574|87123778|B3:B2:SINE|186|-,.	-2.41548	4.43827e-07
chr3|10391891|10392212|ORR1A3:ERVL-MaLR:LTR|121|-,.	2.12189	4.48056e-07
chr4|101346032|101346294|B4:B4:SINE|251|-,.	2.8672	4.58307e-07
chr10|28971805|28972033|ORR1B1:ERVL-MaLR:LTR|176|+,.	6.76906	4.64199e-07
chr10|111776816|111777232|RLTR31C_MM:ERVK:LTR|190|-,.	4.87446	4.96559e-07
chr7|81603939|81604103|B3:B2:SINE|204|+,.	3.06684	5.09638e-07
chr9|50507227|50507361|B1F:Alu:SINE|284|+,.	3.64793	5.11889e-07
chr3|96465200|96465331|B1_Mur2:Alu:SINE|252|-,.	8.04159	5.20283e-07
chr2|174116237|174116740|Zaphod3:hAT-Tip100:DNA|316|-,.	3.53609	5.67982e-07
chr7|44226121|44226378|B4A:B4:SINE|269|-,.	7.4901	5.86161e-07
chr3|88540443|88540552|PB1D7:Alu:SINE|200|-,.	-2.48805	6.27484e-07
chr6|41849353|41849540|URR1B:hAT-Charlie:DNA|201|-,.	6.93704	6.69616e-07
chr4|150195100|150195308|L1M4a1:L1:LINE|343|-,.	7.93614	6.87831e-07
chr1|163246749|163246872|MIRb:MIR:SINE|285|-,.	-2.09213	7.09268e-07
chr10|117685198|117685301|PB1D9:Alu:SINE|158|+,.	-3.68518	7.52704e-07
chr18|61646782|61646936|RSINE1:B4:SINE|247|-,.	3.35873	7.79963e-07
chr8|123401707|123401860|ID_B1:B4:SINE|268|+,.	2.35566	7.8986e-07
chr6|88567943|88568953|MMETn-int:ERVK:LTR|38|-,.	-2.58417	8.15729e-07
chr11|87808612|87809013|Lx5b:L1:LINE|180|+,.	7.59764	8.35572e-07
chrX|103477374|103477481|B1F1:Alu:SINE|308|+,.	-9.44842	8.44368e-07
chr1|162972777|162974330|ETnERV3-int:ERVK:LTR|91|+,.	9.78935	8.47547e-07
chr3|103191306|103192123|RMER6C:ERVK:LTR|223|+,.	5.37096	9.90341e-07
chr10|28976174|28976316|MLTR14:ERV1:LTR|265|+,.	6.91489	1.0003e-06
chr10|117684503|117684671|B2_Mm2:B2:SINE|119|+,.	-2.69533	1.01342e-06
chr2|154008803|154009024|L1MA4:L1:LINE|265|-,.	8.87837	1.01505e-06
chr4|150190949|150191042|B1F:Alu:SINE|204|+,.	7.77897	1.02193e-06
chr6|5220383|5220501|RLTR28:ERVL:LTR|190|+,.	3.69431	1.03452e-06
chr3|129698305|129698702|BGLII_Mur:ERVK:LTR|119|-,.	6.71322	1.08345e-06
chr3|90236915|90237110|B3:B2:SINE|328|-,.	3.51285	1.20063e-06
chr5|88163233|88164385|MMETn-int:ERVK:LTR|35|-,.	-4.43972	1.26141e-06
chr13|113722028|113723180|MMETn-int:ERVK:LTR|35|+,.	-4.43972	1.26141e-06
chr14|118847356|118847573|L2a:L2:LINE|322|+,.	6.92907	1.27826e-06
chr6|41850027|41850111|MIRc:MIR:SINE|298|-,.	7.35967	1.28873e-06
chr4|150193140|150193298|B2_Mm2:B2:SINE|146|+,.	8.07156	1.30472e-06
chr15|55256693|55256985|ORR1F:ERVL-MaLR:LTR|272|+,.	2.67198	1.30472e-06
chr15|67104774|67104939|L1Md_T:L1:LINE|55|+,.	4.21096	1.30654e-06
chr10|28979672|28980014|Lx3_Mus:L1:LINE|93|+,.	7.10627	1.31214e-06
chr1|118680313|118680468|B3:B2:SINE|230|-,.	2.27093	1.36813e-06
chr6|128560140|128560194|PB1D7:Alu:SINE|157|+,.	9.58399	1.45798e-06
chr11|5523765|5523864|ID_B1:B4:SINE|212|-,.	4.0725	1.49555e-06
chr8|57717468|57717803|ORR1E:ERVL-MaLR:LTR|318|+,.	7.36468	1.49703e-06
chr8|3607324|3607522|ID_B1:B4:SINE|271|+,.	4.61846	1.51879e-06
chr8|57699383|57699624|LTR33:ERVL:LTR|289|+,.	7.39426	1.56756e-06
chr18|61648125|61648303|MIR:MIR:SINE|333|+,.	7.35609	1.61362e-06
chr4|130531367|130531510|MIR3:MIR:SINE|313|-,.	-2.90584	1.74178e-06
chr6|132623445|132623978|L1_Mus1:L1:LINE|86|+,.	7.8527	1.78519e-06
chr6|83759706|83759931|ID_B1:B4:SINE|236|+,.	3.86626	1.78519e-06
chr2|154019124|154025451|L1_Mus1:L1:LINE|83|-,.	8.94115	1.88227e-06
chr1|162972125|162972660|ETnERV3-int:ERVK:LTR|69|+,.	8.62857	1.90993e-06
chr7|27127407|27127622|B3A:B2:SINE|266|-,.	5.29244	1.96896e-06
chr2|180741721|180741870|MER20:hAT-Charlie:DNA|364|-,.	6.30075	2.10209e-06
chr6|129186141|129186284|B2_Mm2:B2:SINE|161|+,.	2.25029	2.15324e-06
chr15|55258559|55258647|PB1D7:Alu:SINE|261|+,.	2.44445	2.1911e-06
chr4|134164403|134164702|RLTR4_Mm:ERV1:LTR|58|+,.	5.16863	2.32202e-06
chr6|134609698|134609801|PB1D10:Alu:SINE|223|+,.	3.02079	2.34457e-06
chr6|55978558|55978717|L2c:L2:LINE|307|-,.	3.48699	2.395e-06
chr15|79909710|79910230|MTE-int:ERVL-MaLR:LTR|290|-,.	2.59404	2.4259e-06
chr16|92346745|92346870|MLT1C:ERVL-MaLR:LTR|322|-,.	7.82392	2.43801e-06
chr5|88326472|88326745|RLTR11A:ERVK:LTR|201|-,.	7.52648	2.48607e-06
chr6|128551451|128551920|Lx8:L1:LINE|295|+,.	10.1384	2.50483e-06
chr1|118680213|118680282|B3:B2:SINE|230|-,.	2.56217	2.50789e-06
chr3|102146196|102146441|Tigger14a:TcMar-Tigger:DNA|279|+,.	-3.09852	2.52215e-06
chr10|72643192|72643526|L1MB1:L1:LINE|284|+,.	7.17974	2.60825e-06
chr9|35051450|35051619|MIRb:MIR:SINE|348|-,.	3.83403	2.75217e-06
chr19|9836838|9837164|IAPEY4_LTR:ERVK:LTR|3|-,.	4.93114	2.75416e-06
chr11|5523933|5524151|B4A:B4:SINE|278|-,.	3.54639	2.81114e-06
chr19|41273417|41273662|B4A:B4:SINE|231|+,.	3.26916	2.92146e-06
chr1|44821575|44822721|ETnERV-int:ERVK:LTR|36|-,.	-4.43964	3.25277e-06
chr8|65085771|65085947|B3A:B2:SINE|268|+,.	7.173	3.41354e-06
chr5|122681696|122681939|MLT1G:ERVL-MaLR:LTR|297|+,.	3.61037	3.49279e-06
chr5|88326116|88326465|RLTR11A:ERVK:LTR|239|-,.	7.26374	3.55954e-06
chr10|117685991|117686130|B1F1:Alu:SINE|238|-,.	-2.85169	3.83998e-06
chr17|40589613|40590757|Lx6:L1:LINE|305|-,.	7.9516	3.99101e-06
chr11|5523690|5523743|PB1D10:Alu:SINE|226|-,.	3.70669	4.01556e-06
chr8|70883486|70883584|PB1D10:Alu:SINE|323|-,.	6.30052	4.09815e-06
chr19|54060344|54061066|RMER19B2:ERVK:LTR|167|-,.	7.54145	4.09973e-06
chr7|17032370|17032560|ID_B1:B4:SINE|274|+,.	-4.41652	4.17857e-06
chr11|116765107|116765191|ID_B1:B4:SINE|205|-,.	7.69589	4.20977e-06
chrX|103477691|103477768|ID4:ID:SINE|250|+,.	-9.22328	4.43304e-06
chr4|73797956|73798131|MLT1E2:ERVL-MaLR:LTR|319|+,.	6.92714	4.49064e-06
chr2|73344049|73344745|RMER6A:ERVK:LTR|133|-,.	7.62107	4.49064e-06
chr5|114894525|114895124|RLTR6_Mm:ERV1:LTR|87|+,.	6.99629	4.77805e-06
chr7|98237519|98242455|L1Md_F2:L1:LINE|64|+,.	7.63472	5.27903e-06
chr15|83310272|83310315|X3_LINE:RTE-BovB:LINE|79|-,.	2.02554	5.39778e-06
chr16|96445892|96447115|MTD-int:ERVL-MaLR:LTR|261|+,.	7.53407	5.65323e-06
chr1|173567200|173572494|ERVB2_1-I_MM-int:ERVK:LTR|0|-,.	7.51168	5.74126e-06
chr1|164442554|164442951|MTA_Mm:ERVL-MaLR:LTR|56|+,.	7.08458	5.76132e-06
chr6|148185507|148187634|ORR1A4-int:ERVL-MaLR:LTR|132|+,.	3.90049	5.86423e-06
chr7|27127169|27127317|B1_Mus2:Alu:SINE|130|-,.	7.13295	5.87514e-06
chr16|90349546|90349872|IAPEY4_LTR:ERVK:LTR|3|-,.	3.81631	5.88451e-06
chr6|142240017|142240778|Lx3A:L1:LINE|95|+,.	7.45669	6.21102e-06
chr3|106552065|106552287|L1MEd:L1:LINE|381|+,.	2.16181	6.55687e-06
chr10|62186430|62186590|ID_B1:B4:SINE|262|+,.	3.93933	6.55927e-06
chr3|40978145|40979469|MTEa-int:ERVL-MaLR:LTR|255|+,.	2.33331	6.55927e-06
chr4|141619359|141619552|ID_B1:B4:SINE|250|-,.	8.09818	6.63879e-06
chr4|150195436|150195629|B3:B2:SINE|203|-,.	7.97459	6.75124e-06
chr1|107384068|107384493|Lx9:L1:LINE|340|+,.	7.36241	7.06189e-06
chr7|81603358|81603478|ID_B1:B4:SINE|151|-,.	3.52515	7.064e-06
chr6|127514349|127520169|MMETn-int:ERVK:LTR|23|+,.	-9.43772	7.09965e-06
chr10|117685664|117685766|PB1D10:Alu:SINE|180|+,.	-3.09975	7.10592e-06
chr6|128565693|128566087|MTA_Mm:ERVL-MaLR:LTR|28|+,.	8.82207	7.278e-06
chr4|156207509|156207754|RLTR14:ERV1:LTR|222|+,.	2.85114	7.46439e-06
chr15|67139329|67139747|MTC:ERVL-MaLR:LTR|156|+,.	8.94961	7.48458e-06
chr18|15449520|15450153|MER44D:TcMar-Tigger:DNA|280|-,.	4.30566	7.59963e-06
chr11|34205048|34205272|MIRb:MIR:SINE|352|+,.	3.35472	7.60003e-06
chr15|55256131|55256238|L2c:L2:LINE|365|+,.	3.14742	7.87661e-06
chr7|27125433|27125608|ID_B1:B4:SINE|250|+,.	7.44594	7.91546e-06
chr10|117686488|117686608|B1_Mur4:Alu:SINE|160|+,.	-3.30408	8.02954e-06
chr15|99575851|99576328|RCHARR1:hAT-Charlie:DNA|248|-,.	7.16097	8.16663e-06
chr5|76931212|76938800|RLTR4_MM-int:ERV1:LTR|10|+,.	4.55089	8.19245e-06
chr8|57770159|57770751|Lx4A:L1:LINE|109|+,.	7.19804	8.27467e-06
chr8|120163746|120163872|ID_B1:B4:SINE|198|+,.	2.51894	8.4461e-06
chr17|57238505|57241541|L1VL4:L1:LINE|72|+,.	2.22616	8.45029e-06
chr7|97463006|97463942|RLTR13B3:ERVK:LTR|18|+,.	2.73341	8.54877e-06
chr1|169694017|169694114|RLTR20A4:ERVK:LTR|177|-,.	2.37449	8.57322e-06
chr2|173154939|173155123|ID_B1:B4:SINE|277|+,.	8.95695	9.14406e-06
chr10|91753426|91754189|MTE-int:ERVL-MaLR:LTR|319|-,.	8.90466	9.1802e-06
chr4|33020390|33020530|B1_Mus2:Alu:SINE|166|-,.	2.98513	9.20106e-06
chr17|40099631|40099832|URR1A:hAT-Charlie:DNA|246|-,.	7.17965	9.24497e-06
chr11|87034685|87034795|PB1D10:Alu:SINE|233|-,.	2.78248	9.26204e-06
chr4|40595168|40595343|RLTR13G:ERVK:LTR|322|-,.	-6.41582	9.28365e-06
chr9|57609763|57609898|B4A:B4:SINE|261|+,.	7.66468	9.33915e-06
chr10|28985560|28985913|MTC:ERVL-MaLR:LTR|231|-,.	7.09699	9.49126e-06
chr9|57614846|57615029|MIR:MIR:SINE|303|+,.	7.81086	9.49842e-06
chr7|30317652|30317801|L2a:L2:LINE|269|+,.	4.43312	9.71926e-06
chr6|125230322|125230398|AmnSINE1:Deu:SINE|246|+,.	2.98825	9.87809e-06
chr5|89204560|89205712|ETnERV-int:ERVK:LTR|35|-,.	-3.92401	1.01414e-05
chr10|28978740|28978857|Lx9:L1:LINE|254|-,.	6.41847	1.05664e-05
chr2|71140340|71140906|RLTR20A2B_MM:ERVK:LTR|113|-,.	-3.12238	1.07445e-05
chr4|150193353|150193498|B1_Mus1:Alu:SINE|76|+,.	7.43034	1.09674e-05
chr1|75507572|75507666|MIRb:MIR:SINE|312|+,.	3.59092	1.10296e-05
chr6|128563393|128563582|B2_Mm2:B2:SINE|80|-,.	8.39824	1.10742e-05
chr9|78536702|78536832|B1_Mur3:Alu:SINE|163|-,.	2.10318	1.10846e-05
chr2|154017158|154017249|MTEa:ERVL-MaLR:LTR|363|+,.	7.84925	1.14516e-05
chr16|96318333|96318447|RSINE1:B4:SINE|360|+,.	4.51023	1.16621e-05
chr12|57720367|57724872|L1Md_T:L1:LINE|39|-,.	7.43408	1.20196e-05
chr10|88471331|88471510|B2_Mm2:B2:SINE|78|-,.	2.56531	1.24654e-05
chr10|82852750|82852947|B2_Mm2:B2:SINE|82|-,.	-3.88925	1.25826e-05
chr8|86063786|86064299|RLTR30D2_MM:ERV1:LTR|146|+,.	3.22759	1.25864e-05
chr6|127672865|127672948|MamTip2:hAT-Tip100:DNA|320|-,.	4.26159	1.27132e-05
chr16|21951788|21952704|RMER13B:ERVK:LTR|205|-,.	6.97753	1.28386e-05
chr8|120163733|120163820|PB1D11:Alu:SINE|253|+,.	2.77526	1.3556e-05
chr16|21761371|21761625|L1MB8:L1:LINE|284|-,.	2.28503	1.37246e-05
chr13|41909819|41910291|Zaphod:hAT-Tip100:DNA|377|-,.	5.24305	1.38254e-05
chr4|44058145|44058297|B1_Mur1:Alu:SINE|179|+,.	4.15364	1.39125e-05
chr10|83603275|83603956|L1_Mus1:L1:LINE|42|+,.	6.99987	1.39776e-05
chr13|95905868|95906496|RMER15:ERVL:LTR|236|-,.	6.86694	1.40677e-05
chr2|152412701|152412817|B1F:Alu:SINE|256|+,.	-2.00566	1.42386e-05
chrX|98948112|98948310|L1MB7:L1:LINE|270|-,.	2.46535	1.42715e-05
chr19|7587223|7587712|MRLTR33:ERVK:LTR|146|-,.	4.12241	1.44793e-05
chr1|86345398|86345762|MTE2b:ERVL-MaLR:LTR|251|+,.	-2.31228	1.48043e-05
chr7|35391253|35391396|B1_Mus1:Alu:SINE|168|-,.	2.10578	1.48513e-05
chr2|93031501|93031604|B1F1:Alu:SINE|226|+,.	5.69821	1.51368e-05
chr9|43215533|43217140|ORR1B1-int:ERVL-MaLR:LTR|148|-,.	-2.20922	1.53703e-05
chr1|132038274|132038333|B1_Mur4:Alu:SINE|224|+,.	5.52439	1.54179e-05
chrX|87730655|87731245|RLTR6_Mm:ERV1:LTR|37|+,.	-4.07258	1.57047e-05
chr3|106477773|106478746|RLTR13D3A1:ERVK:LTR|50|+,.	7.33197	1.59008e-05
chr13|119647842|119648181|MTEb:ERVL-MaLR:LTR|313|-,.	7.32375	1.5906e-05
chr6|129005671|129006034|RLTR9A:ERVK:LTR|84|+,.	3.69878	1.61735e-05
chr2|106643670|106643853|MER117:hAT-Charlie:DNA|356|+,.	3.26214	1.62482e-05
chr7|98209367|98209448|RMER5:ERV1:LTR|207|+,.	5.78994	1.64127e-05
chr4|127008875|127015333|IAPEz-int:ERVK:LTR|29|+,.	7.53208	1.73558e-05
chr19|37421461|37421605|B1_Mm:Alu:SINE|35|+,.	-2.23987	1.7411e-05
chr2|150636755|150637453|RMER6A:ERVK:LTR|129|-,.	7.70654	1.74316e-05
chrY|60510844|60510895|MMETn-int:ERVK:LTR|39|+,.	-3.63594	1.80347e-05
chrY|58545093|58545144|MMETn-int:ERVK:LTR|39|-,.	-3.63594	1.80347e-05
chr4|135451295|135451418|MER5A:hAT-Charlie:DNA|380|+,.	3.6914	1.85732e-05
chr7|81603715|81603861|B1F1:Alu:SINE|262|+,.	3.85338	1.87588e-05
chrX|95960376|95961532|RLTR21:ERVK:LTR|122|-,.	-3.76313	1.87588e-05
chr19|53914953|53915700|RMER15-int:ERVL:LTR|228|-,.	4.70153	1.89368e-05
chr11|8842562|8842684|ERVB4_1C-LTR_Mm:ERVK:LTR|239|+,.	7.2606	1.92924e-05
chr4|44048088|44048443|MTC:ERVL-MaLR:LTR|135|-,.	5.68124	1.92924e-05
chr7|17034313|17034516|URR1A:hAT-Charlie:DNA|138|+,.	-4.20078	2.05609e-05
chr11|112676499|112676604|PB1D10:Alu:SINE|324|-,.	2.49217	2.10041e-05
chr3|129908778|129909385|L1MA4:L1:LINE|274|-,.	4.29451	2.1349e-05
chr10|62185867|62186051|B2_Mm2:B2:SINE|114|-,.	3.91976	2.15028e-05
chr11|82779924|82780192|MER33:hAT-Charlie:DNA|310|-,.	2.89359	2.26385e-05
chr8|65086013|65086174|B2_Mm2:B2:SINE|112|-,.	7.48552	2.26789e-05
chr13|21819252|21819455|RLTR4_MM-int:ERV1:LTR|15|+,.	-2.08149	2.31764e-05
chr3|129701004|129701298|B4A:B4:SINE|259|-,.	5.99404	2.34221e-05
chr7|127664537|127665066|MER99:hAT?:DNA|284|-,.	-2.36961	2.34662e-05
chr11|86815876|86816395|RLTR6_Mm:ERV1:LTR|109|-,.	3.16826	2.39219e-05
chr16|92346065|92346174|RSINE1:B4:SINE|267|-,.	7.17326	2.43367e-05
chr15|76095602|76095900|ORR1A4:ERVL-MaLR:LTR|85|+,.	3.8974	2.51601e-05
chr7|103706149|103706543|RLTR10D:ERVK:LTR|98|+,.	8.36275	2.6261e-05
chr15|91929133|91929367|URR1A:hAT-Charlie:DNA|146|+,.	7.26389	2.66091e-05
chr2|174287460|174287620|B1_Mur3:Alu:SINE|161|+,.	6.85639	2.66111e-05
chr17|40109505|40112253|MMERVK9C_I-int:ERVK:LTR|131|-,.	4.16854	2.66536e-05
chr1|85551472|85552364|RMER19B:ERVK:LTR|150|-,.	5.97843	2.73e-05
chr15|55257370|55257455|MLT1H1:ERVL-MaLR:LTR|341|-,.	3.23324	2.82644e-05
chr2|122279164|122279626|L1ME3:L1:LINE|286|+,.	3.57606	2.8756e-05
chr14|118853893|118854084|B4A:B4:SINE|232|+,.	6.10882	2.89633e-05
chr14|8360916|8361070|MIRb:MIR:SINE|376|+,.	6.63889	2.91902e-05
chr3|20006570|20007293|L1_Rod:L1:LINE|229|+,.	4.70015	2.9343e-05
chrX|143860353|143860547|MIR3:MIR:SINE|333|+,.	-3.72155	2.9766e-05
chr1|90932349|90932649|ORR1A2:ERVL-MaLR:LTR|50|-,.	7.92261	3.00679e-05
chr2|143982504|143982794|L1ME3A:L1:LINE|312|+,.	3.81244	3.01175e-05
chr13|108285467|108285667|B3:B2:SINE|260|+,.	3.06101	3.04198e-05
chr14|118859826|118860092|RLTR20C1_MM:ERVK:LTR|289|+,.	6.35225	3.04706e-05
chrX|103464249|103464321|PB1:Alu:SINE|250|-,.	-7.95859	3.0548e-05
chr4|133095956|133096175|RLTR4_Mm:ERV1:LTR|82|+,.	3.99444	3.06925e-05
chr1|39382279|39382581|L1M4:L1:LINE|309|+,.	4.34889	3.14596e-05
chr17|87259932|87261789|ORR1A2-int:ERVL-MaLR:LTR|128|-,.	2.72069	3.24078e-05
chr1|172272966|172273146|B2_Mm2:B2:SINE|89|-,.	4.1946	3.25713e-05
chr4|44058330|44058525|B4A:B4:SINE|274|+,.	5.38598	3.41549e-05
chr2|143976577|143976806|MER33:hAT-Charlie:DNA|312|+,.	5.7828	3.42549e-05
chr15|55255018|55255123|B2_Mm1t:B2:SINE|125|-,.	2.85151	3.63848e-05
chr11|67091930|67092039|L2:L2:LINE|222|-,.	-8.18742	3.66601e-05
chr14|73187668|73187839|RLTR13G:ERVK:LTR|299|-,.	-4.66273	3.73086e-05
chr13|113723378|113723549|RLTR13G:ERVK:LTR|299|+,.	-4.66273	3.73086e-05
chr16|91255240|91255411|RLTR13G:ERVK:LTR|299|+,.	-4.66273	3.73086e-05
chr19|54061530|54061927|L1_Mus1:L1:LINE|62|-,.	7.73383	3.73289e-05
chr11|87807656|87808188|RMER19A:ERVK:LTR|107|+,.	7.69883	3.80498e-05
chr14|30884439|30884619|B2_Mm2:B2:SINE|57|+,.	6.7803	3.85204e-05
chr1|39382694|39383022|MT2A:ERVL:LTR|271|+,.	4.56798	3.85204e-05
chr18|61648320|61648449|B2_Mm2:B2:SINE|108|+,.	7.66774	3.86274e-05
chr11|72971813|72971910|MER5A:hAT-Charlie:DNA|250|-,.	7.07043	3.90086e-05
chr1|7179559|7179647|LTR50:ERVL:LTR|306|+,.	-2.0613	3.98496e-05
chr2|155059831|155059919|LTR50:ERVL:LTR|306|-,.	-2.0613	3.98496e-05
chr16|46153096|46153184|LTR50:ERVL:LTR|306|-,.	-2.0613	3.98496e-05
chr5|96826427|96826660|L1MC2:L1:LINE|258|-,.	5.19624	3.98496e-05
chr3|106501938|106502034|PB1D10:Alu:SINE|219|+,.	7.19483	4.04402e-05
chr15|91931493|91931881|MTD:ERVL-MaLR:LTR|196|-,.	6.77014	4.06438e-05
chr9|35049424|35049647|ID_B1:B4:SINE|291|-,.	4.17306	4.06688e-05
chr5|88321866|88322051|B2_Mm2:B2:SINE|154|+,.	6.60735	4.09583e-05
chr1|85705910|85706304|MTD:ERVL-MaLR:LTR|178|-,.	7.72723	4.10849e-05
chr11|112676607|112676871|ORR1F:ERVL-MaLR:LTR|289|-,.	2.65378	4.16087e-05
chr9|53680859|53680990|B1_Mur2:Alu:SINE|159|-,.	3.85832	4.23427e-05
chr5|88325049|88325222|B2_Mm2:B2:SINE|98|+,.	6.34061	4.26586e-05
chr2|103264522|103264620|L2c:L2:LINE|258|-,.	2.01472	4.27417e-05
chr14|8744094|8750476|ETnERV-int:ERVK:LTR|15|-,.	7.58844	4.32749e-05
chr16|48924462|48924619|RSINE1:B4:SINE|385|-,.	-2.76219	4.37098e-05
chr17|34829501|34830854|MuRRS4-int:ERV1:LTR|98|+,.	2.23889	4.47036e-05
chr10|22735020|22742579|RLTR4_MM-int:ERV1:LTR|15|+,.	3.71884	4.47299e-05
chr8|70532173|70532357|B4A:B4:SINE|317|-,.	2.42798	4.55708e-05
chr11|3919860|3919986|B3A:B2:SINE|199|-,.	6.39024	4.56105e-05
chr2|73347185|73347398|B3:B2:SINE|206|-,.	7.65261	4.61006e-05
chr12|83536945|83537232|RLTR31_Mm:ERVK:LTR|152|-,.	4.35837	4.75904e-05
chr4|150193043|150193140|B1F1:Alu:SINE|299|+,.	7.40422	4.82701e-05
chr6|128559514|128559634|B1_Mus1:Alu:SINE|43|-,.	8.52551	4.88798e-05
chr19|56673857|56674067|B3:B2:SINE|214|+,.	6.19948	4.90816e-05
chr1|107380697|107381056|Lx8:L1:LINE|320|-,.	6.89358	5.08672e-05
chr15|10475290|10475930|RMER6A:ERVK:LTR|133|-,.	-2.34028	5.08935e-05
chr3|96327731|96328109|RMER5:ERV1:LTR|352|-,.	4.84169	5.14111e-05
chr5|17789174|17794376|L1Md_F2:L1:LINE|84|+,.	2.76818	5.28148e-05
chr5|88325680|88325905|ORR1D1:ERVL-MaLR:LTR|187|-,.	7.51297	5.28561e-05
chr12|104768982|104769132|B3A:B2:SINE|226|+,.	3.08591	5.40467e-05
chr8|57700971|57701602|RMER6C:ERVK:LTR|124|+,.	6.93511	5.57136e-05
chr6|41848536|41848675|B1_Mus1:Alu:SINE|72|+,.	6.22819	5.59701e-05
chr4|108146731|108154273|RLTR4_MM-int:ERV1:LTR|8|-,.	6.08879	5.81263e-05
chr14|8357753|8357892|MLT1K:ERVL-MaLR:LTR|284|+,.	7.79107	5.89094e-05
chr3|88369986|88371554|IAP-d-int:ERVK:LTR|29|-,.	3.12648	6.00567e-05
chr12|109560649|109560739|ID4:ID:SINE|307|+,.	3.06481	6.14946e-05
chr1|85214685|85215577|RMER19B:ERVK:LTR|153|-,.	6.0756	6.26088e-05
chr13|98986971|98994558|RLTR4_MM-int:ERV1:LTR|11|-,.	2.92459	6.41938e-05
chr12|95784585|95784696|L3:CR1:LINE|327|+,.	-2.59099	6.57087e-05
chrX|28843893|28847178|MMETn-int:ERVK:LTR|23|-,.	-9.00455	6.60615e-05
chr5|96827275|96827464|RLTR42-int:ERVK:LTR|250|-,.	6.3856	6.66395e-05
chr11|30871919|30872304|MTB:ERVL-MaLR:LTR|86|-,.	6.85684	6.6964e-05
chr2|103470645|103471414|RMER1C:Other:Other|198|-,.	2.52018	6.72569e-05
chr7|30024894|30025094|MT2B:ERVL:LTR|256|+,.	-2.32407	6.72887e-05
chr11|5523014|5523191|ID_B1:B4:SINE|273|-,.	5.6139	6.73283e-05
chr4|44047146|44047413|L2:L2:LINE|319|+,.	5.67351	6.74039e-05
chr7|118677591|118678044|RMER19C:ERVK:LTR|146|-,.	8.01352	6.96092e-05
chr7|126624122|126624714|RLTR18:ERVK:LTR|128|+,.	5.39309	7.24415e-05
chr4|156204968|156205128|B1F2:Alu:SINE|196|+,.	2.9072	7.34511e-05
chr17|35345959|35346865|RLTR13D3A1:ERVK:LTR|137|+,.	5.91418	7.42032e-05
chr15|91929507|91929707|B3:B2:SINE|239|-,.	6.87832	7.51749e-05
chr1|63314232|63314555|L1MC4:L1:LINE|254|-,.	-4.03973	7.53325e-05
chr16|97568544|97568731|B3:B2:SINE|186|+,.	6.68466	7.72317e-05
chr2|149408177|149409899|L1Md_T:L1:LINE|33|-,.	6.05264	7.73422e-05
chr7|84248679|84248902|URR1A:hAT-Charlie:DNA|161|-,.	-2.98031	7.80967e-05
chrX|38180032|38180609|RLTR6B_Mm:ERV1:LTR|107|-,.	-8.95755	8.10012e-05
chr10|111774268|111774474|ID_B1:B4:SINE|268|+,.	6.64763	8.18691e-05
chr15|101418963|101419099|B1F:Alu:SINE|287|-,.	7.21956	8.21711e-05
chr13|108986911|108987411|Lx5c:L1:LINE|209|+,.	7.52009	8.2508e-05
chr7|22774720|22777581|MMVL30-int:ERV1:LTR|35|+,.	-5.05147	8.26189e-05
chr4|151006598|151007004|L1M4c:L1:LINE|224|+,.	5.08378	8.28056e-05
chr11|94556816|94556964|B1_Mur4:Alu:SINE|117|-,.	4.97969	8.33068e-05
chr3|61462890|61463155|RMER15:ERVL:LTR|191|-,.	-9.56615	8.35581e-05
chr11|76789753|76790273|L1MB5:L1:LINE|260|+,.	4.30644	8.65291e-05
chr6|86469020|86469209|B2_Mm2:B2:SINE|99|-,.	7.39022	8.86644e-05
chr6|89860200|89865369|MuRRS4-int:ERV1:LTR|290|-,.	-9.71875	8.90023e-05
chrX|75522985|75523105|MIR:MIR:SINE|308|-,.	7.86286	8.93611e-05
chr9|57612271|57612394|PB1D9:Alu:SINE|212|-,.	7.10983	8.96188e-05
chr8|3634961|3635154|B3A:B2:SINE|226|-,.	4.01932	9.09463e-05
chr4|6401826|6403089|Lx10:L1:LINE|245|+,.	3.87706	9.12825e-05
chr8|3640727|3640979|HAL1b:L1:LINE|338|-,.	3.43322	9.14552e-05
chr9|123157436|123157628|B2_Mm1a:B2:SINE|57|+,.	7.8256	9.15696e-05
chr4|134159390|134159661|RLTR4_Mm:ERV1:LTR|78|+,.	4.22332	9.64225e-05
chr7|29257025|29257220|B3:B2:SINE|193|-,.	2.55933	9.86078e-05
chr15|67150080|67150276|ORR1C2:ERVL-MaLR:LTR|189|-,.	7.36882	9.94489e-05
chr7|97460089|97460482|MTC:ERVL-MaLR:LTR|149|-,.	2.39935	9.95685e-05
chr15|55255238|55255379|B1_Mm:Alu:SINE|57|-,.	3.13622	0.000101699
chr3|96464883|96464973|B1_Mur2:Alu:SINE|176|+,.	7.59207	0.000105368
chr10|28980123|28980346|B3:B2:SINE|234|+,.	5.78103	0.000105963
chr4|10939604|10940550|MTD-int:ERVL-MaLR:LTR|232|+,.	7.60093	0.000108056
chr4|150194811|150194960|RSINE1:B4:SINE|282|-,.	6.9883	0.000110032
chr1|118674146|118674439|ORR1E:ERVL-MaLR:LTR|266|-,.	4.8696	0.000110183
chr10|111780479|111780910|MTC:ERVL-MaLR:LTR|185|+,.	4.99095	0.000110419
chr8|27141966|27142154|B3:B2:SINE|207|-,.	2.17218	0.000110525
chr6|48767459|48767862|MT2B1:ERVL:LTR|195|-,.	6.47694	0.0001121
chr11|112676515|112676605|ID_B1:B4:SINE|289|-,.	2.71668	0.000114166
chr4|73720398|73722158|ORR1A1-int:ERVL-MaLR:LTR|61|+,.	4.71444	0.000117607
chr14|118848949|118849027|ID_B1:B4:SINE|269|-,.	7.228	0.000119821
chr18|57384892|57385042|B1_Mur1:Alu:SINE|150|+,.	7.15105	0.000121074
chr12|38898535|38899234|Lx8b:L1:LINE|247|-,.	6.93074	0.000121176
chr6|128538878|128539093|Lx2B2:L1:LINE|128|-,.	6.68738	0.00012244
chr11|72971078|72971227|MER20:hAT-Charlie:DNA|241|-,.	6.56889	0.000124091
chr10|18090461|18090941|RLTR11A:ERVK:LTR|193|-,.	3.70143	0.000126356
chr13|41920227|41920901|L1Md_F2:L1:LINE|36|+,.	6.35879	0.000127
chr2|127633444|127633619|Tigger18a:TcMar-Tigger:DNA|250|+,.	3.37135	0.000129886
chr7|121045177|121045526|ORR1C2:ERVL-MaLR:LTR|132|-,.	4.71114	0.000133189
chr13|98189300|98190607|Lx2B2:L1:LINE|104|-,.	6.67864	0.000136126
chr6|113424753|113424918|RMER15:ERVL:LTR|284|-,.	7.92886	0.000136176
chr11|87089628|87089726|PB1D10:Alu:SINE|258|-,.	-2.49912	0.000136176
chr17|24439118|24439213|B1_Mus2:Alu:SINE|84|+,.	2.79419	0.000138215
chr4|151006051|151006373|MTD:ERVL-MaLR:LTR|229|+,.	4.49992	0.000138763
chr14|118845473|118845550|MIR3:MIR:SINE|329|+,.	7.3199	0.000138773
chr14|118853457|118853684|B4A:B4:SINE|239|+,.	7.09553	0.000141392
chr17|40138702|40140109|L1_Mus3:L1:LINE|121|-,.	6.6532	0.000142585
chr4|44049039|44049169|B4A:B4:SINE|364|+,.	6.84341	0.000143112
chr2|152413413|152413540|Tigger15a:TcMar-Tigger:DNA|198|+,.	-2.23649	0.000143493
chr11|115280207|115280390|Lx8:L1:LINE|249|-,.	2.78656	0.000147739
chr13|12602609|12603758|L1Md_F2:L1:LINE|37|-,.	3.04613	0.000148187
chr13|68442548|68450156|RLTR6-int:ERV1:LTR|30|-,.	-7.70595	0.000151737
chr17|35384127|35384353|RMER19B:ERVK:LTR|180|+,.	2.34229	0.000151737
chr1|52699805|52700505|L1Md_F3:L1:LINE|33|+,.	8.40897	0.000153194
chr10|127027984|127028110|B1_Mur3:Alu:SINE|222|+,.	6.31912	0.000153565
chr7|79720768|79720917|B1_Mus1:Alu:SINE|54|+,.	8.26387	0.00016012
chr8|46521757|46522573|Lx7:L1:LINE|220|-,.	4.42297	0.000161325
chr15|55253926|55254066|MIRb:MIR:SINE|289|-,.	3.29168	0.00016192
chr8|57710001|57711444|RMER1C:Other:Other|254|-,.	8.09465	0.000162761
chr10|68780402|68780576|B3A:B2:SINE|288|+,.	-3.34373	0.000162819
chr16|97447064|97447801|RMER19A:ERVK:LTR|127|+,.	5.74369	0.000167905
chr6|100808270|100808553|ORR1C2:ERVL-MaLR:LTR|157|-,.	-2.748	0.000169324
chr4|133096173|133096216|RLTR4_Mm:ERV1:LTR|23|+,.	4.27895	0.000169325
chr8|90886507|90886550|RLTR4_Mm:ERV1:LTR|23|+,.	4.27895	0.000169325
chr4|133101353|133101396|RLTR4_Mm:ERV1:LTR|23|+,.	4.27895	0.000169325
chr8|90891688|90891731|RLTR4_Mm:ERV1:LTR|23|+,.	4.27895	0.000169325
chr9|75296929|75297294|MTEa:ERVL-MaLR:LTR|247|-,.	6.49744	0.00017232
chr4|150196945|150197189|B4A:B4:SINE|281|+,.	6.91947	0.000176231
chr4|106483958|106484040|L2c:L2:LINE|234|+,.	6.13132	0.000178096
chrX|154968596|154968703|PB1:Alu:SINE|308|+,.	-8.73054	0.00017918
chr1|162977066|162977412|IAPLTR4:ERVK:LTR|58|+,.	7.16226	0.000182777
chr9|83601086|83601324|L1ME3D:L1:LINE|326|-,.	2.33792	0.000183744
chr9|59968671|59968923|B4:B4:SINE|204|-,.	-2.36435	0.000187075
chr5|88330503|88331049|RLTR16:ERVK:LTR|196|-,.	6.53134	0.000190782
chr19|5414992|5415122|B1_Mur1:Alu:SINE|200|-,.	6.73458	0.000191529
chr11|3922687|3923157|MT2A:ERVL:LTR|234|+,.	4.71382	0.000192153
chr8|3607526|3607686|B2_Mm2:B2:SINE|198|+,.	4.64327	0.000192443
chr10|28974723|28974863|B1_Mur3:Alu:SINE|193|+,.	6.98516	0.000199198
chr2|152412536|152412682|MIR3:MIR:SINE|302|+,.	-2.15808	0.000199722
chr7|24378700|24378928|URR1A:hAT-Charlie:DNA|183|-,.	6.66103	0.000200501
chr6|48764362|48764867|ERVB4_1C-LTR_Mm:ERVK:LTR|141|-,.	7.0823	0.000200501
chr2|57222695|57223392|RLTR4_Mm:ERV1:LTR|46|-,.	6.54511	0.00020067
chr9|35051337|35051449|B1F:Alu:SINE|251|+,.	4.49144	0.00020099
chr9|50510090|50510281|B2_Mm2:B2:SINE|129|-,.	6.38949	0.000202583
chr16|21954106|21954272|RSINE1:B4:SINE|240|+,.	6.25052	0.000203648
chr3|90237180|90237337|B2_Mm2:B2:SINE|288|+,.	3.13379	0.000203996
chr6|38291763|38291843|Charlie18a:hAT-Charlie:DNA|288|-,.	-3.00483	0.000204461
chr12|101647432|101647626|B2_Mm1a:B2:SINE|57|-,.	5.35442	0.000205266
chr11|87811987|87812200|B4:B4:SINE|267|+,.	7.1884	0.00020729
chr10|18585842|18586047|B3:B2:SINE|215|-,.	2.90493	0.000207617
chr2|144580841|144581112|MTE2a:ERVL-MaLR:LTR|269|-,.	6.1467	0.000209567
chr4|109402409|109402615|B3:B2:SINE|218|-,.	2.68854	0.000211946
chr8|57717889|57718294|MTE2a:ERVL-MaLR:LTR|251|-,.	6.2635	0.000212623
chr2|154016822|154016931|MLTR12:ERV1:LTR|228|+,.	8.03643	0.000213561
chr15|38439392|38441859|MERV1_I-int:ERV1:LTR|179|+,.	6.59663	0.000215942
chr5|112925800|112926013|RLTR17B_Mm:ERVK:LTR|345|-,.	4.93366	0.000219069
chr6|113475558|113476150|L2a:L2:LINE|331|-,.	3.31212	0.00022558
chr4|44054290|44054492|B2_Mm2:B2:SINE|108|+,.	6.78404	0.000226259
chr15|55258162|55258272|PB1D7:Alu:SINE|200|+,.	2.67829	0.000226703
chr17|40587012|40587728|L1MC1:L1:LINE|335|+,.	6.90471	0.000226927
chr7|97462053|97462270|B3:B2:SINE|202|-,.	3.11971	0.000227304
chr9|59826206|59826535|ORR1D2:ERVL-MaLR:LTR|237|-,.	3.6239	0.000229077
chr9|35050372|35050624|MLT1E2:ERVL-MaLR:LTR|302|+,.	4.34765	0.000229446
chr3|121459721|121459847|B1F1:Alu:SINE|248|-,.	2.59796	0.000234631
chr18|15611496|15612055|Lx5b:L1:LINE|189|+,.	3.51718	0.000235061
chr11|3498841|3499095|MER2:TcMar-Tigger:DNA|274|-,.	4.66556	0.000237814
chr10|111778520|111779013|L1MEc:L1:LINE|360|+,.	5.35665	0.00023944
chr11|38481872|38486204|IAPEz-int:ERVK:LTR|22|+,.	-3.86619	0.000239901
chr13|41919369|41919909|RMER1A:Other:Other|146|+,.	5.5796	0.000240283
chrX|9329226|9331590|IAP1-MM_I-int:ERVK:LTR|50|-,.	3.2366	0.000241013
chr14|118844394|118844459|MTC:ERVL-MaLR:LTR|147|-,.	6.83661	0.000244507
chr4|122701212|122701309|RLTR26:ERVK:LTR|214|+,.	6.48201	0.00024554
chr17|6348488|6349680|IAPEz-int:ERVK:LTR|78|-,.	7.95327	0.000251067
chrX|98948349|98948426|MIR:MIR:SINE|206|-,.	2.49744	0.000255301
chr8|68905240|68905388|B1_Mus1:Alu:SINE|108|+,.	2.783	0.000256276
chr7|104251108|104257425|L1Md_F3:L1:LINE|75|-,.	4.07644	0.000257736
chr4|109442349|109442619|L2b:L2:LINE|323|+,.	2.06971	0.000262901
chr4|135450386|135450496|PB1D7:Alu:SINE|248|-,.	2.63974	0.000265887
chr12|38901022|38901644|RLTR18:ERVK:LTR|197|-,.	6.51201	0.000266154
chr1|164441922|164442143|URR1B:hAT-Charlie:DNA|151|-,.	5.84417	0.000269651
chr10|20280664|20280795|B1_Mur4:Alu:SINE|160|-,.	2.12563	0.000271255
chr15|91885484|91886014|L1Md_F2:L1:LINE|72|-,.	7.84655	0.000273231
chr1|118681138|118681180|MTEa:ERVL-MaLR:LTR|262|-,.	2.36167	0.000277963
chr15|39083637|39084215|Lx8b:L1:LINE|286|+,.	3.14376	0.000282532
chr4|44046427|44046528|PB1D10:Alu:SINE|238|-,.	6.7878	0.000282735
chr1|171262024|171262237|B3:B2:SINE|179|+,.	-3.61698	0.000288525
chr11|72986670|72986904|MTE2a:ERVL-MaLR:LTR|335|-,.	6.2903	0.000294093
chr12|86693269|86693496|MER102b:hAT-Charlie:DNA|318|-,.	-2.02987	0.000294636
chr3|94770764|94771014|L1MB7:L1:LINE|337|+,.	6.99138	0.000297002
chr6|83760461|83760877|L1M4b:L1:LINE|312|-,.	3.99866	0.000297057
chr16|45825940|45826022|L3:CR1:LINE|239|-,.	-2.17329	0.000297958
chr5|7981075|7981152|ID4:ID:SINE|297|-,.	2.14132	0.000298043
chr2|75691949|75692142|B3:B2:SINE|228|+,.	4.85753	0.000298043
chr18|15607629|15608365|RMER1C:Other:Other|221|-,.	2.59943	0.00029968
chr7|62459545|62459951|MERVL_2A-int:ERVL:LTR|322|-,.	-2.7379	0.000301586
chr10|88469666|88469812|B1_Mur1:Alu:SINE|201|-,.	2.20049	0.000303803
chr7|121044671|121045099|L1MB7:L1:LINE|293|-,.	6.64093	0.000307986
chr14|53582910|53583282|RLTR10D:ERVK:LTR|102|-,.	20.565	0.00031034
chr3|88371552|88372606|IAP-d-int:ERVK:LTR|38|-,.	6.47728	0.000312707
chr7|44080028|44085039|MMERVK9C_I-int:ERVK:LTR|164|-,.	7.15927	0.000312917
chr17|40230624|40231825|MTB_Mm-int:ERVL-MaLR:LTR|198|+,.	3.78623	0.000315293
chr1|171261693|171261796|ID_B1:B4:SINE|290|+,.	-3.06119	0.00031666
chr7|27122996|27123259|B4A:B4:SINE|300|+,.	5.65491	0.000317816
chr5|15479426|15481195|ORR1A1-int:ERVL-MaLR:LTR|79|+,.	6.97005	0.000320721
chr2|103446519|103446729|ID_B1:B4:SINE|268|+,.	4.15443	0.000323469
chr5|137996341|137999399|MMERVK9C_I-int:ERVK:LTR|191|+,.	4.72268	0.000326387
chrX|15474744|15482331|RLTR4_MM-int:ERV1:LTR|10|+,.	4.4509	0.000329182
chr9|50679984|50681338|Lx7:L1:LINE|204|+,.	5.53538	0.000330117
chr15|67143703|67143903|MER58A:hAT-Charlie:DNA|347|+,.	8.42121	0.000334228
chr1|39384384|39384587|ORR1G:ERVL-MaLR:LTR|325|+,.	5.35399	0.000334992
chr1|75508705|75509069|RLTR9A:ERVK:LTR|98|-,.	2.72612	0.000340351
chr12|109460914|109461115|MIR3:MIR:SINE|323|+,.	-3.00059	0.00034073
chr11|86811741|86812240|RLTR6C_Mm:ERV1:LTR|101|-,.	2.43521	0.000346407
chr11|76786919|76787756|Lx9:L1:LINE|172|-,.	4.16	0.0003475
chr3|8946637|8946996|ORR1C1:ERVL-MaLR:LTR|186|+,.	4.99173	0.000348184
chr15|102659572|102659708|RSINE1:B4:SINE|221|+,.	2.38789	0.000350335
chr7|27125257|27125408|B3:B2:SINE|286|+,.	7.30575	0.000351382
chr16|98070984|98072142|MTD-int:ERVL-MaLR:LTR|308|-,.	-8.03007	0.000352839
chr3|121459573|121459711|RSINE1:B4:SINE|246|-,.	2.54293	0.000353276
chr5|65999872|65999930|PB1D10:Alu:SINE|167|-,.	5.55921	0.000353418
chr2|20513157|20515856|L1_Mus2:L1:LINE|58|-,.	-4.68633	0.00035836
chr9|44670396|44670599|MTA_Mm:ERVL-MaLR:LTR|31|-,.	6.01238	0.000360263
chr12|57515816|57516096|AmnSINE2:Deu:SINE|341|+,.	6.50475	0.00036996
chr1|39384031|39384164|B1_Mur1:Alu:SINE|182|-,.	6.75477	0.000376671
chr3|129909566|129910103|L1MA4:L1:LINE|274|-,.	3.01926	0.000379554
chr2|144579994|144580134|B1_Mur1:Alu:SINE|164|-,.	6.54127	0.000381922
chr1|52711078|52711164|B1_Mur2:Alu:SINE|184|-,.	7.03075	0.00038631
chr1|58655367|58655465|Lx8b:L1:LINE|294|+,.	4.7756	0.000389411
chr7|17032834|17033032|ID_B1:B4:SINE|229|+,.	-3.00387	0.000391009
chr19|32014707|32015765|L1MB8:L1:LINE|276|+,.	4.40423	0.000393391
chr7|30317252|30317330|PB1D10:Alu:SINE|222|-,.	4.17035	0.000402661
chr5|30183358|30183601|Lx5c:L1:LINE|261|-,.	6.48458	0.000405299
chr11|98352807|98352993|ID_B1:B4:SINE|295|+,.	6.6296	0.000406682
chr1|134404938|134405181|RLTR13G:ERVK:LTR|283|+,.	-3.29607	0.000406683
chr7|35391577|35391673|B1_Mur4:Alu:SINE|104|+,.	2.04708	0.000407712
chr9|75293266|75293482|B3:B2:SINE|174|-,.	5.67781	0.000408116
chr16|55537510|55537669|B2_Mm1a:B2:SINE|107|-,.	4.18716	0.000408159
chr5_JH584296_random|58411|60344|MMVL30-int:ERV1:LTR|24|-,.	8.14536	0.000410526
chr6|86469456|86469600|RSINE1:B4:SINE|271|-,.	4.65762	0.000413938
chr7|25399637|25399781|B1_Mus1:Alu:SINE|56|+,.	6.76034	0.000416206
chr11|3921139|3921269|B1_Mur4:Alu:SINE|86|+,.	5.25989	0.000416813
chr18|69944128|69945033|RMER19B:ERVK:LTR|153|+,.	4.0237	0.00041738
chr8|90891471|90891690|RLTR4_Mm:ERV1:LTR|82|+,.	2.98755	0.000418116
chr1|195255398|195261753|ETnERV-int:ERVK:LTR|8|-,.	7.50613	0.000419902
chr7|24383723|24383834|B3A:B2:SINE|215|+,.	5.26985	0.000420938
chr13|62292306|62293495|MMVL30-int:ERV1:LTR|47|-,.	-3.91354	0.000423478
chr11|115608091|115608153|MIR:MIR:SINE|217|-,.	2.22121	0.000428919
chr13|17987495|17987879|RLTR11A:ERVK:LTR|212|-,.	-2.02658	0.000437038
chr1|164444997|164445151|RSINE1:B4:SINE|277|+,.	6.44682	0.000438908
chr19|7586235|7586438|MTD:ERVL-MaLR:LTR|182|-,.	3.87262	0.000446571
chr4|133101136|133101355|RLTR4_Mm:ERV1:LTR|82|+,.	2.98738	0.000448788
chr9|75304597|75304706|PB1D7:Alu:SINE|303|+,.	2.75491	0.000453422
chr7|127665770|127665949|MIR:MIR:SINE|234|+,.	-2.39929	0.000457796
chr11|5522462|5522656|L1_Rod:L1:LINE|304|-,.	5.25827	0.000457796
chr15|101414505|101414667|MIR3:MIR:SINE|352|-,.	4.75727	0.000459728
chr4|44046262|44046401|PB1D10:Alu:SINE|298|-,.	5.0538	0.000460439
chr15|75928020|75928188|B3:B2:SINE|184|+,.	2.80643	0.000460625
chr7|4885145|4885692|Lx5c:L1:LINE|177|-,.	6.28607	0.000461654
chr16|96421824|96422111|MTEa:ERVL-MaLR:LTR|287|+,.	6.24832	0.000462157
chr18|57942458|57942791|Lx8:L1:LINE|218|-,.	3.93727	0.000470757
chr2|73346163|73346321|B3A:B2:SINE|242|+,.	5.83498	0.000472719
chr4|57938317|57939638|Lx4A:L1:LINE|114|+,.	6.43127	0.000473746
chrY|58545144|58545266|ERVB4_1C-LTR_Mm:ERVK:LTR|226|-,.	-3.1688	0.00047532
chr4|19876885|19877056|MTEb:ERVL-MaLR:LTR|247|-,.	5.01879	0.000475516
chr2|164564578|164564778|MIRb:MIR:SINE|299|+,.	3.95795	0.000476798
chr15|76564011|76566305|RLTR4_MM-int:ERV1:LTR|14|-,.	6.52638	0.00047722
chr11|75602125|75602531|MTD:ERVL-MaLR:LTR|207|-,.	3.29043	0.00048237
chr7|4883715|4884586|Lx5c:L1:LINE|164|-,.	4.49822	0.000494052
chr4|45234726|45234919|B3:B2:SINE|193|-,.	2.96604	0.00049711
chr8|71691359|71691841|RMER4B:ERVK:LTR|189|+,.	3.51343	0.000501394
chr4|135449501|135449611|B1F1:Alu:SINE|254|+,.	2.4183	0.000503872
chr1|136399588|136401196|RMER1C:Other:Other|224|+,.	3.87733	0.000505486
chr1|162876340|162876410|PB1D9:Alu:SINE|229|-,.	3.79047	0.000506294
chr2|149411236|149412069|L1_Mus3:L1:LINE|81|+,.	6.94958	0.000507354
chr6|128556712|128557006|Lx2A1:L1:LINE|104|+,.	9.03879	0.000509667
chr7|121046497|121046684|MIRb:MIR:SINE|317|-,.	6.10529	0.000513932
chr11|87824568|87824759|MER21B:ERVL:LTR|325|+,.	6.8556	0.000514142
chr7|64398604|64398995|MTD:ERVL-MaLR:LTR|207|-,.	2.70692	0.000518848
chr6|128557119|128557328|B3:B2:SINE|217|+,.	8.60755	0.000525741
chr4|141619968|141620078|MIRb:MIR:SINE|303|+,.	5.12551	0.000530483
chr2|180734026|180734172|B1_Mur4:Alu:SINE|154|+,.	6.52653	0.000538956
chr5|112927191|112927390|RLTR17B_Mm:ERVK:LTR|290|+,.	5.55054	0.000541283
chr7|16788895|16789194|Lx4B:L1:LINE|146|-,.	6.47483	0.000542759
chr2|176812583|176813661|MTA_Mm-int:ERVL-MaLR:LTR|128|+,.	2.19459	0.000543486
chr2|11719339|11719560|B4A:B4:SINE|338|-,.	6.79651	0.000543713
chr11|94502238|94502589|MLT1A1:ERVL-MaLR:LTR|330|+,.	4.32383	0.000547562
chr2|143983385|143983575|MER3:hAT-Charlie:DNA|235|+,.	5.02266	0.000547986
chr8|70187916|70188112|ID_B1:B4:SINE|275|+,.	7.14035	0.000550534
chr2|4944992|4949371|MMETn-int:ERVK:LTR|43|+,.	3.33622	0.00055064
chr7|98192472|98192549|MLT1D:ERVL-MaLR:LTR|164|+,.	6.40608	0.000551017
chr14|8356736|8356846|L2b:L2:LINE|280|+,.	6.73812	0.000557291
chr12|57731770|57735766|L1Md_T:L1:LINE|26|-,.	4.16681	0.000566184
chr6|132237236|132238227|L1Md_F3:L1:LINE|66|+,.	8.10252	0.000571215
chr7|4879024|4879833|ORR1A0-int:ERVL-MaLR:LTR|171|-,.	7.00217	0.000572261
chr17|38802626|38802806|B2_Mm1a:B2:SINE|83|+,.	3.58762	0.000572455
chr18|57938455|57939016|RMER15:ERVL:LTR|144|-,.	4.55936	0.00057425
chr15|34612628|34613299|L1Md_F2:L1:LINE|53|+,.	7.75346	0.00057425
chr9|53377970|53378133|B3:B2:SINE|227|-,.	3.0452	0.000579114
chr2|150622037|150622271|B4A:B4:SINE|209|+,.	6.23027	0.00058308
chr3|96456696|96457258|RLTR26_Mus:ERVK:LTR|224|-,.	6.95643	0.000585384
chr3|96453377|96453939|RLTR26_Mus:ERVK:LTR|224|+,.	6.95643	0.000585384
chr5|65999677|65999863|B2_Mm1t:B2:SINE|76|-,.	4.32878	0.000585901
chr5|112926029|112926230|RLTR17B_Mm:ERVK:LTR|330|+,.	3.95168	0.000587023
chr15|76086173|76086226|MLT1E3:ERVL-MaLR:LTR|319|+,.	2.32787	0.000587251
chr7|24383593|24383721|ID_B1:B4:SINE|242|+,.	5.43238	0.000588523
chr2|153012654|153013201|RMER4B:ERVK:LTR|125|+,.	3.30879	0.000593485
chr6|38306346|38306509|MER20B:hAT-Charlie:DNA|346|+,.	2.43156	0.000594219
chr10|75900894|75901161|L1MB5:L1:LINE|266|+,.	6.16462	0.000595541
chrX|33413552|33416681|L1Md_F2:L1:LINE|111|-,.	5.35562	0.000595541
chr19|46277934|46278966|L1MD2:L1:LINE|275|+,.	4.60453	0.000606057
chr6|128542124|128542199|Lx8:L1:LINE|254|+,.	7.6912	0.000610848
chr10|18583232|18583323|PB1D11:Alu:SINE|319|-,.	3.3781	0.000611089
chr17|34828465|34829460|MuRRS4-int:ERV1:LTR|98|+,.	2.26163	0.000612298
chr17|40231825|40232230|MTB_Mm:ERVL-MaLR:LTR|191|+,.	5.13048	0.000614182
chr4|156204634|156204770|B1_Mus2:Alu:SINE|164|+,.	2.99927	0.00061932
chr7|27125786|27125968|B3A:B2:SINE|198|+,.	6.56735	0.000619644
chr4|44041331|44041504|ID_B1:B4:SINE|219|-,.	6.39722	0.000622193
chr2|38963218|38963432|L4_A_Mam:RTE-X:LINE|276|+,.	2.20779	0.000632477
chr7|24379880|24380097|MIR:MIR:SINE|356|+,.	5.32932	0.000632895
chr8|123402459|123402558|B3:B2:SINE|292|+,.	2.32091	0.00063803
chr18|60392148|60392363|B3:B2:SINE|267|+,.	3.6118	0.000640052
chr6|42690345|42690740|MTC:ERVL-MaLR:LTR|165|+,.	5.53292	0.000643185
chr11|72963090|72963300|MIR:MIR:SINE|312|-,.	6.83094	0.000644565
chr6|129236793|129237079|MTE2a:ERVL-MaLR:LTR|310|+,.	3.74478	0.000657426
chr4|44057845|44057954|B1_Mus1:Alu:SINE|111|-,.	4.57	0.000657722
chr15|55255549|55255700|B1_Mur4:Alu:SINE|152|+,.	2.49013	0.000658451
chr5|66271747|66273284|L1_Mus3:L1:LINE|63|+,.	4.08166	0.000658812
chr14|73187839|73187884|ETnERV-int:ERVK:LTR|22|-,.	-7.83578	0.000663202
chr10|22144182|22144533|ERVB7_2B-LTR_MM:ERVK:LTR|86|-,.	5.15927	0.000663605
chr5_JH584296_random|60346|61210|MMVL30-int:ERV1:LTR|55|-,.	-8.90038	0.000668038
chr8|94675900|94675956|LFSINE_Vert:tRNA:SINE|151|-,.	5.95475	0.000674878
chr1|107381320|107381585|RMER15:ERVL:LTR|287|-,.	6.36761	0.00067958
chr8|90886290|90886509|RLTR4_Mm:ERV1:LTR|82|+,.	3.15654	0.00068174
chr7|112994217|112994277|PB1D9:Alu:SINE|233|-,.	5.32192	0.000683527
chr8|12840470|12841287|L1ME1:L1:LINE|329|-,.	5.80655	0.000686745
chr4|57918804|57918938|RLTR14_RN:ERV1:LTR|161|-,.	5.76022	0.0006904
chrX|114464040|114464802|MMVL30-int:ERV1:LTR|124|-,.	-7.0924	0.000697161
chr11|34147162|34147237|MIRb:MIR:SINE|373|+,.	5.90379	0.000702433
chr16|23359453|23359552|MIRb:MIR:SINE|181|+,.	-2.72948	0.000705663
chr2|62597395|62597736|MTE2a:ERVL-MaLR:LTR|258|-,.	3.72873	0.000705663
chr11|87123781|87123883|PB1D7:Alu:SINE|265|-,.	-2.23266	0.000707744
chr11|116776396|116776675|B4:B4:SINE|287|+,.	7.08392	0.000712025
chr17|35384635|35385309|RMER19B:ERVK:LTR|180|+,.	2.52492	0.000717542
chr11|87809843|87810031|MIR:MIR:SINE|415|-,.	6.26121	0.00072123
chr16|97568235|97568351|MIR:MIR:SINE|356|-,.	3.94465	0.000725125
chr7|17540670|17542604|MMVL30-int:ERV1:LTR|28|+,.	6.82183	0.000726028
chr3|87920738|87920980|RMER17C:ERVK:LTR|225|-,.	2.19171	0.000727388
chr1|171259824|171259951|MIRb:MIR:SINE|214|+,.	-2.79346	0.000728244
chr17|40177158|40178421|L1VL2:L1:LINE|141|+,.	6.99923	0.000743429
chr7|81601735|81601857|L1ME4a:L1:LINE|222|-,.	2.55662	0.000744406
chr4|57909237|57909339|PB1D10:Alu:SINE|230|-,.	2.34337	0.000745382
chr2|38962811|38962967|RLTR17B_Mm:ERVK:LTR|289|-,.	2.39378	0.000746864
chr9|35048512|35048640|MTEa:ERVL-MaLR:LTR|296|+,.	4.30947	0.000749347
chr18|26004937|26006275|MMVL30-int:ERV1:LTR|51|-,.	-2.42349	0.000750513
chr2|71852173|71852362|ORR1A3:ERVL-MaLR:LTR|104|-,.	4.09824	0.000752699
chr17|45389617|45390458|RMER19B:ERVK:LTR|163|-,.	-3.23913	0.000754183
chrX|163067783|163067949|B3A:B2:SINE|279|-,.	-2.2	0.000756636
chr16|90497545|90497660|PB1D10:Alu:SINE|235|-,.	-2.57188	0.000757482
chr3|129758044|129763494|ERVB3_1-I_MM-int:ERVK:LTR|1|+,.	5.29567	0.000759958
chr9|44672113|44672583|RLTR41:ERV1:LTR|142|-,.	6.1259	0.000763138
chr5|88321591|88321730|B1_Mur4:Alu:SINE|166|+,.	5.47628	0.00076597
chr17|40591049|40592009|RLTR22_Mur:ERVK:LTR|195|+,.	7.10296	0.000774462
chr10|75551300|75551457|MLT1A0:ERVL-MaLR:LTR|245|+,.	2.21947	0.000777139
chr10|81636115|81636250|RSINE1:B4:SINE|304|+,.	3.91542	0.000777227
chr6|128599792|128600300|MT2B1:ERVL:LTR|183|-,.	7.43395	0.000777698
chr7|30024738|30024867|ID_B1:B4:SINE|224|+,.	-2.3405	0.000787371
chr18|60391698|60391964|B4A:B4:SINE|294|+,.	3.9618	0.000787621
chr4|137687311|137687519|L2b:L2:LINE|332|-,.	5.64015	0.000792063
chr16|8647815|8648137|ORR1C1:ERVL-MaLR:LTR|167|-,.	3.46064	0.000792253
chr1|172523402|172524232|RMER19B:ERVK:LTR|157|+,.	2.84617	0.000792595
chr5|25504285|25504426|B1_Mus2:Alu:SINE|130|+,.	3.78861	0.000792981
chr1|85190259|85190649|ORR1B1:ERVL-MaLR:LTR|142|-,.	6.13915	0.000794944
chr16|97569737|97569816|PB1D10:Alu:SINE|274|+,.	4.76008	0.000799711
chr7|141463063|141463230|B1_Mur2:Alu:SINE|168|-,.	3.27284	0.000810049
chr4|130531202|130531313|MIR3:MIR:SINE|294|+,.	-2.75327	0.000813592
chr4|57918962|57919171|RLTR14_RN:ERV1:LTR|161|-,.	6.77988	0.00081602
chr6|132235751|132237236|L1Md_F3:L1:LINE|59|+,.	8.03617	0.00083201
chr4|86930772|86931387|L1Md_F:L1:LINE|183|+,.	-2.41377	0.000837752
chr5|88164399|88167684|MMETn-int:ERVK:LTR|34|-,.	-5.5243	0.000843303
chr3|53114196|53118577|MMETn-int:ERVK:LTR|26|-,.	-2.22689	0.000854391
chr15|79908928|79909136|B3:B2:SINE|264|-,.	3.0958	0.000858739
chr3|10333063|10333130|RLTR20A4:ERVK:LTR|175|-,.	3.29842	0.000860855
chr7|141466414|141466555|B1_Mus2:Alu:SINE|22|-,.	2.11199	0.000860855
chr2|93031604|93031695|MIR:MIR:SINE|267|+,.	5.50647	0.000861571
chr14|100293351|100294320|L1_Mus1:L1:LINE|58|+,.	7.39265	0.000864213
chr2|103262774|103263094|L2a:L2:LINE|314|+,.	2.84411	0.000864924
chr15|79914180|79914360|URR1A:hAT-Charlie:DNA|124|+,.	4.16613	0.000867891
chr4|44059311|44059472|RSINE1:B4:SINE|318|+,.	4.01955	0.000869418
chr2|92041854|92042257|MTC:ERVL-MaLR:LTR|142|+,.	6.10061	0.000873756
chr4|44050805|44051071|Lx9:L1:LINE|244|+,.	4.59836	0.000877884
chr16|97568782|97568883|MER20:hAT-Charlie:DNA|257|+,.	7.30409	0.000878345
chr6|129237950|129238099|B3:B2:SINE|308|+,.	3.39592	0.000883803
chr2|150636209|150636481|Lx7:L1:LINE|248|+,.	6.43127	0.000886836
chr1|172272446|172272833|MamRep434:TcMar-Tigger:DNA|306|-,.	4.20686	0.000888356
chr19|29031523|29033394|MERVL_2A-int:ERVL:LTR|137|-,.	3.01423	0.000903172
chrX|98944266|98944397|ID_B1:B4:SINE|271|+,.	5.53874	0.000915849
chr7|109529610|109529831|URR1B:hAT-Charlie:DNA|164|-,.	3.69295	0.000917611
chr11|98352022|98352159|B1F1:Alu:SINE|289|+,.	6.47236	0.000920698
chr18|57386986|57387199|MER58A:hAT-Charlie:DNA|346|+,.	5.36638	0.000928164
chr6|129007258|129007388|B1_Mus1:Alu:SINE|276|-,.	3.41439	0.000931426
chr3|94771213|94771485|L1MB7:L1:LINE|301|+,.	6.7263	0.000932527
chr11|76788715|76789111|L1MB5:L1:LINE|293|+,.	4.73559	0.00093697
chr11|112688800|112689191|MLT1F2:ERVL-MaLR:LTR|320|+,.	3.17753	0.000940843
chr12|104770247|104770356|MIR3:MIR:SINE|270|+,.	2.55854	0.000944555
chr1|128275870|128276205|ORR1B1:ERVL-MaLR:LTR|155|-,.	2.42643	0.000948191
chr1|20935812|20936006|ID_B1:B4:SINE|220|+,.	-4.03803	0.000951431
chr7|67150742|67150798|L2:L2:LINE|268|+,.	-2.39315	0.000961772
chr8|69786798|69786957|B2_Mm1a:B2:SINE|52|-,.	5.81402	0.000963228
chr17|24439100|24439191|RLTR25B:ERVK:LTR|271|+,.	2.40937	0.000967443
chr10|80253228|80253411|B2_Mm1a:B2:SINE|115|-,.	3.63151	0.000976532
chr6|38289015|38289159|ID_B1:B4:SINE|306|-,.	-2.129	0.000979619
chr11|87123257|87123377|B1_Mur1:Alu:SINE|197|-,.	-2.2684	0.000983831
chr14|21053728|21053858|RSINE1:B4:SINE|252|+,.	3.38533	0.000984405
chr19|3873084|3873206|RSINE1:B4:SINE|208|+,.	3.85731	0.000996677
chr17|35267182|35267356|B2_Mm2:B2:SINE|63|+,.	2.13076	0.00100569
chr6|128589894|128591465|L1_Mus1:L1:LINE|54|-,.	6.66997	0.00100647
chr4|44049078|44049196|B1_Mus1:Alu:SINE|203|+,.	6.52641	0.00100766
chr11|3497485|3497673|B2_Mm2:B2:SINE|75|+,.	6.20149	0.0010091
chr3|10333536|10333608|B1_Mur4:Alu:SINE|250|-,.	5.37664	0.00101573
chrUn_JH584304|61135|61478|MTD:ERVL-MaLR:LTR|196|-,.	4.00659	0.00102064
chr10|121338258|121339906|MMERVK9C_I-int:ERVK:LTR|159|+,.	5.81911	0.00102122
chr11|94149815|94150159|MLT1H1:ERVL-MaLR:LTR|313|+,.	6.50654	0.00102122
chr7|25468086|25468505|L1MA7:L1:LINE|308|+,.	4.457	0.00103533
chr7|97461456|97461687|ORR1D2:ERVL-MaLR:LTR|258|-,.	2.74041	0.00104308
chr15|34576729|34577311|Lx:L1:LINE|172|-,.	3.77626	0.00104476
chr14|50878551|50878809|Lx2B2:L1:LINE|110|-,.	4.29569	0.00104483
chr16|90341890|90345341|IAPEY4_I-int:ERVK:LTR|21|-,.	3.14419	0.00104838
chr4|108340819|108341013|B3:B2:SINE|237|+,.	-2.78044	0.00105161
chr12|69199450|69199535|B1_Mus2:Alu:SINE|165|+,.	3.26544	0.00105678
chr8|70532308|70532480|ID_B1:B4:SINE|349|+,.	2.3302	0.00105679
chr7|27126349|27126457|PB1D10:Alu:SINE|266|+,.	4.79786	0.00105815
chr16|20691613|20691727|ID_B1:B4:SINE|266|-,.	2.84077	0.00107281
chr6|86470686|86470788|B1_Mur2:Alu:SINE|137|+,.	6.8859	0.00107444
chr4|44041172|44041299|B3:B2:SINE|200|-,.	5.98321	0.00108499
chr15|55256583|55256685|ID_B1:B4:SINE|242|+,.	2.14168	0.00109384
chr9|104047949|104048718|L1MA5:L1:LINE|246|-,.	3.60625	0.00109915
chr6|124509522|124509642|PB1D7:Alu:SINE|187|-,.	6.1453	0.00110144
chr7|4890570|4890864|ORR1B1:ERVL-MaLR:LTR|169|-,.	4.45842	0.00111805
chr10|22259474|22260418|ETnERV2-int:ERVK:LTR|161|-,.	6.26313	0.00112854
chr2|71852362|71852688|IAPEY4_LTR:ERVK:LTR|0|+,.	7.31885	0.00113132
chr3|96466674|96466917|L1MEf:L1:LINE|306|-,.	6.37867	0.00113583
chr11|3499120|3499289|B3A:B2:SINE|285|-,.	5.6182	0.00114459
chr15|84776851|84777637|RLTR13C2:ERVK:LTR|55|+,.	4.61795	0.00114791
chr7|24381771|24381985|ID_B1:B4:SINE|237|+,.	5.67738	0.00115174
chr14|54530987|54533067|RLTR4_MM-int:ERV1:LTR|62|+,.	4.82281	0.00115281
chr11|98351848|98351985|B1_Mus1:Alu:SINE|237|+,.	6.30653	0.00115691
chr4|44048657|44048836|MTD:ERVL-MaLR:LTR|212|+,.	6.35922	0.00116009
chr16|4477230|4477446|Lx7:L1:LINE|157|+,.	-3.67353	0.00116155
chr9|45406423|45406536|B1F:Alu:SINE|230|-,.	6.78409	0.00116444
chr2|69353840|69356367|L1Md_F2:L1:LINE|54|-,.	-2.26538	0.00116459
chr15|67166359|67167933|L1Md_F2:L1:LINE|39|+,.	7.92693	0.00116793
chr11|82963187|82963333|B1_Mus1:Alu:SINE|158|+,.	2.58958	0.00117659
chr15|80116628|80116811|MIRb:MIR:SINE|293|-,.	3.26337	0.00117797
chr15|89076964|89077277|MLT1A:ERVL-MaLR:LTR|373|-,.	3.96864	0.00118765
chr7|31071532|31071711|L2a:L2:LINE|313|-,.	4.37259	0.00118765
chr15|34573292|34573440|MER58A:hAT-Charlie:DNA|258|+,.	2.83466	0.00119682
chr5|112925570|112925826|B4A:B4:SINE|287|+,.	4.09719	0.00120414
chr1|86347567|86347662|PB1D10:Alu:SINE|316|+,.	-2.82567	0.00122609
chr6|125227126|125227797|MLTR18D_MM:ERVK:LTR|141|+,.	3.02205	0.00122748
chr7|73548846|73548967|B1_Mur1:Alu:SINE|212|+,.	4.53772	0.00123754
chr15|98606110|98606395|L2a:L2:LINE|274|+,.	2.78501	0.00123754
chr4|117873509|117873590|MIR3:MIR:SINE|256|-,.	-2.02251	0.00124897
chr1|85026166|85027058|RMER19B:ERVK:LTR|155|+,.	5.80415	0.00124969
chr11|94557531|94557669|B1F2:Alu:SINE|224|+,.	2.2021	0.00126035
chr7|102469097|102469252|L1MB4:L1:LINE|206|-,.	-2.45936	0.00126918
chr1|34466253|34466519|B4A:B4:SINE|295|-,.	6.1327	0.00127409
chr2|158384916|158385055|B1_Mus1:Alu:SINE|79|+,.	4.94986	0.00128814
chr4|150194418|150194569|B1_Mus1:Alu:SINE|149|-,.	7.34511	0.00129838
chr6|7678810|7678965|MER106A:hAT-Charlie:DNA|309|-,.	5.95051	0.0012993
chr7|121040543|121040765|MIRb:MIR:SINE|358|-,.	6.83626	0.00130365
chr18|65986898|65987409|Lx7:L1:LINE|264|+,.	4.35753	0.00131794
chr3|36479176|36479607|MLT2B1:ERVL:LTR|327|+,.	6.80833	0.00132117
chr16|21954314|21954526|MTE2a:ERVL-MaLR:LTR|203|+,.	4.92684	0.00132547
chr2|144581300|144581490|B2_Mm1t:B2:SINE|100|-,.	6.6518	0.00132695
chr11|98353324|98353471|B1_Mus1:Alu:SINE|83|-,.	6.41539	0.00133854
chr1|90951137|90951253|B1F1:Alu:SINE|214|-,.	4.73214	0.00134426
chr3|96433589|96434064|RLTR30D2_MM:ERV1:LTR|114|-,.	6.5327	0.00134471
chr7|44226399|44226511|B1F:Alu:SINE|258|-,.	6.51197	0.00134905
chrX|137137337|137137497|B2_Mm1a:B2:SINE|38|-,.	6.4207	0.00135654
chr10|83611687|83611737|MIR3:MIR:SINE|163|+,.	3.99739	0.00137071
chr7|116545585|116545691|PB1D10:Alu:SINE|356|-,.	5.64108	0.00137723
chrX|143299100|143299371|L1MA5:L1:LINE|239|+,.	-2.306	0.00137754
chrX|78450603|78450860|Charlie1b:hAT-Charlie:DNA|214|-,.	-2.2405	0.00138231
chr2|172353891|172354085|MTC:ERVL-MaLR:LTR|188|-,.	2.03139	0.00138728
chr1|86349186|86349241|B1_Mus2:Alu:SINE|222|-,.	-2.11299	0.00138752
chr5|65451382|65451474|B1F:Alu:SINE|250|+,.	4.02997	0.00139696
chrX|21040431|21042300|L1_Mus4:L1:LINE|109|+,.	3.59671	0.00139732
chr19|5801968|5802116|B1_Mus1:Alu:SINE|27|-,.	2.7447	0.00139886
chr6|132386770|132386977|Lx3B:L1:LINE|249|-,.	7.95413	0.00139917
chr7|17033075|17033218|B1_Mus1:Alu:SINE|169|-,.	-3.30969	0.0014005
chr5|65986280|65986889|Lx8:L1:LINE|286|+,.	6.51695	0.00140335
chr11|87808276|87808523|MTEa:ERVL-MaLR:LTR|265|+,.	6.53623	0.0014153
chr4|156208766|156209343|RLTR48A:ERV1:LTR|123|+,.	2.23802	0.00141556
chr6|70879333|70879831|RLTR24:ERV1:LTR|165|-,.	4.50954	0.00142916
chr11|115353358|115353700|MTE2a:ERVL-MaLR:LTR|274|+,.	6.43081	0.00142932
chr11|112675691|112676127|L1_Mus1:L1:LINE|53|-,.	2.11887	0.00142932
chr9|71627482|71627508|L2b:L2:LINE|296|+,.	2.04644	0.00142932
chr6|125243547|125243911|ORR1B1:ERVL-MaLR:LTR|152|-,.	2.01394	0.00143942
chr6|41197706|41200061|MMVL30-int:ERV1:LTR|50|-,.	5.81656	0.00144636
chr7|30027538|30027639|L1ME3Cz:L1:LINE|297|-,.	-2.21296	0.00145636
chr5|129752070|129752660|Lx8b:L1:LINE|262|-,.	3.09444	0.00145982
chr5|75643079|75644967|RLTR10-int:ERVK:LTR|21|-,.	4.33774	0.00147452
chr9|50503046|50503181|B4A:B4:SINE|312|-,.	5.26981	0.0014862
chr7|10487468|10487684|URR1B:hAT-Charlie:DNA|125|+,.	-2.69516	0.00149434
chr5|30182639|30182870|MER20:hAT-Charlie:DNA|244|-,.	4.43939	0.00150347
chr19|53913714|53914233|RMER15:ERVL:LTR|169|-,.	4.80154	0.00151609
chr2|57214411|57215108|RLTR4_Mm:ERV1:LTR|46|-,.	4.16649	0.00152634
chr3|96462921|96463055|B1F:Alu:SINE|291|+,.	6.19894	0.00153113
chr3|96447579|96447713|B1F:Alu:SINE|291|-,.	6.19894	0.00153113
chr7|128275284|128275627|MTD:ERVL-MaLR:LTR|252|+,.	2.58638	0.00153849
chr13|97931830|97932140|MER2B:TcMar-Tigger:DNA|311|-,.	6.68282	0.00153849
chr6|132605232|132608244|L1Md_F2:L1:LINE|114|-,.	6.24292	0.00153849
chr6|88813245|88813524|L1MA4:L1:LINE|261|+,.	5.84382	0.00154316
chr2|34713461|34713870|RMER15:ERVL:LTR|150|+,.	3.39029	0.00154316
chr14|8360450|8360606|MER117:hAT-Charlie:DNA|400|+,.	6.01928	0.00154378
chr17|13019548|13019853|MER44B:TcMar-Tigger:DNA|240|-,.	3.85669	0.00156201
chr5|15536802|15538582|ETnERV3-int:ERVK:LTR|52|-,.	5.79441	0.00157008
chr11|6526892|6527304|MMERGLN_LTR:ERV1:LTR|10|-,.	2.34564	0.00157473
chr6|132608339|132610717|L1Md_F2:L1:LINE|114|-,.	5.77112	0.00158178
chr15|55255780|55255861|RLTR31D_MM:ERVK:LTR|123|-,.	4.56474	0.0015959
chr5|122683553|122683698|B1_Mm:Alu:SINE|82|-,.	2.8786	0.00160099
chr4|156044034|156044254|L2b:L2:LINE|312|-,.	4.00264	0.00160199
chr8|71583407|71583514|PB1D10:Alu:SINE|269|-,.	3.57464	0.0016068
chr1|52711900|52711978|ID4_:ID:SINE|244|-,.	6.51315	0.00161228
chrX|21741577|21741774|B3:B2:SINE|244|+,.	2.12189	0.00162033
chr11|87814617|87814752|L1ME4a:L1:LINE|303|+,.	6.23111	0.00163295
chr19|38968910|38969035|B1_Mur4:Alu:SINE|224|-,.	-2.06812	0.00163521
chr4|150197775|150197938|ID_B1:B4:SINE|307|+,.	6.21912	0.00164584
chr15|55254837|55254979|B1_Mus1:Alu:SINE|92|-,.	2.60964	0.0016519
chr6|134608904|134609036|ID_B1:B4:SINE|265|+,.	4.46354	0.00166392
chr8|3607044|3607246|ID_B1:B4:SINE|333|+,.	3.30695	0.00166461
chr2|135991050|135991987|Lx6:L1:LINE|221|-,.	3.28133	0.00167374
chr7|4890864|4891134|MLTR11A:ERVK:LTR|207|-,.	5.76402	0.0016791
chr14|8349684|8349812|MIR:MIR:SINE|283|-,.	6.92695	0.00168265
chrX|74385937|74386152|ID_B1:B4:SINE|251|-,.	3.51659	0.00168302
chr15|79911086|79911275|ID_B1:B4:SINE|261|-,.	4.13812	0.00168808
chr6|83160433|83160569|B1F2:Alu:SINE|261|+,.	2.62712	0.0016914
chr1|162876053|162876163|MIRb:MIR:SINE|235|+,.	3.02107	0.00169148
chr6|128566663|128566835|RSINE1:B4:SINE|277|+,.	7.93467	0.00169526
chr11|60736906|60738134|ORR1A4-int:ERVL-MaLR:LTR|157|-,.	-2.74638	0.00172242
chr15|91920415|91921485|L1_Mur3:L1:LINE|186|-,.	7.28392	0.00172628
chr6|66542214|66542840|Lx3B:L1:LINE|135|+,.	-2.08349	0.00173671
chr6|86471114|86471321|B3:B2:SINE|232|-,.	6.22598	0.00174112
chr6|33475346|33476657|Lx7:L1:LINE|256|-,.	5.6948	0.00174256
chr15|81817450|81817636|L1ME3:L1:LINE|335|-,.	4.22477	0.00174553
chr1|90944089|90944278|ORR1F:ERVL-MaLR:LTR|275|-,.	5.07004	0.0017508
chr5|122722041|122722165|RSINE1:B4:SINE|276|+,.	6.13883	0.00175218
chr5|33362009|33362363|MTEb:ERVL-MaLR:LTR|252|-,.	3.04277	0.00175744
chr17|64293922|64294579|L1_Mus3:L1:LINE|75|-,.	3.97742	0.00175783
chr5|66285815|66287767|ORR1A4-int:ERVL-MaLR:LTR|121|+,.	4.56304	0.00175806
chr8|109340061|109340177|PB1:Alu:SINE|272|+,.	-3.25636	0.00177431
chr6|128542277|128542402|B1_Mus1:Alu:SINE|37|+,.	7.48339	0.00177944
chr1|170144548|170145194|Lx9:L1:LINE|239|+,.	2.8163	0.00178567
chr9|35048904|35049065|MIR:MIR:SINE|314|-,.	3.89394	0.00179651
chr3|85871252|85871402|B1_Mur4:Alu:SINE|174|-,.	3.19752	0.00180255
chr4|11203238|11203309|ID4_:ID:SINE|203|+,.	-2.47585	0.00180304
chr1|85342307|85342668|ORR1B2:ERVL-MaLR:LTR|164|+,.	5.69975	0.00181677
chr14|54297341|54297635|RLTR4_Mm:ERV1:LTR|49|-,.	6.32855	0.0018264
chr5|122682894|122683008|RSINE1:B4:SINE|259|+,.	3.16133	0.0018447
chr17|40112572|40113621|MMERVK9C_I-int:ERVK:LTR|117|-,.	4.81653	0.00186142
chr1|93426877|93427016|B1_Mus1:Alu:SINE|79|-,.	5.03396	0.00186889
chr4|111291675|111291781|PB1D9:Alu:SINE|260|+,.	-8.01623	0.00186902
chr15|67150320|67150476|ORR1C2:ERVL-MaLR:LTR|189|-,.	7.80208	0.00186902
chr4|156226086|156226287|MER63A:hAT-Blackjack:DNA|309|-,.	4.07694	0.00187355
chr6|83760033|83760164|RSINE1:B4:SINE|268|+,.	4.52141	0.00188061
chr5|15499187|15499310|IAPEY4_LTR:ERVK:LTR|65|-,.	3.6677	0.00188967
chr12|104764782|104764940|B1_Mur4:Alu:SINE|74|-,.	2.96845	0.00189023
chr8|3918132|3918526|MTE2a:ERVL-MaLR:LTR|237|+,.	5.21647	0.0018912
chr6|86475830|86475998|L2a:L2:LINE|312|-,.	6.58085	0.00189421
chr14|57501952|57502836|RMER19B:ERVK:LTR|128|-,.	6.34061	0.00189852
chr9|50503666|50503879|B3:B2:SINE|207|+,.	3.59759	0.00190054
chr1|9238555|9239749|MMVL30-int:ERV1:LTR|47|+,.	3.0226	0.0019104
chr2|165378530|165378687|RSINE1:B4:SINE|329|-,.	-3.17808	0.00192663
chr8|95425014|95425553|RMER4B:ERVK:LTR|144|-,.	3.01849	0.00194185
chr5|15535522|15536489|Lx2A1:L1:LINE|165|-,.	5.52107	0.00195597
chr15|67128512|67128624|MIRb:MIR:SINE|261|+,.	5.45016	0.00195597
chr6|55958345|55963548|L1Md_F:L1:LINE|69|+,.	7.51704	0.00196586
chr2|156356555|156356854|RLTR4_Mm:ERV1:LTR|58|-,.	4.4519	0.00199308
chr8|94389387|94389459|L2:L2:LINE|191|+,.	2.34692	0.0020134
chr11|72969767|72969957|B3:B2:SINE|155|+,.	4.45211	0.0020141
chr1|58655465|58655593|B1_Mus2:Alu:SINE|150|+,.	5.38284	0.00203569
chr2|32545194|32545516|ORR1A3:ERVL-MaLR:LTR|113|+,.	5.44047	0.00204412
chr3|129703424|129705156|Lx3B:L1:LINE|91|+,.	4.77185	0.00206326
chr12|4882564|4883187|RLTR26D_MM:ERVK:LTR|221|-,.	2.9431	0.00207178
chr4|44039573|44039738|B4A:B4:SINE|189|-,.	4.27866	0.00207734
chr3|96437810|96439437|MYSERV16_I-int:ERVK:LTR|189|-,.	6.84719	0.00208317
chr10|61688004|61688193|B3:B2:SINE|178|-,.	5.64519	0.00209177
chr7|80734903|80735221|ORR1A4:ERVL-MaLR:LTR|126|+,.	7.65442	0.00209351
chr2|127633642|127633724|ID:ID:SINE|259|+,.	3.85467	0.00210599
chr11|87090065|87090144|ID:ID:SINE|246|+,.	-2.72711	0.00211253
chr15|98138542|98139609|ORR1B1-int:ERVL-MaLR:LTR|203|-,.	2.93173	0.00211455
chr11|87123409|87123556|B1_Mus1:Alu:SINE|68|+,.	-2.31482	0.0021266
chr7|25470457|25470771|L1M4:L1:LINE|298|+,.	6.97062	0.00215776
chr12|57744780|57746842|MMETn-int:ERVK:LTR|64|-,.	-9.0548	0.00215967
chr13|38933441|38933713|Lx8:L1:LINE|280|+,.	3.06218	0.00216214
chr8|109340217|109340355|B1F:Alu:SINE|231|+,.	-4.94351	0.00216321
chrX|74863833|74864443|IAPEY4_I-int:ERVK:LTR|11|-,.	3.03461	0.0021663
chr2|143976952|143977049|PB1D10:Alu:SINE|216|+,.	5.27004	0.00216645
chr12|69466982|69467283|RMER15:ERVL:LTR|190|-,.	5.48522	0.0021755
chr16|36803493|36804018|L1MDa:L1:LINE|251|-,.	5.56947	0.00218813
chr6|5216503|5216665|B3A:B2:SINE|348|+,.	3.58393	0.00221199
chr17|25266592|25266719|B1_Mus1:Alu:SINE|181|+,.	2.29357	0.00222496
chr5|25503885|25504285|RLTR24:ERV1:LTR|143|+,.	2.97767	0.00222724
chr18|80230206|80230341|B1_Mus1:Alu:SINE|121|-,.	4.51611	0.0022295
chr9|59971792|59971937|MIRc:MIR:SINE|304|+,.	-2.38157	0.0022295
chr7|121044365|121044662|B4:B4:SINE|240|-,.	7.0102	0.00224936
chr4|98737451|98738119|L1MEi:L1:LINE|328|+,.	-6.302	0.00225072
chr3|106502551|106502644|ID_B1:B4:SINE|156|-,.	4.59658	0.00225215
chr8|22670129|22670661|RMER4B:ERVK:LTR|157|+,.	2.26851	0.0022538
chr3|116938120|116938814|RMER6C:ERVK:LTR|133|+,.	4.53537	0.00226554
chr2|103278374|103278585|B3A:B2:SINE|270|-,.	5.23814	0.00226563
chr4|141350868|141351009|B1_Mur3:Alu:SINE|144|+,.	6.09367	0.00227475
chr6|142234274|142234422|RSINE1:B4:SINE|289|-,.	4.68015	0.00228706
chr9|70065916|70067401|Lx2B2:L1:LINE|109|+,.	6.19034	0.00228748
chr7|31072750|31072942|B3:B2:SINE|209|+,.	6.80003	0.00229022
chr2|79673845|79674748|Lx5:L1:LINE|189|+,.	5.18631	0.00229109
chr18|57927294|57928582|Lx8b:L1:LINE|256|-,.	5.37329	0.00229348
chr6|100809158|100809362|B3:B2:SINE|207|+,.	-2.80871	0.00233532
chr12|79092424|79093050|L1MDa:L1:LINE|325|-,.	3.42471	0.00233861
chr15|81818176|81818320|B1_Mur2:Alu:SINE|171|+,.	4.45183	0.00234152
chr3|106474883|106475759|L1Md_F2:L1:LINE|41|-,.	6.80421	0.00234893
chr6|128552453|128552655|B3A:B2:SINE|254|+,.	8.52787	0.00234893
chr1|58655312|58655360|Lx9:L1:LINE|167|-,.	6.42124	0.00236769
chr11|90562100|90563797|L1Md_F3:L1:LINE|41|-,.	-4.3935	0.00238189
chr12|50980002|50980124|ERVB4_1C-LTR_Mm:ERVK:LTR|233|+,.	-6.8487	0.00238702
chr11|49451883|49452005|ERVB4_1C-LTR_Mm:ERVK:LTR|233|+,.	-6.8487	0.00238702
chr4|19156144|19156266|ERVB4_1C-LTR_Mm:ERVK:LTR|233|+,.	-6.8487	0.00238702
chr2|103269025|103269394|L1MA5:L1:LINE|359|+,.	3.80695	0.00240457
chr11|72974045|72974285|MIR:MIR:SINE|316|-,.	6.39973	0.00240581
chr14|30600440|30600644|B3A:B2:SINE|251|-,.	4.41772	0.00240861
chr6|86467770|86468154|MTB:ERVL-MaLR:LTR|57|-,.	5.44776	0.00240861
chr12|100296895|100297240|ORR1F:ERVL-MaLR:LTR|316|-,.	2.39998	0.00240861
chr9|22212093|22213829|MMERVK9E_I-int:ERVK:LTR|225|-,.	6.20734	0.00241449
chr12|87153866|87154756|MMERVK10C-int:ERVK:LTR|342|-,.	2.56352	0.00242159
chr11|107338068|107338292|ID_B1:B4:SINE|289|-,.	6.13255	0.00243064
chr7|29621824|29623208|RLTR4_MM-int:ERV1:LTR|9|+,.	3.5753	0.0024391
chr1|164443594|164443745|MIRb:MIR:SINE|347|-,.	5.45978	0.00244278
chr10|7770619|7771402|RMER13A2:ERVK:LTR|160|-,.	3.62981	0.00244356
chr8|65085314|65085444|RSINE1:B4:SINE|271|+,.	5.86647	0.002444
chr15|91880866|91881828|Lx8:L1:LINE|295|-,.	7.58264	0.00244912
chr6|28212198|28212917|L1M5:L1:LINE|336|+,.	-2.52887	0.002466
chr3|106564202|106565542|L1Md_F2:L1:LINE|69|+,.	6.2553	0.00247811
chr11|74394505|74395019|L1MB7:L1:LINE|264|-,.	5.66968	0.00247901
chr5|65997607|65998127|ORR1A4-int:ERVL-MaLR:LTR|129|-,.	6.78994	0.00248139
chr19|8716688|8716848|B2_Mm1a:B2:SINE|48|+,.	6.42062	0.00249163
chr7|29526265|29526425|B2_Mm1a:B2:SINE|48|+,.	6.42062	0.00249163
chr11|94551780|94553513|ORR1A2-int:ERVL-MaLR:LTR|100|+,.	6.75001	0.00249373
chr6|86474513|86474891|RMER16B:ERVK:LTR|140|-,.	6.26307	0.00249856
chr14|32061580|32061810|MLT1O:ERVL-MaLR:LTR|314|+,.	5.90589	0.00252039
chr7|27126689|27126797|RSINE1:B4:SINE|288|+,.	6.42595	0.00252776
chr15|37375937|37376309|MTB:ERVL-MaLR:LTR|52|-,.	6.49747	0.00253251
chr12|112986749|112986888|B1_Mus1:Alu:SINE|93|-,.	3.07705	0.00254928
chr8|3659627|3659803|B3A:B2:SINE|253|+,.	6.20058	0.0025593
chr1|85640257|85640647|ORR1B1:ERVL-MaLR:LTR|145|-,.	6.2128	0.0025593
chr1|85510168|85510558|ORR1B1:ERVL-MaLR:LTR|145|-,.	6.2128	0.0025593
chr11|44552669|44553515|RLTR17D_Mm:ERVK:LTR|151|-,.	3.40315	0.00259754
chr2|20852295|20852604|MTD:ERVL-MaLR:LTR|264|+,.	3.85712	0.00260579
chr7|25401440|25401621|RSINE1:B4:SINE|226|-,.	6.8042	0.00261113
chr9|50510300|50510523|MIR:MIR:SINE|323|+,.	4.3393	0.00261419
chr19|7597523|7597617|MLT1I:ERVL-MaLR:LTR|289|+,.	3.8466	0.00261564
chr4|144853237|144854894|MMETn-int:ERVK:LTR|95|-,.	7.14742	0.00262118
chr2|162917205|162917527|LTR16C:ERVL:LTR|319|+,.	7.15979	0.0026214
chr15|38438536|38439362|MERV1_I-int:ERV1:LTR|175|+,.	6.46735	0.00262343
chr1|58655156|58655265|Lx9:L1:LINE|176|-,.	6.16465	0.00265685
chr4|44039462|44039573|MIRb:MIR:SINE|282|+,.	6.20702	0.00265733
chr5|65467986|65468332|MTD:ERVL-MaLR:LTR|216|+,.	3.99088	0.00266296
chr14|8172110|8172387|L1MB4:L1:LINE|200|+,.	3.22625	0.00267798
chr14|44852932|44853123|B3A:B2:SINE|206|-,.	4.13682	0.00267956
chr12|109565523|109565644|L1ME3G:L1:LINE|258|-,.	2.88573	0.0026812
chr17|33928169|33928210|L2:L2:LINE|195|+,.	2.11181	0.00270072
chr3|79616322|79616717|RLTR20C1_MM:ERVK:LTR|118|+,.	6.2717	0.00271022
chr9|51188156|51188922|L1Md_F2:L1:LINE|38|+,.	-4.58506	0.00271308
chr5|122659365|122659909|RLTR26C_MM:ERVK:LTR|230|-,.	6.88193	0.00273244
chr2|163640120|163640327|B3:B2:SINE|209|+,.	5.01489	0.00274316
chr6|3333360|3333740|RLTR46B:ERVK:LTR|60|-,.	2.1634	0.00274389
chr5|145254436|145256208|ORR1A1-int:ERVL-MaLR:LTR|57|-,.	5.3276	0.00274602
chr7|118651952|118652334|MTD:ERVL-MaLR:LTR|262|-,.	5.94622	0.00276546
chr2|4937173|4937289|B1_Mm:Alu:SINE|43|-,.	5.90168	0.00280986
chr9|44670588|44670648|MTB:ERVL-MaLR:LTR|100|+,.	5.30645	0.0028129
chr7|84246749|84246859|PB1:Alu:SINE|287|-,.	-2.87961	0.00282458
chr9|106471009|106471130|PB1:Alu:SINE|298|-,.	3.43947	0.00283337
chr2|73359340|73360698|MTD-int:ERVL-MaLR:LTR|184|+,.	6.18974	0.0028334
chr7|4886023|4886526|Lx5c:L1:LINE|241|-,.	4.13882	0.00285648
chr17|55491645|55491726|ID4_:ID:SINE|187|-,.	2.14732	0.0029062
chr3|10332170|10332232|MIRc:MIR:SINE|246|-,.	3.85373	0.00291879
chr16|8643756|8643896|B3:B2:SINE|143|+,.	4.11774	0.00291959
chr15|37372378|37373360|MYSERV6-int:ERVK:LTR|171|+,.	5.27484	0.00292863
chr11|34140819|34140942|MIRb:MIR:SINE|352|-,.	5.13715	0.00292863
chr11|78843132|78843316|B2_Mm2:B2:SINE|140|+,.	2.81367	0.00294559
chrX|75521832|75522479|L1_Rod:L1:LINE|194|-,.	4.15401	0.00294814
chr11|98351982|98352123|B4:B4:SINE|298|+,.	6.57062	0.00295915
chr1|34461990|34462218|ID_B1:B4:SINE|322|-,.	6.35636	0.00296867
chr18|44737143|44737228|RMER16A2:ERVK:LTR|293|+,.	-8.68136	0.00297293
chr1|86346891|86346982|L1MEb:L1:LINE|310|+,.	-2.3396	0.00302548
chr4|57917592|57917861|B4A:B4:SINE|336|-,.	4.7937	0.00305003
chr5|139803477|139803660|B4A:B4:SINE|270|+,.	3.20553	0.00305415
chr9|104057558|104057623|ID4:ID:SINE|169|-,.	3.27729	0.00307052
chr2|165377497|165377768|MLT1C:ERVL-MaLR:LTR|316|+,.	-2.20961	0.00307052
chr7|72078249|72078579|Tigger7:TcMar-Tigger:DNA|284|+,.	3.58085	0.00308499
chr9|57607495|57607594|PB1D10:Alu:SINE|274|-,.	6.10033	0.00308726
chr17|80097883|80098225|RMER17C-int:ERVK:LTR|142|+,.	5.81978	0.00310169
chr4|141619736|141619863|MLT1B:ERVL-MaLR:LTR|299|+,.	7.31738	0.00310257
chr7|73545260|73545457|B4A:B4:SINE|342|-,.	3.86304	0.00313166
chr15|99721250|99721454|B4A:B4:SINE|250|+,.	7.05972	0.00313166
chr13|108285669|108285846|L1MC5a:L1:LINE|288|+,.	2.73332	0.00313299
chr4|149169739|149169844|PB1D10:Alu:SINE|267|-,.	6.30136	0.00314465
chr12|112986379|112986607|B4A:B4:SINE|290|+,.	2.37326	0.00318532
chr11|30865911|30866960|Lx6:L1:LINE|187|-,.	4.04938	0.00319675
chr7|132874278|132874433|B2_Mm1a:B2:SINE|111|-,.	4.88901	0.00320142
chr12|112987472|112987793|ORR1B2:ERVL-MaLR:LTR|168|+,.	2.87179	0.00321038
chr3|94390329|94390421|RMER30:hAT-Charlie:DNA|300|-,.	6.66088	0.00321038
chr17|48041557|48041705|MIRc:MIR:SINE|270|-,.	5.49506	0.00322475
chr19|53928591|53928745|RSINE1:B4:SINE|283|-,.	5.46974	0.00322663
chr2|143978238|143978387|MIR:MIR:SINE|360|+,.	3.76153	0.00323535
chr7|116542719|116542933|B3:B2:SINE|201|-,.	3.96384	0.00324398
chr2|3441123|3441731|Lx8:L1:LINE|282|-,.	5.63133	0.00327185
chr5|122713194|122713748|LTRIS2:ERV1:LTR|52|-,.	5.78842	0.00327382
chr17|40151260|40152493|L1VL4:L1:LINE|115|+,.	4.80605	0.00331199
chr15|39082774|39083671|Lx8b:L1:LINE|253|-,.	3.08388	0.00331246
chr7|42389178|42390370|RLTR6-int:ERV1:LTR|19|-,.	6.88501	0.00332191
chr1|34470935|34471147|B4A:B4:SINE|288|+,.	5.6169	0.00333584
chr6|127671784|127671857|MamGypLTR2b:Gypsy:LTR|261|+,.	4.64863	0.003343
chr7|44124295|44126463|RLTR45-int:ERVK:LTR|42|-,.	4.68603	0.00334338
chr14|118849997|118850079|MIR3:MIR:SINE|338|-,.	7.3041	0.00334791
chr10|111778037|111778257|L1MEc:L1:LINE|277|+,.	3.98577	0.00335564
chr2|143986216|143986419|MER2:TcMar-Tigger:DNA|276|+,.	4.20543	0.00336078
chr4|129144210|129144259|L2a:L2:LINE|213|+,.	-2.09689	0.00337214
chr9|98411024|98411224|B3A:B2:SINE|237|-,.	2.37229	0.00339025
chr18|57387560|57387885|RMER1C:Other:Other|189|-,.	4.00559	0.00339025
chr15|84773770|84774095|MTD:ERVL-MaLR:LTR|213|-,.	3.84303	0.00339072
chr4|57921425|57922046|RMER17C-int:ERVK:LTR|115|-,.	6.57301	0.00339072
chr7|116543299|116543396|PB1D10:Alu:SINE|247|+,.	5.26849	0.00339174
chrX|7412107|7412384|RMER4B:ERVK:LTR|233|-,.	-2.21573	0.00340061
chr9|21138165|21138417|B4A:B4:SINE|302|-,.	6.33449	0.00340856
chr15|34626647|34628218|L1_Mus3:L1:LINE|63|-,.	3.82113	0.00343453
chr15|67109823|67110229|Lx:L1:LINE|178|+,.	5.0627	0.00344008
chr11|76790414|76790672|L1MB5:L1:LINE|261|+,.	5.38863	0.00345056
chr5|13604987|13605630|Lx2B2:L1:LINE|182|-,.	-2.68753	0.00345509
chr12|111791433|111791543|B1_Mur1:Alu:SINE|191|-,.	2.69535	0.0034681
chr19|42736653|42737016|L2c:L2:LINE|287|+,.	2.91924	0.00347138
chr7|104308158|104308727|L1_Mur2:L1:LINE|102|+,.	5.85822	0.00352379
chr13|21402126|21402355|MIR:MIR:SINE|267|-,.	4.68278	0.00353556
chr9|75284451|75284631|B3A:B2:SINE|236|+,.	6.29495	0.00354177
chr7|16788305|16788546|MTD:ERVL-MaLR:LTR|189|-,.	5.55513	0.0035615
chr12|59186882|59187788|Lx5:L1:LINE|171|-,.	6.63398	0.00357029
chr4|6403165|6404861|Lx10:L1:LINE|245|+,.	3.47816	0.00358302
chr16|32617587|32617725|MTC:ERVL-MaLR:LTR|245|-,.	3.28706	0.00358877
chr19|53914236|53914711|RMER15-int:ERVL:LTR|202|-,.	5.84245	0.00359017
chr5|74515652|74518558|L1VL2:L1:LINE|71|+,.	6.2839	0.00359371
chr1|164228854|164229552|RLTR4_Mm:ERV1:LTR|44|+,.	6.01947	0.00359727
chr9|21134696|21135056|ORR1D1:ERVL-MaLR:LTR|183|+,.	3.26493	0.00359727
chr4|82546746|82546830|ID4:ID:SINE|256|+,.	3.48043	0.00360842
chr11|116764418|116764725|RLTR24B_MM:ERV1:LTR|161|+,.	5.87472	0.0036191
chr15|103752290|103752399|PB1D10:Alu:SINE|309|+,.	4.86874	0.00362481
chr11|3499345|3499494|MIRb:MIR:SINE|319|+,.	4.23412	0.0036378
chr7|128275630|128275891|Lx8:L1:LINE|354|-,.	2.5094	0.0036407
chr5|122719907|122720311|Lx3_Mus:L1:LINE|107|-,.	4.91177	0.00364661
chr8|84922588|84922678|ID4:ID:SINE|179|+,.	2.20145	0.00364808
chr6|125344807|125344942|L2c:L2:LINE|278|+,.	3.75323	0.00365441
chr10|83489416|83489570|B1F:Alu:SINE|223|-,.	2.0976	0.00365461
chr3|96444915|96445274|RMER1B:Other:Other|141|+,.	5.69021	0.00365859
chr4|105008641|105009363|RMER6C:ERVK:LTR|163|+,.	4.52319	0.00366272
chr4|108169974|108170178|MIRb:MIR:SINE|289|-,.	3.1641	0.0036918
chr7|102682320|102682663|ORR1E:ERVL-MaLR:LTR|261|+,.	4.68582	0.00369181
chr5|66285463|66285815|ORR1A4:ERVL-MaLR:LTR|118|+,.	6.75512	0.00369235
chr11|3498068|3498172|PB1D10:Alu:SINE|260|-,.	5.96347	0.00369571
chr15|67152129|67152246|ORR1E:ERVL-MaLR:LTR|286|+,.	7.58649	0.00370302
chr19|11536694|11537073|RMER13B:ERVK:LTR|241|+,.	2.92515	0.00370469
chr11|76789388|76789591|B3:B2:SINE|215|-,.	4.95457	0.00371865
chr11|72986224|72986426|B3:B2:SINE|205|+,.	5.97054	0.00372236
chrX|163978162|163978271|MER57-int:ERV1:LTR|278|+,.	5.11461	0.00372627
chr7|102470796|102471294|RLTR25A:ERVK:LTR|117|+,.	-3.9821	0.00373306
chr14|8350283|8350459|B2_Mm2:B2:SINE|74|+,.	6.57867	0.00373337
chr9|50509802|50509931|B1_Mus2:Alu:SINE|39|-,.	5.05057	0.00375338
chr6|38305554|38305689|MER20B:hAT-Charlie:DNA|351|+,.	2.54282	0.00376396
chr15|74790651|74791338|RMER6A:ERVK:LTR|111|-,.	6.77136	0.00376684
chr4|32791278|32796973|RLTR4_MM-int:ERV1:LTR|16|-,.	3.79054	0.00378264
chr10|128731772|128731926|RSINE1:B4:SINE|325|-,.	5.57453	0.0038335
chr6|41852214|41852381|B4:B4:SINE|310|+,.	4.92752	0.00385027
chr7|118650564|118650851|ORR1E:ERVL-MaLR:LTR|333|-,.	6.34086	0.00385046
chr4|146503672|146511251|MuLV-int:ERV1:LTR|68|+,.	6.93105	0.00386644
chr1|93419744|93419875|PB1D9:Alu:SINE|229|-,.	6.63865	0.00388094
chr4|41033419|41033632|ID_B1:B4:SINE|221|+,.	5.94108	0.00391654
chr14|118870835|118871037|ID_B1:B4:SINE|284|+,.	6.08082	0.00395903
chr11|48865381|48865538|B2_Mm2:B2:SINE|121|-,.	2.28859	0.00395903
chr9|45947235|45947379|B1F:Alu:SINE|257|+,.	3.49727	0.00396637
chr7|31516746|31517990|L1Md_F2:L1:LINE|100|-,.	6.32879	0.00397036
chr6|49380147|49380350|URR1A:hAT-Charlie:DNA|168|+,.	6.29491	0.00397462
chr1|130703938|130704063|ID_B1:B4:SINE|232|+,.	6.14514	0.00399279
chr1|162971554|162971668|IAPLTR3-int:ERVK:LTR|191|+,.	6.90159	0.0040003
chr1|34464414|34464893|L1MB8:L1:LINE|296|-,.	5.19019	0.00404615
chr1|85682796|85683173|ORR1C1:ERVL-MaLR:LTR|134|+,.	4.96854	0.00404854
chr1|85703193|85703585|RLTR53B_Mm:ERVK:LTR|229|-,.	5.90847	0.00404854
chr9|75292649|75292783|B1_Mur3:Alu:SINE|172|+,.	4.67826	0.00407253
chr19|4826584|4826837|B4A:B4:SINE|273|+,.	3.01143	0.00407872
chr7|127663833|127664057|MIRb:MIR:SINE|273|-,.	-2.20906	0.00407935
chr2|73345551|73345772|B4:B4:SINE|315|-,.	5.82047	0.00408056
chr5|65452673|65452848|B3:B2:SINE|177|-,.	3.98478	0.00408298
chr3|35957099|35957470|ORR1C1:ERVL-MaLR:LTR|148|-,.	4.04218	0.00409389
chr7|118675243|118675659|MTC:ERVL-MaLR:LTR|147|-,.	6.41057	0.00412169
chr2|103459704|103460028|ORR1A2:ERVL-MaLR:LTR|65|+,.	4.49609	0.0041488
chr17|6463439|6464158|L1M4c:L1:LINE|288|-,.	7.23413	0.0041488
chr12|19246208|19248832|RLTR4_MM-int:ERV1:LTR|58|+,.	-6.42395	0.0041541
chr4|83540316|83540468|MMVL30-int:ERV1:LTR|301|-,.	-5.37697	0.00417258
chr7|84247029|84247073|L3b:CR1:LINE|227|+,.	-3.70736	0.00418709
chr11|87810668|87810775|L1MDb:L1:LINE|317|+,.	6.26619	0.00419163
chr15|101429423|101430052|MTC-int:ERVL-MaLR:LTR|188|+,.	4.67899	0.00422423
chr3|101675548|101675898|Lx8:L1:LINE|242|+,.	4.36954	0.00423334
chr5|65452894|65452996|PB1D7:Alu:SINE|284|-,.	4.77779	0.00423685
chr5|65460764|65460945|B3:B2:SINE|177|-,.	6.52706	0.00425634
chr7|7018821|7018944|ETnERV-int:ERVK:LTR|16|+,.	-3.94919	0.00427683
chr16|49019323|49019458|B1F1:Alu:SINE|370|-,.	-2.36491	0.00428474
chr7|118678665|118678899|RMER19C:ERVK:LTR|153|-,.	6.35143	0.0043059
chr7|127927618|127927762|ID_B1:B4:SINE|229|-,.	5.4643	0.00431782
chr4|126169042|126169424|MTB_Mm:ERVL-MaLR:LTR|156|+,.	2.84706	0.00433384
chr12|52734955|52735309|IAPLTR1_Mm:ERVK:LTR|95|-,.	-7.98569	0.00436826
chr10|111782517|111782573|PB1D10:Alu:SINE|276|+,.	4.07099	0.00438009
chr12|69469311|69469622|B4A:B4:SINE|285|-,.	6.32305	0.00438597
chr14|118871348|118871692|RLTR15:ERVK:LTR|182|+,.	5.87722	0.00439845
chr15|55253541|55253614|PB1D11:Alu:SINE|288|+,.	2.45566	0.00440418
chr9|45407364|45407504|MIR:MIR:SINE|243|+,.	7.10198	0.0044259
chr2|155015585|155017863|MMVL30-int:ERV1:LTR|45|-,.	-5.51017	0.0044259
chr8|109339814|109340030|B3:B2:SINE|182|-,.	-5.0458	0.00445309
chr15|38443673|38444820|ETnERV2-int:ERVK:LTR|127|-,.	6.489	0.00445411
chr15|79217823|79217989|B2_Mm2:B2:SINE|80|-,.	3.47401	0.00446258
chr9|75279570|75279770|ID_B1:B4:SINE|260|-,.	5.23762	0.0044768
chr10|18584218|18584357|MER5A:hAT-Charlie:DNA|203|+,.	3.27105	0.00448157
chr3|116928731|116928874|B1_Mur2:Alu:SINE|239|-,.	6.08679	0.00448974
chr5|88291238|88291655|RLTR9E:ERVK:LTR|156|-,.	5.08058	0.00450881
chr6|132622901|132623220|MYSERV6-int:ERVK:LTR|157|-,.	5.27857	0.00451959
chr11|112677086|112677142|MTE2b:ERVL-MaLR:LTR|220|-,.	2.53954	0.00453017
chr16|93805362|93805754|MTB:ERVL-MaLR:LTR|56|-,.	3.54038	0.00453626
chr15|67136909|67137301|L1_Mus1:L1:LINE|53|-,.	6.38912	0.00454587
chr13|74130518|74131021|Lx8b:L1:LINE|254|+,.	5.95439	0.00455738
chr9|53378511|53378727|RCHARR1:hAT-Charlie:DNA|263|-,.	2.35968	0.00455982
chr2|31799618|31799757|B1_Mus1:Alu:SINE|101|-,.	2.68189	0.00456128
chr1_GL456210_random|22700|30399|RLTR6-int:ERV1:LTR|21|-,.	4.47463	0.00457817
chr5|122682518|122682712|B3:B2:SINE|180|-,.	4.0675	0.00458005
chr4|46575143|46576471|RLTR3_Mm:ERVK:LTR|57|+,.	4.53929	0.00458369
chr11|3498402|3498508|PB1D10:Alu:SINE|248|+,.	6.08677	0.00459554
chr4|82546847|82547289|L1MB8:L1:LINE|309|+,.	2.25795	0.00462883
chr6|7680971|7681161|MTD:ERVL-MaLR:LTR|276|+,.	6.62521	0.00463088
chr9|21304243|21304378|B1_Mur2:Alu:SINE|185|-,.	5.61715	0.0046381
chr14|14118387|14118541|B1_Mur4:Alu:SINE|151|+,.	2.70847	0.00465016
chr11|3496167|3496255|MIR:MIR:SINE|345|+,.	5.56051	0.00471257
chr1|195112439|195112980|Lx7:L1:LINE|239|+,.	4.16873	0.00474601
chr15|8822024|8822226|ETnERV-int:ERVK:LTR|40|-,.	-10.4504	0.00474601
chr15|55252321|55252428|PB1D7:Alu:SINE|255|+,.	2.84755	0.0047618
chr9|70065213|70065922|L1_Mur2:L1:LINE|137|-,.	5.76067	0.00477732
chr13|62552047|62552590|LTRIS2:ERV1:LTR|67|-,.	2.24497	0.00478437
chr12|101637442|101642588|L1Md_F2:L1:LINE|88|+,.	4.82577	0.00479669
chr17|6441736|6441850|PB1D9:Alu:SINE|167|-,.	7.08653	0.00482867
chr12|79091839|79092205|ORR1D1:ERVL-MaLR:LTR|165|-,.	5.69538	0.00483422
chr7|28256866|28259080|MMVL30-int:ERV1:LTR|76|-,.	-2.65421	0.00483623
chr11|52157654|52161992|MMERVK10C-int:ERVK:LTR|29|-,.	2.62579	0.0048502
chr1|106373734|106375803|Lx7:L1:LINE|234|-,.	6.06699	0.00485654
chr7|27126914|27127019|PB1D7:Alu:SINE|267|-,.	5.20875	0.00485929
chr17|34241526|34242188|RMER19B2:ERVK:LTR|203|-,.	6.17919	0.00485929
chr4|44049204|44049340|B1_Mur2:Alu:SINE|184|-,.	6.2272	0.00487375
chr3|129907162|129907558|L1MA4:L1:LINE|293|-,.	4.04351	0.00489683
chr6|7680823|7680974|MTD:ERVL-MaLR:LTR|210|-,.	5.4257	0.00489683
chr4|83467744|83468550|RMER17A2:ERVK:LTR|115|-,.	2.00445	0.00490555
chr1|118657768|118657980|B4A:B4:SINE|301|-,.	5.81393	0.004909
chrX|27836112|27839397|MMETn-int:ERVK:LTR|42|-,.	-7.25789	0.00492216
chr2|25406930|25407074|B1_Mur4:Alu:SINE|114|-,.	4.25639	0.00492238
chr4|20014872|20015195|MLT1A0:ERVL-MaLR:LTR|277|-,.	6.14511	0.00493697
chr11|69583698|69583813|PB1D7:Alu:SINE|264|+,.	3.39813	0.00496454
chr7|24380947|24381068|ID_B1:B4:SINE|261|-,.	5.9489	0.00497857
chr7|24382588|24382694|ID_B1:B4:SINE|220|+,.	5.63604	0.00499538
chr6|34390919|34391328|RMER4B:ERVK:LTR|204|-,.	5.21372	0.00500189
chr1|85343171|85343564|ORR1B1:ERVL-MaLR:LTR|145|+,.	5.05806	0.00501272
chr2|129515970|129516070|L1M4c:L1:LINE|323|+,.	5.34562	0.00503324
chr2|181861255|181861645|MTA_Mm:ERVL-MaLR:LTR|20|-,.	-2.22605	0.00504058
chr1|44821422|44821575|ERVB4_1C-LTR_Mm:ERVK:LTR|260|-,.	-3.93488	0.0050595
chr16|11154612|11154823|B3:B2:SINE|215|-,.	3.29699	0.00506914
chr9|106470878|106470991|MT2B2:ERVL:LTR|279|-,.	3.54775	0.00509534
chr12|76801048|76801272|MIRb:MIR:SINE|348|+,.	5.09326	0.00509848
chr6|134607953|134608093|B1_Mur4:Alu:SINE|186|+,.	3.52892	0.00512572
chr7|121041982|121042254|B4A:B4:SINE|283|-,.	7.15066	0.00513553
chr3|101673076|101673369|L1M4:L1:LINE|286|+,.	2.72073	0.00515272
chr6|86516128|86516266|MIR3:MIR:SINE|351|-,.	7.64629	0.00519676
chr2|164524201|164526771|RLTR44-int:ERVK:LTR|180|+,.	6.56002	0.00523883
chr15|91930897|91931076|B3:B2:SINE|265|-,.	6.52615	0.00524832
chr9|78177296|78177593|L1MD3:L1:LINE|263|-,.	4.477	0.00526882
chr2|164565515|164565603|MIRc:MIR:SINE|330|-,.	5.48989	0.00526889
chr2|158383512|158383691|B2_Mm2:B2:SINE|78|-,.	3.2447	0.00527911
chr5|15496759|15497241|LTRIS_Mm:ERV1:LTR|14|-,.	5.76658	0.00529039
chr7|6768050|6768252|B3:B2:SINE|190|-,.	-2.25626	0.00530723
chr14|66734503|66734837|ORR1A1:ERVL-MaLR:LTR|84|-,.	4.57767	0.00531457
chr9|79627201|79627982|Lx8:L1:LINE|310|+,.	-2.14843	0.0053206
chr4|20011388|20011520|B1_Mur4:Alu:SINE|174|+,.	5.65896	0.0053428
chr2|150623708|150623920|B3:B2:SINE|211|+,.	7.40037	0.00535452
chr7|90185536|90186068|RLTR20B2:ERVK:LTR|191|-,.	3.46758	0.00537833
chr13|78200073|78200150|LTR78B:ERV1:LTR|333|-,.	-3.54795	0.00538338
chr4|150194572|150194709|B1F:Alu:SINE|259|-,.	7.05599	0.00538338
chr10|88470818|88470953|B1_Mus2:Alu:SINE|145|-,.	3.06417	0.00541075
chr13|41917173|41917498|RLTR8:ERVK:LTR|108|-,.	5.06242	0.00541699
chr3|133345890|133346812|Lx3C:L1:LINE|169|+,.	5.67233	0.00545037
chr2|150635855|150636209|ORR1C1:ERVL-MaLR:LTR|149|-,.	6.41058	0.00545497
chr1|128275671|128275760|ID_B1:B4:SINE|302|-,.	3.87082	0.00547448
chr17|39408394|39408525|B1_Mm:Alu:SINE|107|+,.	6.67916	0.00548719
chr6|129234813|129235245|RMER17C:ERVK:LTR|148|+,.	5.09808	0.00550756
chr3|96434308|96434659|L1MEc:L1:LINE|295|+,.	6.70523	0.00554004
chr2|167299335|167299411|ID4:ID:SINE|250|+,.	-4.13165	0.00554597
chr6|134608142|134608383|MTD:ERVL-MaLR:LTR|279|+,.	2.77711	0.00555611
chr11|107282175|107282272|B1_Mus1:Alu:SINE|62|-,.	5.92704	0.00555915
chr9|79772547|79772707|B1_Mus2:Alu:SINE|58|-,.	3.6243	0.00556065
chr2|106644939|106645117|RSINE1:B4:SINE|278|+,.	4.92101	0.00556156
chr3|95874679|95874812|ID_B1:B4:SINE|264|-,.	4.6602	0.00556708
chr7|27122603|27122781|B3:B2:SINE|136|+,.	6.373	0.00556892
chr1|45735731|45738997|IAPEz-int:ERVK:LTR|20|+,.	-7.90948	0.00558858
chrX|104540329|104540464|B1_Mur1:Alu:SINE|237|-,.	-2.22097	0.00561177
chrX|134696506|134696626|Mam_R4:Dong-R4:LINE|286|-,.	-2.24392	0.00563162
chr1|128274300|128274438|B3:B2:SINE|199|+,.	5.14527	0.00564632
chr17|23681802|23681894|ID4_:ID:SINE|242|-,.	-2.49224	0.0056603
chr1|85214165|85214380|LTR67B:ERVL:LTR|311|-,.	4.64583	0.00569002
chr11|34148851|34148959|B1_Mur3:Alu:SINE|196|-,.	5.8973	0.00569987
chr4|33019343|33019477|B1_Mur4:Alu:SINE|98|+,.	2.89787	0.00569987
chr6|136697595|136697682|ID_B1:B4:SINE|188|+,.	7.09429	0.00569987
chr4|119248889|119248977|L2a:L2:LINE|273|-,.	-2.52769	0.00569987
chr8|65084680|65084824|ID_B1:B4:SINE|278|-,.	6.20212	0.00573864
chr15|38435760|38437171|ETnERV2-int:ERVK:LTR|159|-,.	4.55671	0.00575265
chr15|89083603|89083773|MER77:ERVL:LTR|283|-,.	5.17742	0.00576431
chr7|70360780|70360889|LTR78:ERV1:LTR|289|-,.	-2.01485	0.00577582
chr15|81816676|81816859|B3:B2:SINE|235|+,.	3.69815	0.00577868
chr15|35936556|35936956|MLT2B2:ERVL:LTR|310|+,.	2.59515	0.0057794
chr12|105492167|105492377|MER20:hAT-Charlie:DNA|282|+,.	-2.66068	0.0057831
chr16|97572686|97573487|RMER1B:Other:Other|178|+,.	6.03238	0.00578457
chr5|29273817|29274280|L1_Mus1:L1:LINE|65|-,.	-6.26137	0.00578723
chr2|155721967|155722293|ORR1A2:ERVL-MaLR:LTR|86|+,.	6.07378	0.00579214
chr11|50813752|50813880|Lx9:L1:LINE|136|+,.	-2.17127	0.00581926
chr12|39090632|39092531|Lx7:L1:LINE|231|+,.	3.89954	0.00582785
chr4|137725201|137725306|MIRb:MIR:SINE|270|+,.	6.90663	0.00585145
chr15|75927819|75927968|B1_Mur4:Alu:SINE|121|+,.	2.47924	0.00587798
chr2|125207592|125208297|Lx9:L1:LINE|207|-,.	4.22679	0.00589544
chr4|57918714|57918802|MER5A:hAT-Charlie:DNA|238|-,.	5.75531	0.00591556
chr1|118665155|118665344|ID_B1:B4:SINE|264|+,.	4.7443	0.00591556
chr6|128538292|128538513|URR1B:hAT-Charlie:DNA|160|+,.	6.18264	0.00592209
chr5|120551792|120552201|RMER5:ERV1:LTR|303|+,.	2.42949	0.00592808
chr7|126623873|126624019|B1_Mus1:Alu:SINE|68|-,.	5.71321	0.00596066
chr10|82046948|82047592|ORR1B1-int:ERVL-MaLR:LTR|127|-,.	-3.30948	0.00597824
chr17|40229664|40230026|MT2B:ERVL:LTR|201|-,.	3.84404	0.00598379
chr8|20019750|20022554|L1VL1:L1:LINE|84|-,.	-2.99201	0.00600695
chr8|11508784|11509295|MLTR18C_MM:ERVK:LTR|180|-,.	2.65844	0.00604482
chr17|66149672|66149865|B4A:B4:SINE|289|+,.	5.93441	0.00604831
chr2|38962232|38962349|MIR:MIR:SINE|287|-,.	2.10734	0.00604914
chr10|128732538|128732727|B2_Mm2:B2:SINE|54|-,.	6.0124	0.00607793
chr9|106470835|106470965|B1F:Alu:SINE|239|-,.	2.914	0.00608571
chr1|107383733|107384059|L1_Mus1:L1:LINE|74|-,.	6.57376	0.00609969
chr12|38899629|38899915|Lx7:L1:LINE|259|+,.	5.40996	0.00610944
chr14|79491888|79492313|MER21B:ERVL:LTR|305|-,.	5.84589	0.00612025
chr7|121046771|121046969|B3:B2:SINE|196|-,.	5.97892	0.00613138
chr15|103758354|103758517|B3A:B2:SINE|362|+,.	7.12341	0.00614323
chr9|40295144|40295298|MIR3:MIR:SINE|378|-,.	2.48977	0.00614687
chr3|84165374|84165718|MT2A:ERVL:LTR|372|+,.	5.28734	0.00614751
chr17|42822860|42823140|Lx8:L1:LINE|247|+,.	2.95742	0.00616158
chr19|38969632|38969779|B2_Mm2:B2:SINE|41|-,.	-2.70577	0.00618542
chr14|50877661|50878156|Lx2B2:L1:LINE|85|-,.	3.50396	0.00620754
chrX|20852891|20853197|L2a:L2:LINE|334|+,.	2.99666	0.00620997
chr6|128573126|128573629|MURVY-LTR:ERV1:LTR|79|+,.	6.80935	0.00624658
chrX|47810482|47810649|MER104:TcMar-Tc2:DNA|269|+,.	-2.48456	0.00624658
chr15|79218310|79218494|B2_Mm2:B2:SINE|128|-,.	2.77008	0.00633071
chr12|80677327|80677500|RMER30:hAT-Charlie:DNA|302|-,.	5.01743	0.0063345
chr17|40227760|40227978|Lx10:L1:LINE|330|-,.	4.33476	0.00637991
chr10|111785689|111785882|URR1A:hAT-Charlie:DNA|161|-,.	5.84371	0.00639938
chr11|69012089|69012595|RLTR34C_MM:ERVK:LTR|226|-,.	3.87696	0.00640749
chr13|8763780|8767065|MMETn-int:ERVK:LTR|24|-,.	-2.13432	0.00640777
chr4|33020829|33021049|ID_B1:B4:SINE|270|-,.	2.12204	0.00641291
chr7|112990323|112991651|ORR1E-int:ERVL-MaLR:LTR|295|+,.	4.18051	0.00641516
chr8|82341266|82342014|Lx8b:L1:LINE|234|-,.	2.9605	0.00641599
chr16|11082432|11083189|Lx8:L1:LINE|253|+,.	2.4379	0.00646068
chr2|75709262|75709916|RMER19B2:ERVK:LTR|107|-,.	2.60984	0.00646601
chr1|34460927|34461068|B1_Mur2:Alu:SINE|207|+,.	5.73837	0.00647941
chrX|47858606|47859673|L1_Mur2:L1:LINE|160|+,.	-2.68529	0.00648327
chr18|44423355|44423476|MT2B:ERVL:LTR|211|+,.	-2.3453	0.00648594
chr13|21774808|21776120|ORR1A1-int:ERVL-MaLR:LTR|138|-,.	4.32652	0.00648808
chr8|109956112|109956465|MTEa:ERVL-MaLR:LTR|288|+,.	4.02402	0.00650006
chr4|44051402|44051572|B2_Mm2:B2:SINE|92|+,.	5.86971	0.00650721
chr11|3497680|3497814|B3:B2:SINE|201|+,.	5.20207	0.00651606
chr17|28979390|28979551|MT2B:ERVL:LTR|225|+,.	3.29513	0.00651606
chr19|53915795|53916076|RLTR28B:ERVL:LTR|174|-,.	5.90907	0.00651905
chr9|65904307|65904451|RSINE1:B4:SINE|246|-,.	-4.37785	0.0065326
chr9|75284273|75284443|B4:B4:SINE|274|+,.	5.3784	0.00655042
chr6|13895029|13895275|ORR1C2:ERVL-MaLR:LTR|179|+,.	3.61795	0.00657384
chr1|58715190|58715323|B1F:Alu:SINE|242|-,.	6.83756	0.00658962
chr4|148048956|148050743|ORR1A2-int:ERVL-MaLR:LTR|137|+,.	2.79729	0.00659792
chr19|4829524|4829989|RLTR19C:ERVK:LTR|112|+,.	2.11151	0.00659907
chr16|37107452|37108362|L1MC4:L1:LINE|308|-,.	3.79648	0.00660523
chr5|107006405|107009705|L1VL4:L1:LINE|75|+,.	-6.9924	0.00660584
chr18|3705138|3705231|IAP1-MM_I-int:ERVK:LTR|60|-,.	-5.8761	0.00663337
chr5|65996738|65997009|MTC:ERVL-MaLR:LTR|141|+,.	5.62505	0.00663337
chr7|46688804|46689118|ORR1B1:ERVL-MaLR:LTR|160|+,.	-2.10468	0.00663465
chr6|122314089|122314443|ORR1C2:ERVL-MaLR:LTR|160|-,.	2.16023	0.00664563
chr2|144588794|144588983|B3:B2:SINE|202|+,.	4.35089	0.0066466
chr7|118598676|118599061|RMER10B:ERVL:LTR|141|-,.	6.36834	0.00664703
chr8|22478284|22478428|B1_Mur1:Alu:SINE|204|-,.	4.06945	0.00665073
chr6|5223177|5226476|L1_Mm:L1:LINE|64|+,.	5.41051	0.00665514
chr4|129394083|129394335|MTEb:ERVL-MaLR:LTR|236|-,.	5.05743	0.00667011
chr1|162977601|162977949|Lx5c:L1:LINE|192|-,.	6.7343	0.00667502
chr1|96878787|96879184|MTB:ERVL-MaLR:LTR|86|-,.	4.67685	0.00667935
chr8|123402305|123402436|RSINE1:B4:SINE|313|+,.	2.41908	0.00672729
chr2|143958159|143959796|L1VL2:L1:LINE|56|+,.	2.25919	0.00673491
chr10|62185603|62185789|B2_Mm2:B2:SINE|70|-,.	4.05704	0.00674441
chr15|101398176|101398784|RMER19A:ERVK:LTR|143|-,.	4.799	0.00675623
chr9|108386946|108387594|MYSERV6-int:ERVK:LTR|252|-,.	2.49895	0.00676495
chr10|20270508|20271195|MERVL_2A-int:ERVL:LTR|167|-,.	4.19121	0.00679442
chr4|109404214|109404387|MIRb:MIR:SINE|256|-,.	3.62085	0.00684088
chr11|87824765|87824994|MER21B:ERVL:LTR|212|+,.	6.64131	0.00685073
chr2|135787423|135787888|MLT2B2:ERVL:LTR|309|+,.	6.25579	0.00688893
chr1|170148426|170148576|B1_Mur4:Alu:SINE|140|+,.	5.54971	0.00689028
chr6|113475224|113475346|PB1D10:Alu:SINE|222|-,.	6.32868	0.00689987
chr7|31072957|31073063|RLTR20C1_MM:ERVK:LTR|320|-,.	5.65241	0.00691036
chr7|25401662|25401832|B3:B2:SINE|276|+,.	6.27712	0.00691036
chr4|99759951|99761633|Lx9:L1:LINE|211|-,.	2.51161	0.00695321
chr7|121041177|121041361|MER21C:ERVL:LTR|328|-,.	6.21924	0.00695507
chr3|121534882|121535155|MTE2b:ERVL-MaLR:LTR|292|-,.	3.70834	0.0069562
chr18|30267211|30269257|RLTR4_MM-int:ERV1:LTR|163|+,.	2.62742	0.00696033
chr13|97931330|97931669|ORR1G:ERVL-MaLR:LTR|320|+,.	6.55715	0.00699094
chr1|164445344|164445488|B1_Mur3:Alu:SINE|118|-,.	5.29887	0.00700884
chr16|36880640|36880844|HAL1M8:L1:LINE|223|-,.	5.95646	0.00703184
chr7|81605362|81605473|L1ME4a:L1:LINE|270|+,.	2.28807	0.00706307
chr16|84829638|84830058|MTC:ERVL-MaLR:LTR|219|-,.	2.68354	0.00714241
chr9|21303155|21303344|B3A:B2:SINE|284|-,.	4.68939	0.00715285
chr1|75507904|75507977|MIRb:MIR:SINE|292|+,.	2.98355	0.00718287
chr11|34142541|34142655|PB1D10:Alu:SINE|325|+,.	6.04708	0.00718997
chr4|156208352|156208485|MLT1F1:ERVL-MaLR:LTR|244|+,.	2.91358	0.00720645
chr7|102472767|102474067|RLTR21:ERVK:LTR|129|+,.	-3.52768	0.00723614
chr4|141351975|141352281|MTC:ERVL-MaLR:LTR|182|+,.	5.50404	0.00724241
chr2|103268450|103268650|L2b:L2:LINE|323|-,.	3.8084	0.00728745
chr1|62797573|62797796|Helitron3Na_Mam:Helitron:RC|289|-,.	-2.72699	0.00729735
chr18|15602316|15602835|MTEa-int:ERVL-MaLR:LTR|304|-,.	2.29881	0.00730418
chr19|55236524|55236868|ORR1E:ERVL-MaLR:LTR|284|-,.	4.89663	0.00732067
chr12|101648477|101648614|RSINE1:B4:SINE|346|-,.	3.43226	0.00732548
chr3|88366726|88366827|ID_B1:B4:SINE|265|-,.	6.06893	0.00733717
chr2|11782461|11782792|ORR1C2:ERVL-MaLR:LTR|130|+,.	2.07257	0.00735108
chr1|165181758|165181968|B3:B2:SINE|199|+,.	5.73844	0.00735325
chr9|120549972|120550333|RLTR21:ERVK:LTR|138|-,.	5.83597	0.00736172
chr1|133107693|133107777|ID4:ID:SINE|266|-,.	2.2395	0.00739162
chr1|171173775|171173912|B1_Mur1:Alu:SINE|148|-,.	2.60913	0.00743127
chr7|25619785|25619904|ID_B1:B4:SINE|235|+,.	2.83959	0.00744053
chr13|108268976|108269197|URR1A:hAT-Charlie:DNA|141|-,.	5.89735	0.00745724
chr1|86344938|86345136|Charlie24:hAT-Charlie:DNA|335|+,.	-2.5405	0.00745725
chr9|75296210|75296434|ID_B1:B4:SINE|248|-,.	5.9728	0.00747072
chr1|118676471|118676796|ORR1F:ERVL-MaLR:LTR|234|-,.	6.99379	0.00748957
chr7|126889514|126889721|B3:B2:SINE|264|-,.	5.97057	0.00750784
chr10|75775173|75775320|Lx8:L1:LINE|273|+,.	4.93603	0.00751053
chr10|111779190|111779601|Lx8:L1:LINE|274|+,.	4.11398	0.00752519
chr17|40176410|40177021|Lx3A:L1:LINE|168|+,.	5.69004	0.0075276
chr11|50812085|50812165|L1MC4:L1:LINE|325|-,.	-2.45199	0.00753766
chr19|8283707|8285370|L1_Mm:L1:LINE|66|+,.	5.9121	0.00754875
chr11|18846006|18846150|Lx8:L1:LINE|296|-,.	3.85607	0.00756882
chr7|34011182|34011359|B2_Mm2:B2:SINE|113|-,.	5.12289	0.0075796
chr4|19875571|19876895|MTEb-int:ERVL-MaLR:LTR|302|-,.	5.44011	0.00758305
chr2|127285387|127285952|L1MA5A:L1:LINE|254|-,.	3.05578	0.00758305
chr2|155719489|155719900|Lx8:L1:LINE|245|+,.	4.92568	0.00761405
chr18|11949286|11949434|B1_Mur4:Alu:SINE|110|-,.	4.58088	0.00767314
chr11|82779676|82779815|B1_Mus1:Alu:SINE|114|+,.	2.95501	0.00768499
chr7|24381372|24381529|ID_B1:B4:SINE|319|+,.	5.43798	0.007695
chr18|9278705|9279653|MLTR25A:ERVK:LTR|140|-,.	-7.43949	0.00769604
chr1|118666897|118667293|MTB:ERVL-MaLR:LTR|53|-,.	5.86153	0.00769937
chr9|44917422|44917841|L1MC4a:L1:LINE|279|+,.	3.58975	0.00771644
chr8|45778524|45778865|L2b:L2:LINE|354|+,.	5.77756	0.00772214
chr15|61163047|61163232|MER105:DNA:DNA|305|+,.	6.40908	0.00773866
chr1|176834651|176835508|RMER19B:ERVK:LTR|160|-,.	-2.24019	0.00776155
chr7|16792944|16793151|B3:B2:SINE|237|-,.	4.934	0.00776447
chrUn_JH584304|25101|25465|MTD:ERVL-MaLR:LTR|210|-,.	4.71061	0.00778704
chr3|96466582|96466671|ID_B1:B4:SINE|303|-,.	6.61505	0.00779264
chr2|103445886|103446294|L2b:L2:LINE|303|-,.	2.70182	0.00780331
chr11|70455182|70455292|PB1D9:Alu:SINE|327|+,.	3.74542	0.00781853
chr19|4831050|4831260|B3A:B2:SINE|273|-,.	3.55487	0.00782308
chr1|118655276|118655475|B4A:B4:SINE|291|+,.	5.00868	0.00784228
chr3|106494420|106494511|L2c:L2:LINE|286|+,.	5.22732	0.00787919
chr2|62682450|62683628|L1_Mus1:L1:LINE|54|-,.	6.0147	0.00789402
chr16|13765458|13765652|B2_Mm1a:B2:SINE|47|+,.	2.98472	0.00790284
chr2|104770409|104770561|B1_Mur3:Alu:SINE|122|-,.	2.46887	0.00792176
chr3|8942266|8942745|RMER1B:Other:Other|176|+,.	3.43431	0.0079398
chr19|4828898|4829256|ERVB7_2B-LTR_MM:ERVK:LTR|90|+,.	3.6827	0.00795142
chr12|22106596|22110333|MMERGLN-int:ERV1:LTR|238|+,.	-3.48991	0.00800497
chr9|104050642|104051624|Lx8:L1:LINE|299|+,.	3.41394	0.00801338
chrX|162939072|162939468|ORR1D1:ERVL-MaLR:LTR|224|-,.	3.37414	0.00803294
chr14|8350099|8350256|MTEa:ERVL-MaLR:LTR|318|+,.	7.11981	0.00803294
chr18|61493316|61493695|MTA_Mm:ERVL-MaLR:LTR|24|+,.	2.6612	0.00809579
chr5|100898235|100898375|B1F:Alu:SINE|237|-,.	5.4003	0.00812197
chr3|41466934|41468412|Lx6:L1:LINE|214|-,.	5.47355	0.00816424
chr7|27125611|27125723|B3A:B2:SINE|205|+,.	5.11301	0.00816707
chr2|165287041|165287398|MTE2a:ERVL-MaLR:LTR|257|+,.	2.55995	0.00816766
chr10|120219171|120219340|RSINE1:B4:SINE|310|+,.	4.62941	0.00816784
chr12|59167874|59168420|L1_Mur1:L1:LINE|155|-,.	5.57984	0.00822529
chr3|106479302|106479632|L1P5:L1:LINE|305|+,.	5.49128	0.00823228
chr15|81819056|81819176|L1ME3:L1:LINE|358|-,.	5.19013	0.00823438
chr4|10940553|10940939|MTD:ERVL-MaLR:LTR|184|+,.	6.90555	0.00825283
chr15|67140579|67140719|ID_B1:B4:SINE|270|+,.	6.38115	0.00825283
chr14|106216571|106217700|L1Md_F2:L1:LINE|44|+,.	7.79569	0.00825687
chr2|4929385|4929768|MTC:ERVL-MaLR:LTR|159|-,.	2.9841	0.00825909
chr7|116541846|116542065|MLT1J-int:ERVL-MaLR:LTR|299|-,.	3.70919	0.00830186
chr3|129891544|129891940|MTA_Mm:ERVL-MaLR:LTR|50|-,.	6.0256	0.00830329
chr2|144580134|144580221|MER2:TcMar-Tigger:DNA|245|+,.	5.87446	0.00830517
chr6|83552349|83553021|RMER13A1:ERVK:LTR|197|+,.	6.04016	0.00831041
chr11|87090528|87090652|MTE2b:ERVL-MaLR:LTR|266|-,.	-2.43423	0.00834313
chr7|44062811|44065278|RLTR1B-int:ERV1:LTR|138|-,.	5.26351	0.00834556
chr11|76788368|76788578|B3:B2:SINE|223|-,.	4.62446	0.00838142
chr5|88320480|88320554|L1_Mus3:L1:LINE|27|-,.	5.72169	0.00842231
chr13|98617143|98617536|RMER17C2:ERVK:LTR|305|+,.	6.17165	0.00843383
chr13|67227039|67227515|MER89:ERV1:LTR|314|-,.	-4.54085	0.00843651
chr11|76784526|76784745|B3:B2:SINE|234|+,.	5.01129	0.0084689
chr13|37658183|37658342|RLTR20A4:ERVK:LTR|252|+,.	3.86201	0.00848106
chr7|121041361|121041544|B3:B2:SINE|197|-,.	5.43834	0.00848354
chr6|142241234|142241882|RMER6C:ERVK:LTR|183|+,.	5.42358	0.00854448
chr2|126754497|126754635|B1_Mur2:Alu:SINE|167|+,.	3.29004	0.00854575
chr9|75279791|75279942|LTR33B:ERVL:LTR|348|-,.	5.99216	0.00854763
chr18|61646965|61647004|PB1D9:Alu:SINE|103|-,.	4.11646	0.00860599
chr1|90962451|90962634|MLT1C:ERVL-MaLR:LTR|339|-,.	4.42546	0.00860599
chr3|146509435|146509748|ORR1D1:ERVL-MaLR:LTR|235|+,.	4.18172	0.00861185
chr2|150622271|150622376|L1_Mus3:L1:LINE|86|-,.	6.08648	0.00861199
chr4|33232362|33232539|RSINE1:B4:SINE|286|+,.	-3.19471	0.00863229
chr4|11355554|11355676|B1_Mur2:Alu:SINE|246|-,.	4.89614	0.00863595
chr7|27123727|27123872|B1F2:Alu:SINE|276|+,.	5.68151	0.00864528
chr18|77882244|77882382|MIR3:MIR:SINE|299|-,.	2.16146	0.00864528
chr9|48469932|48470068|B1_Mur3:Alu:SINE|228|+,.	5.12523	0.00866837
chr5|23694666|23695564|MYSERV6-int:ERVK:LTR|263|-,.	-7.59904	0.00867415
chr1|63313719|63313807|ID4:ID:SINE|296|-,.	-6.36333	0.00868352
chr19|21162120|21162422|Tigger13a:TcMar-Tigger:DNA|305|-,.	3.73734	0.00869721
chr16|36800991|36801958|Lx9:L1:LINE|206|+,.	4.04339	0.00871919
chr6|55980079|55980562|LTRIS_Mm:ERV1:LTR|33|+,.	5.34279	0.00877685
chr4|134159638|134159937|RLTR4_Mm:ERV1:LTR|58|+,.	4.1748	0.00879357
chr2|156363103|156363402|RLTR4_Mm:ERV1:LTR|58|-,.	4.1748	0.00879357
chr1|118676890|118677166|B4:B4:SINE|215|+,.	5.53056	0.00880548
chr16|21953816|21954007|B2_Mm2:B2:SINE|101|-,.	4.49148	0.00881102
chr16|11153769|11153892|RSINE1:B4:SINE|231|+,.	5.15149	0.00881158
chr2|127532314|127532493|B3:B2:SINE|234|+,.	5.75528	0.00884655
chr4|150190177|150190312|RLTR17B_Mm:ERVK:LTR|286|+,.	5.55106	0.00885919
chr9|120545867|120546295|MTD:ERVL-MaLR:LTR|175|-,.	5.30002	0.00885919
chr15|84747064|84752351|MERVL-int:ERVL:LTR|15|+,.	3.12299	0.00886314
chr4|101151102|101151376|MER58B:hAT-Charlie:DNA|318|+,.	-2.37801	0.008869
chr16|96409213|96414580|L1Md_F3:L1:LINE|43|-,.	6.27604	0.00887525
chr15|103899963|103900100|B1F1:Alu:SINE|325|-,.	7.43671	0.0088885
chr6|124408632|124409066|MT2B1:ERVL:LTR|211|+,.	4.71028	0.00891467
chr14|54295115|54297341|RLTR4_MM-int:ERV1:LTR|60|-,.	3.86336	0.00893526
chr9|57608587|57608776|B2_Mm1t:B2:SINE|74|+,.	6.62923	0.00894463
chr17|36116904|36117063|RSINE1:B4:SINE|199|+,.	-5.2528	0.00894653
chr7|24379626|24379701|PB1D10:Alu:SINE|267|-,.	5.78802	0.00896057
chr19|10450782|10450929|MIR:MIR:SINE|177|+,.	2.58149	0.00896169
chr13|113723302|113723378|MMETn-int:ERVK:LTR|26|+,.	-4.92218	0.00896596
chr8|78140331|78140407|ETnERV-int:ERVK:LTR|26|-,.	-4.92218	0.00896596
chr4|156210130|156210656|RMER15:ERVL:LTR|200|+,.	2.14839	0.00898448
chr5|123136293|123136418|MIR3:MIR:SINE|368|+,.	3.95609	0.00900525
chr3|106493485|106493578|PB1D9:Alu:SINE|151|-,.	4.61967	0.00904578
chr2|11721532|11721708|MTE2a:ERVL-MaLR:LTR|241|-,.	5.36722	0.00907056
chr8|85028390|85028483|B1F:Alu:SINE|234|+,.	2.57417	0.00907647
chr6|87580540|87580769|MER115:hAT-Tip100:DNA|342|+,.	-2.93294	0.00908827
chr15|81817256|81817321|B4A:B4:SINE|261|+,.	4.98648	0.00908827
chr17|32369738|32370094|ETnERV-int:ERVK:LTR|28|+,.	-2.38503	0.00909181
chr1|11624222|11624576|ETnERV-int:ERVK:LTR|25|-,.	-2.38503	0.00909181
chr7|100486432|100486785|ORR1D2:ERVL-MaLR:LTR|199|+,.	5.41217	0.00910099
chr7|126623579|126623708|MIR3:MIR:SINE|306|+,.	6.02621	0.00911095
chr11|55165029|55165494|L1M2:L1:LINE|257|-,.	7.62314	0.00911774
chr4|44047762|44048030|L2:L2:LINE|299|+,.	5.68959	0.00912969
chr7|27128462|27128594|ID_B1:B4:SINE|244|-,.	5.14646	0.00914098
chr15|38442037|38443239|MERV1_I-int:ERV1:LTR|179|+,.	5.28123	0.00914388
chr12|23258370|23259939|IAP-d-int:ERVK:LTR|53|-,.	-3.80534	0.00914714
chr12|101646880|101647065|RLTR17B_Mm:ERVK:LTR|331|-,.	4.65443	0.00915086
chr17|15054276|15054886|RLTR1B-int:ERV1:LTR|30|-,.	5.73861	0.00916285
chr7|44987124|44987228|L2b:L2:LINE|284|+,.	2.50557	0.00916319
chr2|165280212|165280409|MIR:MIR:SINE|303|+,.	4.56186	0.00917814
chr10|18586596|18586709|ID_B1:B4:SINE|292|-,.	3.96106	0.00919688
chr16|44283662|44283985|Lx8:L1:LINE|277|+,.	5.41633	0.00920155
chr8|57521215|57522643|Lx4A:L1:LINE|107|-,.	5.27538	0.00920723
chr4|57918514|57918607|ORR1E:ERVL-MaLR:LTR|301|-,.	5.13867	0.00923664
chr3|84165759|84165891|URR1B:hAT-Charlie:DNA|174|+,.	5.76355	0.00924515
chr1|164451809|164451965|B1_Mur3:Alu:SINE|162|+,.	5.29298	0.00925321
chr8|123151628|123151790|ID_B1:B4:SINE|294|-,.	3.67733	0.00931267
chr19|5417350|5417555|B3:B2:SINE|224|-,.	4.93813	0.00933046
chr5|65465401|65465578|B3:B2:SINE|186|-,.	5.50551	0.00934053
chr13|8762620|8763766|MMETn-int:ERVK:LTR|36|-,.	-3.07841	0.0093598
chr11|48846028|48846505|RLTR28:ERVL:LTR|179|-,.	5.35619	0.00938289
chr15|58094677|58094823|B1_Mus2:Alu:SINE|41|+,.	-2.03288	0.00939121
chr4|24645399|24645528|B1_Mur1:Alu:SINE|260|-,.	-3.27352	0.00939376
chr16|20692016|20692080|PB1D11:Alu:SINE|281|-,.	2.94671	0.00939457
chr18|38846405|38846578|B4:B4:SINE|278|+,.	5.42025	0.00939884
chr15|78574356|78574695|MTE2a:ERVL-MaLR:LTR|218|-,.	4.32352	0.00940416
chr6|91169994|91171083|MTC-int:ERVL-MaLR:LTR|238|-,.	2.26884	0.00945431
chr7|81603228|81603337|RLTR25B:ERVK:LTR|267|-,.	3.3974	0.00946897
chr10|7869757|7870074|RLTR9D:ERVK:LTR|113|+,.	3.24375	0.00949341
chr15|76095209|76095402|MLT1B:ERVL-MaLR:LTR|311|-,.	3.37446	0.00950775
chr9|15504976|15505118|ID_B1:B4:SINE|254|-,.	6.23672	0.00950795
chr15|67168426|67169419|L1Md_F2:L1:LINE|41|+,.	7.15724	0.00951699
chr4|109406510|109406660|MIRb:MIR:SINE|313|+,.	4.532	0.00951699
chr10|79618882|79619050|RMER19B:ERVK:LTR|160|-,.	-2.26181	0.00952097
chr7|18909232|18909714|RMER4A:ERVK:LTR|134|-,.	3.94009	0.00952157
chr5|96825619|96825691|RSINE1:B4:SINE|384|+,.	4.90982	0.00959824
chr9|21304269|21304479|ID_B1:B4:SINE|292|-,.	3.9157	0.00960752
chr3|27336278|27336476|MTE-int:ERVL-MaLR:LTR|273|+,.	5.61611	0.00969031
chr14|65176576|65176754|MTEb:ERVL-MaLR:LTR|202|-,.	4.33412	0.00969031
chr7|27123998|27124144|MTD:ERVL-MaLR:LTR|292|-,.	6.90849	0.00969164
chr9|121741993|121742211|L2:L2:LINE|321|+,.	5.59346	0.00971594
chr13|62552910|62553325|RLTR1B-int:ERV1:LTR|215|-,.	2.19849	0.00973619
chr17|46161966|46162141|B3:B2:SINE|144|+,.	3.38639	0.00973694
chr9|107897104|107897417|B4A:B4:SINE|336|+,.	5.3675	0.00975026
chr6|3341748|3341956|L1M5:L1:LINE|374|+,.	6.08726	0.00975043
chr11|116176693|116177654|MTC-int:ERVL-MaLR:LTR|156|+,.	4.51342	0.0097533
chr19|41271762|41272236|RLTR20C2_MM:ERVK:LTR|136|-,.	5.13176	0.00984532
chr15|81818880|81819048|B2_Mm2:B2:SINE|65|-,.	6.35714	0.00987191
chr5|76971718|76972837|Lx2B:L1:LINE|103|+,.	2.66755	0.00988483
chr8|109957008|109957139|PB1:Alu:SINE|208|-,.	5.28926	0.0099058
chr8|65086212|65086292|ID4:ID:SINE|202|-,.	5.97781	0.00993187
chr6|124714256|124714494|ID_B1:B4:SINE|231|+,.	2.116	0.00996178
chr9|51947082|51947574|RLTR16:ERVK:LTR|227|+,.	3.13524	0.00997588
chr9|107893995|107894183|B3A:B2:SINE|268|-,.	5.5888	0.0100017
chr7|81604857|81604966|L1ME4a:L1:LINE|321|+,.	3.20653	0.0100698
chr5|110004316|110004498|B2_Mm2:B2:SINE|79|+,.	3.02557	0.0100698
chr2|158385077|158385640|RLTR18-int:ERVK:LTR|198|+,.	2.02306	0.0100886
chr1|118671619|118671770|B1F:Alu:SINE|306|-,.	5.55098	0.0100926
chr1|3279722|3279845|ERVB4_1C-LTR_Mm:ERVK:LTR|263|+,.	5.65253	0.0101195
chr15|101400322|101400593|RMER17C2:ERVK:LTR|313|+,.	5.78798	0.0101402
chr15|34615023|34615238|MER103C:hAT-Charlie:DNA|336|+,.	6.39417	0.0101847
chr3|116946395|116946782|MTC:ERVL-MaLR:LTR|150|+,.	5.44871	0.0101954
chr12|69468264|69468374|MIRb:MIR:SINE|324|+,.	5.65226	0.0102044
chr5|30958975|30959084|PB1D10:Alu:SINE|234|-,.	3.53087	0.0102079
chr7|97458320|97458467|B1_Mm:Alu:SINE|75|+,.	3.18346	0.0102472
chr7|122223565|122223920|ORR1A3:ERVL-MaLR:LTR|103|+,.	4.08044	0.0102969
chr15|83302249|83302359|PB1D9:Alu:SINE|200|+,.	5.07915	0.0103015
chr11|87810457|87810538|MER117:hAT-Charlie:DNA|296|-,.	5.83579	0.0103183
chr13|14060150|14060287|B1_Mur2:Alu:SINE|248|+,.	5.39989	0.0103318
chr1|36693550|36693689|B1_Mus1:Alu:SINE|108|-,.	-4.44101	0.0103664
chr9|59821764|59821909|B1_Mur3:Alu:SINE|326|-,.	4.133	0.0103856
chr19|3872355|3872462|PB1D9:Alu:SINE|255|+,.	2.54583	0.0104052
chr5|91358620|91358818|MIRb:MIR:SINE|277|+,.	3.53645	0.0104299
chr9|121666446|121666801|MTEa:ERVL-MaLR:LTR|263|-,.	5.83579	0.0104851
chr10|81640190|81640364|L2a:L2:LINE|364|+,.	4.40026	0.0105134
chr4|6407967|6408408|Lx8:L1:LINE|256|+,.	5.78824	0.0105196
chr12|92883867|92891112|MMTV-int:ERVK:LTR|44|-,.	5.19648	0.010527
chr1|118667412|118667675|MTEa:ERVL-MaLR:LTR|250|-,.	4.28253	0.0105655
chr9|50527728|50527910|B3A:B2:SINE|222|+,.	3.27765	0.0105955
chr17|33406031|33411823|L1Md_F2:L1:LINE|70|+,.	5.8307	0.0106056
chr2|153012500|153012654|L2a:L2:LINE|387|-,.	3.8523	0.0106075
chr17|25231260|25231686|MLTR11B:ERVK:LTR|220|-,.	3.42153	0.0106212
chr8|65084126|65084248|ID_B1:B4:SINE|238|-,.	5.88157	0.0106367
chr14|8349473|8349553|MIRc:MIR:SINE|241|-,.	6.28984	0.0106419
chr1|164447267|164447404|B1_Mur4:Alu:SINE|197|+,.	5.21474	0.0107077
chr15|78890244|78890643|L1_Mus4:L1:LINE|96|-,.	2.95997	0.0107448
chr8|119052001|119052356|IAPLTR1_Mm:ERVK:LTR|78|+,.	-7.5779	0.0107448
chr6|86473708|86473831|PB1D7:Alu:SINE|241|-,.	6.30059	0.0107493
chr1|44822735|44826013|MMETn-int:ERVK:LTR|47|-,.	-3.68768	0.0107539
chr3|96460738|96460888|RMER5:ERV1:LTR|284|+,.	5.17487	0.0107583
chr3|96449746|96449896|RMER5:ERV1:LTR|284|-,.	5.17487	0.0107583
chr4|117211011|117211971|L1Md_F2:L1:LINE|65|+,.	5.39512	0.0107714
chr5|24444728|24444878|MIRb:MIR:SINE|318|+,.	2.64377	0.0107924
chr6|100809556|100809691|B1_Mur1:Alu:SINE|168|+,.	-2.47178	0.010907
chrX|74456452|74456832|RLTR14:ERV1:LTR|142|+,.	4.48667	0.0109302
chr6|128549018|128549415|RMER5:ERV1:LTR|204|+,.	6.707	0.0109698
chr1|162971668|162971903|IAPLTR3-int:ERVK:LTR|164|+,.	6.74744	0.010991
chr11|87810783|87810887|PB1D9:Alu:SINE|267|+,.	6.47577	0.0110541
chr17|73888360|73889357|RLTR10-int:ERVK:LTR|36|-,.	6.30056	0.0110621
chr11|116775906|116776050|B3:B2:SINE|238|+,.	5.77183	0.0110788
chr8|84709927|84710042|MER102c:hAT-Charlie:DNA|291|-,.	5.5415	0.011086
chr14|25980242|25980592|MTE2b:ERVL-MaLR:LTR|249|+,.	4.41101	0.0111179
chr17|32115709|32116516|RMER1A:Other:Other|238|-,.	4.07636	0.0111298
chr10|47453584|47453736|MMVL30-int:ERV1:LTR|287|+,.	-7.27782	0.0111507
chr1|100231814|100232140|IAPEY4_LTR:ERVK:LTR|6|-,.	6.26495	0.0111507
chr19|60758880|60759067|B4:B4:SINE|236|+,.	-3.64133	0.0111631
chr9|107835356|107835671|RLTR19-int:ERVK:LTR|74|+,.	6.06694	0.0112056
chr6|34389360|34389567|B3:B2:SINE|221|+,.	4.65463	0.0112413
chr16|44246843|44247228|MTD:ERVL-MaLR:LTR|168|+,.	6.63861	0.0113356
chr3|121235657|121235745|MIR3:MIR:SINE|318|+,.	4.27893	0.0113553
chr2|73344809|73345117|B4A:B4:SINE|277|-,.	6.06001	0.0113632
chr3|94390194|94390329|B1_Mur4:Alu:SINE|133|-,.	4.6765	0.0113859
chr9|54590764|54591136|Lx8b:L1:LINE|215|+,.	3.24699	0.0113943
chrX|73354760|73354979|Kanga2_a:TcMar-Tc2:DNA|197|-,.	-2.28866	0.0114127
chr8|119513061|119513386|ORR1A2:ERVL-MaLR:LTR|92|+,.	3.5148	0.0114271
chr16|4477479|4477633|RSINE1:B4:SINE|286|+,.	-3.56333	0.0114306
chr7|16789345|16789444|B1_Mus2:Alu:SINE|150|+,.	5.76357	0.0114683
chr14|30025638|30026793|L1MCc:L1:LINE|289|-,.	4.56771	0.0114735
chr14|65194246|65194370|PB1D10:Alu:SINE|261|-,.	-2.75631	0.0114845
chr18|42222855|42223427|RMER15-int:ERVL:LTR|233|+,.	5.56969	0.0114878
chr18|30266511|30267209|RLTR4_Mm:ERV1:LTR|46|+,.	3.5829	0.0115446
chr15|81817808|81817951|RSINE1:B4:SINE|241|+,.	3.43614	0.0115448
chr9|121727491|121727918|L1_Mus2:L1:LINE|57|+,.	3.41054	0.0116068
chr11|95923293|95923610|ERVB7_1-LTR_MM:ERVK:LTR|31|-,.	-8.37461	0.0116196
chr1|162979255|162979699|MLT1D:ERVL-MaLR:LTR|341|-,.	6.93178	0.0116451
chr9|59821047|59821478|L1_Mur3:L1:LINE|314|+,.	3.0455	0.0116621
chr6|83750965|83751312|MTEb:ERVL-MaLR:LTR|227|+,.	4.90157	0.0116621
chr1|173932235|173933136|MMERVK10C-int:ERVK:LTR|145|-,.	4.94979	0.0117113
chr17|28055705|28056966|MTE-int:ERVL-MaLR:LTR|316|-,.	5.37495	0.0117211
chr7|6767259|6767604|L1MB3:L1:LINE|264|+,.	-2.01513	0.0117281
chr6|127666108|127666344|MER46C:TcMar-Tigger:DNA|289|+,.	4.88824	0.0117624
chr11|48946150|48947055|L1Md_F:L1:LINE|211|-,.	2.23652	0.0118058
chr1|37629659|37629797|B1_Mur4:Alu:SINE|149|-,.	4.88952	0.0118256
chr6|28924533|28927775|IAPEz-int:ERVK:LTR|21|-,.	-4.0515	0.0118327
chr7|98207608|98207967|ORR1C1:ERVL-MaLR:LTR|131|+,.	2.88116	0.0118376
chr14|30868096|30868543|MLT1D:ERVL-MaLR:LTR|295|-,.	3.05605	0.0118974
chr7|27122398|27122524|B4A:B4:SINE|222|-,.	6.57366	0.0119236
chr2|148404892|148404993|MER5A1:hAT-Charlie:DNA|216|-,.	2.45543	0.011939
chr5|143006190|143009117|IAPEz-int:ERVK:LTR|19|+,.	-7.44783	0.011939
chr15|79912276|79912498|MTD:ERVL-MaLR:LTR|199|-,.	3.07179	0.0119561
chr1|52921785|52922173|L1_Mus4:L1:LINE|113|+,.	2.22698	0.0119964
chr12|111791546|111791621|B1_Mur4:Alu:SINE|189|-,.	2.98646	0.0120394
chr1|171260314|171260452|MIRc:MIR:SINE|307|+,.	-2.67185	0.0120394
chr6|88515942|88516283|MTEb:ERVL-MaLR:LTR|246|+,.	4.34662	0.0120549
chr11|112685060|112685266|RMER30:hAT-Charlie:DNA|213|+,.	2.52004	0.0120635
chr8|70886620|70886937|L1MB7:L1:LINE|291|+,.	6.7244	0.0120635
chr16|44269156|44269315|RSINE1:B4:SINE|325|+,.	6.28876	0.0120688
chr4|156205387|156205726|RLTR15:ERVK:LTR|277|+,.	3.10926	0.0120739
chr7|113009384|113009565|MIRb:MIR:SINE|274|-,.	5.28932	0.0120809
chr2|163642951|163643240|RLTR4_Mm:ERV1:LTR|89|+,.	2.71304	0.0121012
chr12|38898253|38898453|MT2A:ERVL:LTR|369|+,.	5.42179	0.0121232
chr4|109403013|109403074|MIRc:MIR:SINE|263|+,.	3.95665	0.0121269
chr17|57056737|57056951|B4A:B4:SINE|230|-,.	6.11217	0.0121284
chr5|23509870|23510328|RMER4A:ERVK:LTR|196|-,.	3.43549	0.0121396
chr7|138838725|138839390|Lx9:L1:LINE|186|+,.	2.10536	0.0121914
chr18|80230379|80230455|ID2:ID:SINE|250|+,.	4.11367	0.0121918
chr12|103438084|103438897|RLTR33:ERVK:LTR|205|-,.	2.70405	0.0122019
chr15|39022813|39023732|Lx7:L1:LINE|218|-,.	5.37231	0.0122101
chr14|50834497|50835035|RLTR12B:ERVK:LTR|152|+,.	4.29752	0.0122258
chr1|96877604|96878073|RLTR23:ERV1:LTR|123|-,.	5.55089	0.0122269
chr11|3920649|3920990|MTEb:ERVL-MaLR:LTR|286|+,.	3.96144	0.0122337
chr4|57825312|57825471|ORR1F:ERVL-MaLR:LTR|247|-,.	5.36869	0.0122431
chr3|57286139|57286458|ORR1F:ERVL-MaLR:LTR|289|+,.	3.28209	0.0122438
chr9|37228465|37228672|MLT1D:ERVL-MaLR:LTR|226|-,.	3.99227	0.0122805
chr11|23004043|23004202|ORR1D2:ERVL-MaLR:LTR|277|-,.	-2.5905	0.0122948
chrX|104719542|104720803|L1_Mus4:L1:LINE|81|+,.	-2.64455	0.0123005
chr10|75552126|75552220|MIR3:MIR:SINE|266|-,.	3.20725	0.0123216
chr9|71263883|71264022|MER91A:hAT-Tip100:DNA|333|+,.	-2.38764	0.0123295
chr8|4328298|4328929|RMER13A1:ERVK:LTR|201|+,.	2.43942	0.0123396
chr10|127032159|127032345|B2_Mm1a:B2:SINE|48|+,.	5.6177	0.0123411
chr11|76789619|76789753|RSINE1:B4:SINE|291|-,.	4.6905	0.0123413
chr2|71139621|71139831|MIR:MIR:SINE|286|-,.	-2.97872	0.0123539
chr1|93917086|93917580|RLTR34C_MM:ERVK:LTR|161|-,.	-5.42336	0.0123755
chr6|3341286|3341607|RLTR46B:ERVK:LTR|68|-,.	3.43367	0.0123799
chr7|141170156|141170481|RMER5:ERV1:LTR|154|+,.	3.52717	0.0123861
chr19|5754523|5754693|B3:B2:SINE|171|-,.	3.84922	0.0124005
chr6|86470518|86470629|B1_Mus1:Alu:SINE|73|-,.	5.53127	0.0124136
chr4|120837798|120839734|ERVB4_1B-I_MM-int:ERVK:LTR|19|-,.	7.63923	0.0124439
chr2|24927354|24927546|ID_B1:B4:SINE|220|+,.	2.43098	0.01248
chr1|93419429|93419589|B3A:B2:SINE|271|-,.	5.51969	0.0124976
chr9|57255822|57256166|ORR1B1:ERVL-MaLR:LTR|147|+,.	4.94033	0.0125044
chr7|27128766|27128857|PB1D7:Alu:SINE|231|-,.	5.92493	0.0125082
chr2|157013765|157013866|B1_Mus1:Alu:SINE|79|+,.	-2.06582	0.0125617
chr17|23821903|23821995|Plat_L3:CR1:LINE|231|+,.	2.38097	0.0125906
chr9|70074901|70075195|MTEb:ERVL-MaLR:LTR|286|+,.	4.99388	0.0126033
chr7|17033763|17033826|ID4_:ID:SINE|175|+,.	-6.17047	0.0126166
chr13|41917534|41917757|URR1A:hAT-Charlie:DNA|172|+,.	5.48532	0.0126743
chr16|21995292|21995370|LTR86B1:ERVL:LTR|292|-,.	3.62472	0.0127126
chr2|11722904|11723055|B1_Mur1:Alu:SINE|192|+,.	5.29309	0.0127281
chr1|195262072|195265603|MURVY-int:ERV1:LTR|223|-,.	7.08394	0.0127319
chr19|7602115|7602284|B3:B2:SINE|196|+,.	3.87377	0.0127364
chr19|21165200|21165476|B4:B4:SINE|337|+,.	3.49613	0.0127481
chr4|109405884|109406049|B3:B2:SINE|152|+,.	3.69859	0.0127818
chr1|86345832|86345962|B1_Mur2:Alu:SINE|191|+,.	-2.34849	0.0128386
chrX|14517139|14523299|L1Md_F2:L1:LINE|76|-,.	-4.3989	0.0128494
chr17|80095360|80095814|RMER17C:ERVK:LTR|170|+,.	5.80419	0.0128555
chr11|94118412|94118699|ORR1B2:ERVL-MaLR:LTR|178|-,.	5.92024	0.0129771
chr6|128563721|128563830|L1MC4:L1:LINE|284|+,.	8.33995	0.0130011
chr18|35672585|35672710|ID_B1:B4:SINE|176|+,.	-2.27888	0.0130598
chr4|49479313|49480719|MMERVK9C_I-int:ERVK:LTR|86|-,.	3.83449	0.0130876
chr5|65452352|65452560|ID_B1:B4:SINE|210|-,.	3.26326	0.013119
chr6|121270643|121270767|ORR1F:ERVL-MaLR:LTR|331|+,.	5.42047	0.0131994
chr5|144670535|144678122|RLTR4_MM-int:ERV1:LTR|9|+,.	5.69658	0.0131994
chr2|144588009|144588128|PB1D9:Alu:SINE|179|+,.	5.22708	0.0133022
chr8|70882883|70883036|L1ME1:L1:LINE|276|+,.	4.10648	0.0133062
chr17|40227553|40227736|B3A:B2:SINE|361|+,.	4.08485	0.0133191
chr1|118654034|118654288|B4:B4:SINE|278|+,.	3.69241	0.0133247
chr6|51289467|51289899|MLT1C:ERVL-MaLR:LTR|297|-,.	4.85086	0.0133283
chr1|164223806|164224504|RLTR4_Mm:ERV1:LTR|44|+,.	5.30036	0.013367
chr10|105844032|105844392|Lx8:L1:LINE|261|+,.	2.49632	0.0133726
chr2|156169046|156169219|B2_Mm2:B2:SINE|266|+,.	4.64586	0.0133819
chr7|140100234|140100549|ORR1A2:ERVL-MaLR:LTR|89|+,.	6.85067	0.0134654
chr10|31346051|31346368|MTEb:ERVL-MaLR:LTR|253|+,.	6.055	0.0135322
chr11|119486971|119487033|ID4:ID:SINE|279|+,.	2.97471	0.0135393
chr1|130436134|130437130|RLTR13D5:ERVK:LTR|93|-,.	2.43191	0.0135504
chr7|16791267|16791409|B1F2:Alu:SINE|297|+,.	5.21468	0.0135524
chr6|86474360|86474513|ID_B1:B4:SINE|273|+,.	5.90509	0.0135734
chr2|11720679|11720886|LTR40b:ERVL:LTR|318|-,.	6.00579	0.013578
chr10|128355000|128355395|MTA_Mm:ERVL-MaLR:LTR|46|-,.	2.54161	0.0136109
chr11|34143791|34143939|B1F1:Alu:SINE|297|-,.	5.73031	0.013624
chr4|150192672|150192819|B1_Mus2:Alu:SINE|48|+,.	6.69069	0.0136417
chr16|90498097|90498159|L3:CR1:LINE|226|-,.	-2.10595	0.0136599
chr14|70217503|70217631|B1_Mus2:Alu:SINE|71|-,.	6.0678	0.0137037
chr3|96242306|96242665|MTB_Mm:ERVL-MaLR:LTR|178|+,.	3.24024	0.0137051
chr2|70503232|70503570|Charlie2a:hAT-Charlie:DNA|312|-,.	3.48116	0.0137073
chr3|142795569|142796024|RMER1B:Other:Other|228|+,.	3.16268	0.0137106
chr5|138273871|138273952|ID_B1:B4:SINE|280|-,.	-2.20303	0.0137144
chr3|32550596|32552755|L1_Mus3:L1:LINE|87|-,.	3.81448	0.0137939
chr1|90961967|90962185|B3A:B2:SINE|232|-,.	3.14811	0.0138045
chr9|83929589|83930175|RMER6D:ERVK:LTR|161|-,.	6.46631	0.0138045
chr7|48132115|48132441|IAPEY4_LTR:ERVK:LTR|9|-,.	4.09907	0.0138284
chr7|109533995|109534365|L2c:L2:LINE|340|+,.	5.12824	0.0138563
chr3|94994846|94995216|L2c:L2:LINE|329|-,.	3.14175	0.0138711
chr11|78540362|78540582|B3:B2:SINE|194|-,.	4.30516	0.0138711
chr8|85817067|85818882|L1Md_F2:L1:LINE|73|-,.	5.75524	0.0138821
chr5|122683409|122683471|RSINE1:B4:SINE|177|+,.	2.89439	0.0138858
chr8|85128498|85131668|RLTR4_MM-int:ERV1:LTR|16|-,.	3.73608	0.0138884
chr3|100493408|100493753|ORR1B2:ERVL-MaLR:LTR|145|+,.	5.4102	0.0139183
chr16|97569327|97569401|L2c:L2:LINE|333|+,.	4.58854	0.0139501
chr9|107897568|107897739|B3:B2:SINE|219|-,.	5.57925	0.013967
chr7|116543678|116543854|ID_B1:B4:SINE|223|+,.	4.28405	0.0140166
chr2|71510659|71510748|ID4:ID:SINE|308|+,.	2.86029	0.0140188
chr3|146631092|146631387|Lx8b:L1:LINE|226|+,.	3.92587	0.0140188
chr8|57535223|57535537|ORR1D2:ERVL-MaLR:LTR|243|+,.	4.81149	0.0140441
chr15|37373446|37373781|RLTR15:ERVK:LTR|246|+,.	5.97788	0.0140487
chr11|106805972|106806165|B2_Mm1a:B2:SINE|37|+,.	2.27259	0.0140953
chr5|110003847|110004143|MTD:ERVL-MaLR:LTR|308|+,.	2.65754	0.014103
chr11|3497119|3497240|PB1D7:Alu:SINE|306|+,.	5.78071	0.0141306
chr16|11106124|11106295|IAPLTR3-int:ERVK:LTR|6|+,.	6.18044	0.0141492
chr16|36768697|36769954|IAPEz-int:ERVK:LTR|85|-,.	-2.57221	0.0142002
chr6|128534019|128534360|L1_Mur3:L1:LINE|253|-,.	5.88902	0.0142034
chr6|47773260|47773655|MTA_Mm:ERVL-MaLR:LTR|13|+,.	6.42585	0.0142356
chr13|119650666|119650815|B1_Mur3:Alu:SINE|139|-,.	5.39986	0.0142564
chr8|71583731|71583832|B1F1:Alu:SINE|213|-,.	3.61361	0.0142651
chr5|147878576|147878645|MIRc:MIR:SINE|246|-,.	2.85251	0.0142914
chr17|40310501|40311168|L1_Mus1:L1:LINE|95|-,.	4.8509	0.0142914
chr16|56115787|56116472|RLTR17:ERVK:LTR|141|-,.	5.59776	0.0143407
chr5|122723920|122724105|B2_Mm2:B2:SINE|113|-,.	5.45346	0.014341
chr10|111780910|111781083|Lx8:L1:LINE|314|+,.	4.61632	0.0143439
chr18|15436112|15437723|L1_Mus3:L1:LINE|89|-,.	6.41612	0.0143777
chr16|32895241|32895438|MTEb:ERVL-MaLR:LTR|218|-,.	6.82401	0.0143777
chr16|33663897|33664083|L1ME4b:L1:LINE|272|-,.	4.77775	0.014381
chr11|35868023|35868224|B4:B4:SINE|284|-,.	5.46205	0.0144344
chr16|33505760|33506808|MTC-int:ERVL-MaLR:LTR|119|-,.	4.64944	0.0144344
chrX|150485631|150489379|MMVL30-int:ERV1:LTR|87|+,.	-2.18087	0.0145187
chr19|5755243|5755272|ID_B1:B4:SINE|309|+,.	4.5596	0.0145295
chr11|98356456|98356608|B1F:Alu:SINE|286|-,.	5.42641	0.0145641
chr7|126889983|126890310|ORR1A4:ERVL-MaLR:LTR|114|+,.	2.79327	0.0146026
chr7|24380766|24380907|RSINE1:B4:SINE|274|-,.	5.46276	0.0146902
chr11|100597425|100597565|B1_Mur3:Alu:SINE|150|+,.	2.0231	0.0147211
chr12|68562835|68562988|ERVB4_1C-LTR_Mm:ERVK:LTR|260|+,.	-3.46489	0.0147398
chr15|55876229|55876382|ERVB4_1C-LTR_Mm:ERVK:LTR|260|+,.	-3.46489	0.0147398
chr3|35418339|35418492|ERVB4_1C-LTR_Mm:ERVK:LTR|260|+,.	-3.46489	0.0147398
chr2|143985395|143985495|PB1D7:Alu:SINE|250|+,.	5.19608	0.0147714
chr5|33359122|33359262|B1_Mur1:Alu:SINE|218|+,.	3.46796	0.0147791
chr2|32544851|32545021|B3:B2:SINE|205|-,.	4.00876	0.0147888
chr5|55516308|55518375|L1VL4:L1:LINE|125|+,.	-2.99036	0.0147994
chr9|21491059|21491197|B1_Mm:Alu:SINE|44|-,.	4.69123	0.0148045
chr7|141462904|141463053|B1_Mur2:Alu:SINE|150|-,.	3.56565	0.0148061
chr11|6264914|6265110|B3:B2:SINE|228|+,.	2.3679	0.0148082
chr9|113956504|113956630|PB1:Alu:SINE|211|-,.	2.11287	0.0148093
chr2|59314183|59314669|L1MEg:L1:LINE|268|-,.	5.49245	0.0148691
chrX|98943952|98944040|ID4_:ID:SINE|228|+,.	5.37274	0.014896
chr6|49381081|49381411|ORR1D1:ERVL-MaLR:LTR|188|-,.	3.62115	0.0148966
chr11|51270662|51270792|Charlie4z:hAT-Charlie:DNA|234|+,.	3.34136	0.0149075
chr14|118966106|118966650|RLTR18:ERVK:LTR|241|+,.	4.19503	0.0149229
chr10|128086950|128087093|ID_B1:B4:SINE|321|+,.	2.79102	0.0149229
chr17|46162345|46162467|MER5A:hAT-Charlie:DNA|233|-,.	4.36152	0.0149229
chr8|121595141|121595325|B2_Mm2:B2:SINE|104|-,.	5.25707	0.0149369
chr14|120389884|120390057|B3A:B2:SINE|239|+,.	3.48532	0.0149781
chr8|94393533|94393601|B1F:Alu:SINE|235|-,.	5.6853	0.0149879
chr11|21561861|21561995|MIRb:MIR:SINE|321|+,.	5.32414	0.0149885
chr8|84866143|84866293|MIR:MIR:SINE|303|-,.	5.50178	0.0149889
chr10|128356951|128357212|Lx9:L1:LINE|194|-,.	3.45942	0.0149939
chr3|108479962|108480451|RLTR24:ERV1:LTR|168|-,.	6.0341	0.0150003
chr18|77882423|77882495|RSINE1:B4:SINE|254|+,.	2.00548	0.0151134
chr7|44087358|44088674|IAPEY4_I-int:ERVK:LTR|134|+,.	3.19713	0.0151311
chr2|113711588|113711766|B3A:B2:SINE|371|+,.	3.46444	0.0151322
chrX|142843866|142844669|L1M4:L1:LINE|306|+,.	-2.13882	0.01516
chr2|91935188|91935325|L2a:L2:LINE|300|-,.	3.77752	0.015174
chr7|16786532|16786747|ID_B1:B4:SINE|272|+,.	3.2272	0.0152164
chr6|134427794|134428164|ORR1E:ERVL-MaLR:LTR|273|-,.	4.83645	0.0152891
chr2|103455417|103456049|MER21C:ERVL:LTR|306|+,.	3.55212	0.0152891
chr15|76566305|76567002|RLTR4_Mm:ERV1:LTR|46|-,.	4.88737	0.0152898
chr2|106644801|106644910|L2:L2:LINE|369|-,.	6.26609	0.0153146
chr7|18396781|18401255|MMERVK10C-int:ERVK:LTR|118|-,.	3.95926	0.0153153
chr10|13012335|13012511|B3:B2:SINE|141|-,.	-3.74575	0.0153153
chr18|69958015|69958206|B2_Mm2:B2:SINE|134|-,.	5.98516	0.015322
chr5|109891813|109892277|IAPEz-int:ERVK:LTR|67|-,.	6.77449	0.0153879
chr7|62458483|62459153|MERVL_2A-int:ERVL:LTR|299|-,.	-2.78242	0.0153977
chr19|21164568|21164695|B1F:Alu:SINE|298|+,.	4.06491	0.0154299
chr8|57526496|57527152|Lx3B:L1:LINE|111|+,.	4.21016	0.0154412
chr8|121096604|121096924|MTC:ERVL-MaLR:LTR|173|+,.	3.09331	0.0154446
chr1|118666554|118666897|MLTR11A:ERVK:LTR|198|-,.	5.94582	0.0154628
chr2|30190962|30191391|MURVY-LTR:ERV1:LTR|88|+,.	5.55015	0.0154734
chr11|100487755|100488762|ORR1A2-int:ERVL-MaLR:LTR|134|+,.	5.07168	0.0154964
chr3|96314818|96319763|MMERVK10C-int:ERVK:LTR|51|-,.	-3.18844	0.0155304
chr10|128731934|128732086|B1F2:Alu:SINE|242|-,.	3.98045	0.0155525
chr11|72973132|72973285|RSINE1:B4:SINE|250|+,.	5.42057	0.0155536
chr6|23087611|23090265|MMERVK9C_I-int:ERVK:LTR|117|+,.	4.98657	0.0155543
chr4|6400820|6401696|Lx10:L1:LINE|237|+,.	2.98994	0.0155634
chr3|10394204|10394321|PB1D10:Alu:SINE|360|-,.	2.28952	0.0156122
chr2|11721335|11721532|B2_Mm2:B2:SINE|58|-,.	5.34712	0.0156424
chr3|8946996|8947172|MER44B:TcMar-Tigger:DNA|255|-,.	6.12531	0.0156689
chr9|121752506|121752585|ID4_:ID:SINE|316|-,.	3.0215	0.0157567
chr6|128563590|128563707|PB1D10:Alu:SINE|295|-,.	7.93466	0.0158354
chr4|44050572|44050670|ID_B1:B4:SINE|209|+,.	5.15144	0.0158999
chr7|81603181|81603312|B1_Mur1:Alu:SINE|173|-,.	3.25156	0.0159155
chr15|82346637|82346799|B3:B2:SINE|173|+,.	3.09754	0.0159198
chr10|7442820|7443246|RLTR11B:ERVK:LTR|138|-,.	-2.73081	0.0159345
chr13|55188682|55189240|RLTR6_Mm:ERV1:LTR|35|+,.	-3.55183	0.0160549
chr14|70217076|70217169|RSINE1:B4:SINE|323|-,.	5.46205	0.0160599
chr16|8643639|8643749|PB1D10:Alu:SINE|349|+,.	3.08483	0.0160988
chr4|109405033|109405211|B2_Mm2:B2:SINE|102|-,.	4.47258	0.0161077
chr7|112997892|112998209|B4A:B4:SINE|285|+,.	4.9539	0.0161866
chr11|69011506|69011674|B2_Mm2:B2:SINE|72|-,.	4.1252	0.0161965
chrX|150497376|150497691|RLTR14-int:ERV1:LTR|145|+,.	4.73936	0.0162078
chr9|50679662|50679849|RLTR20B1:ERVK:LTR|161|+,.	5.65209	0.016219
chr17|57223404|57223731|MTE2b:ERVL-MaLR:LTR|283|+,.	3.45884	0.016219
chr4|135449451|135449501|MT2B2:ERVL:LTR|283|+,.	3.33695	0.0162372
chr5|28054964|28055301|MTEa:ERVL-MaLR:LTR|258|+,.	5.50256	0.0162881
[truncated: 1,183 more rows]

## Sheet: P28
Differentially expressed TEs between P28 vs E14.5
TE	log2(Fold Change)	Adjusted P-value
chr2|164189446|164189688|MLT1A0:ERVL-MaLR:LTR|245|-,.	12.7533	4.57936e-302
chr6|5216696|5217583|RLTR13B1:ERVK:LTR|82|-,.	5.16128	9.80657e-136
chr3|88369594|88369986|RLTR10D:ERVK:LTR|98|-,.	10.1504	1.5047e-122
chr10|28968702|28971671|L1_Mus1:L1:LINE|67|-,.	12.3295	3.94964e-111
chr6|5219427|5219708|B4:B4:SINE|312|-,.	5.44375	1.51921e-78
chr6|5218678|5218978|L1MA6:L1:LINE|264|-,.	5.37045	1.05857e-77
chr6|5218090|5218394|ORR1A2:ERVL-MaLR:LTR|66|-,.	5.80075	4.73066e-74
chr3|90511958|90512063|MT2B:ERVL:LTR|270|+,.	7.2499	4.77196e-73
chr4|46576471|46583716|MMTV-int:ERVK:LTR|1|+,.	7.11592	1.94612e-72
chr5|144191811|144191976|ID_B1:B4:SINE|239|-,.	6.48309	7.99311e-72
chr10|111781331|111782045|L1_Mur3:L1:LINE|157|-,.	5.62002	1.02607e-63
chr15|103896211|103896326|PB1D10:Alu:SINE|294|+,.	11.7392	4.88937e-63
chr6|5219966|5220220|RLTR28:ERVL:LTR|158|+,.	5.65574	2.7227e-61
chr15|16360896|16363012|Lx2:L1:LINE|156|+,.	4.52939	1.16607e-59
chr2|25289911|25290179|MER45R:hAT-Tip100:DNA|312|-,.	5.95398	8.04565e-58
chr5|144192999|144193116|B1F:Alu:SINE|269|-,.	6.14307	9.42413e-58
chr3|102509724|102509888|MER5B:hAT-Charlie:DNA|314|+,.	9.99069	1.32328e-56
chr9|50508285|50509045|RLTR33:ERVK:LTR|164|+,.	6.25334	1.56116e-55
chr5|144191785|144191891|PB1D10:Alu:SINE|221|-,.	6.45905	2.21486e-53
chr6|127673689|127674219|Lx8:L1:LINE|262|+,.	6.76747	3.09499e-53
chr6|5220221|5220362|B1_Mur3:Alu:SINE|174|+,.	5.23175	4.95674e-53
chr16|96319171|96319460|MTE2a:ERVL-MaLR:LTR|247|+,.	6.1879	8.82807e-50
chr3|101589885|101589934|L3:CR1:LINE|156|-,.	3.30807	7.23518e-49
chr13|119651570|119651910|MLT1A1:ERVL-MaLR:LTR|319|-,.	7.79122	1.03377e-48
chr7|98209843|98210939|MTA_Mm-int:ERVL-MaLR:LTR|35|+,.	7.71388	7.21231e-47
chr5|122728467|122728582|PB1D10:Alu:SINE|292|-,.	4.61516	1.33981e-46
chr6|30747758|30747831|ID4_:ID:SINE|151|+,.	-5.47966	4.04478e-46
chr9|50506193|50506944|L1M4:L1:LINE|278|-,.	5.80166	1.48729e-44
chr19|9829173|9836838|IAPEY4_I-int:ERVK:LTR|9|-,.	3.51758	1.29145e-41
chr12|109660691|109661276|Lx7:L1:LINE|237|+,.	-4.99288	3.19419e-41
chr13|119653807|119653909|ORR1F:ERVL-MaLR:LTR|229|+,.	7.05928	4.36617e-40
chr9|21908851|21908984|B1_Mus2:Alu:SINE|135|-,.	5.73756	7.3214e-40
chr4|150187821|150188249|MLTR11B:ERVK:LTR|225|-,.	10.0276	5.17373e-37
chr1|37440606|37440775|RMER30:hAT-Charlie:DNA|250|-,.	4.16805	1.63271e-35
chr12|116504193|116510415|Lx:L1:LINE|143|-,.	-2.7034	1.96e-35
chr5|144193808|144193985|ID_B1:B4:SINE|266|-,.	6.59857	2.81249e-35
chr6|127673096|127673664|L1M4:L1:LINE|247|-,.	8.43672	1.80236e-34
chr13|119653929|119654113|ORR1F:ERVL-MaLR:LTR|238|+,.	8.64792	4.07344e-34
chr1|37441198|37441541|MLT1E3:ERVL-MaLR:LTR|286|-,.	3.7821	2.63674e-33
chr1|132037935|132038142|MER63D:hAT-Blackjack:DNA|302|-,.	8.03914	4.22266e-33
chr10|26106082|26110953|L1_Mus1:L1:LINE|99|+,.	-3.12889	8.0969e-33
chr6|134438415|134438655|B4A:B4:SINE|282|-,.	4.68518	1.49644e-30
chr9|21908606|21908789|ID_B1:B4:SINE|296|-,.	4.20849	7.40727e-30
chr17|39410555|39410753|URR1A:hAT-Charlie:DNA|262|-,.	7.31078	3.56465e-29
chr12|109661275|109661511|Lx:L1:LINE|140|-,.	-5.51101	4.16084e-29
chr1|37441062|37441149|PB1D10:Alu:SINE|218|+,.	3.75109	1.74942e-28
chr4|140950921|140951090|B3A:B2:SINE|249|+,.	5.80628	3.82455e-28
chr10|28971805|28972033|ORR1B1:ERVL-MaLR:LTR|176|+,.	13.3547	3.02693e-27
chr11|5525524|5525631|ID_B1:B4:SINE|209|-,.	2.43038	3.45544e-27
chr2|150618890|150618962|ID4_:ID:SINE|206|+,.	3.66263	4.84141e-27
chr10|111782573|111783039|RLTR44D:ERVK:LTR|98|+,.	5.34888	1.54964e-26
chr9|44670648|44671668|MERV1_I-int:ERV1:LTR|105|-,.	9.81992	3.79625e-26
chr17|40230624|40231825|MTB_Mm-int:ERVL-MaLR:LTR|198|+,.	9.54942	6.11738e-26
chr8|120163746|120163872|ID_B1:B4:SINE|198|+,.	5.40621	8.94804e-26
chr11|99051903|99051956|L2a:L2:LINE|321|-,.	-3.24365	1.80705e-25
chr1|132038336|132038431|MER63D:hAT-Blackjack:DNA|274|-,.	7.60903	3.35028e-25
chr6|127671228|127671605|L1_Mus3:L1:LINE|77|-,.	8.51296	4.29333e-25
chr14|66310866|66311446|L1ME3A:L1:LINE|261|-,.	-3.48923	1.30358e-24
chr9|21907658|21907774|ID_B1:B4:SINE|239|+,.	5.3652	1.37152e-24
chr18|34344878|34345059|Tigger7:TcMar-Tigger:DNA|226|+,.	2.42778	1.7343e-24
chr6|41850485|41850734|Charlie4a:hAT-Charlie:DNA|312|-,.	12.5427	2.65512e-24
chr2|163625172|163625260|RLTR20C1_MM:ERVK:LTR|318|+,.	2.85317	4.30959e-24
chr4|44034804|44035238|ORR1D2-int:ERVL-MaLR:LTR|269|+,.	3.30465	7.30297e-24
chr1|13626185|13626539|ORR1B1:ERVL-MaLR:LTR|116|+,.	2.52311	1.32395e-23
chr6|87090508|87090677|Lx2B:L1:LINE|124|-,.	3.00474	5.94227e-23
chr4|139961382|139961811|RLTR10C:ERVK:LTR|42|-,.	5.46882	1.19988e-22
chr9|120567099|120567279|ID_B1:B4:SINE|263|-,.	4.53938	1.37773e-22
chr8|120163733|120163820|PB1D11:Alu:SINE|253|+,.	5.62203	3.66078e-22
chr2|73342849|73342980|ID_B1:B4:SINE|176|+,.	6.10513	3.87539e-22
chr4|139962248|139962531|L1ME4a:L1:LINE|354|+,.	4.51278	4.97748e-22
chr8|90886290|90886509|RLTR4_Mm:ERV1:LTR|82|+,.	7.7468	5.2031e-22
chr17|40223126|40223757|BGLII_B:ERVK:LTR|229|+,.	10.425	6.16094e-22
chr13|119652798|119652914|B1_Mur1:Alu:SINE|233|-,.	8.6212	9.43914e-22
chr13|119652518|119652604|RLTR31D_MM:ERVK:LTR|163|-,.	7.50065	9.55411e-22
chr5|65448370|65448543|B3:B2:SINE|202|-,.	3.61976	1.09401e-21
chr6|129006162|129006707|RLTR1D:ERV1:LTR|132|+,.	3.41595	1.22455e-21
chr14|69694009|69694554|MTEb-int:ERVL-MaLR:LTR|288|-,.	-2.17613	1.33065e-21
chr9|35046908|35047055|B1_Mur1:Alu:SINE|153|+,.	2.82647	2.17786e-21
chr4|44034556|44034795|URR1A:hAT-Charlie:DNA|156|+,.	3.75811	2.52477e-21
chr15|103898769|103898880|RSINE1:B4:SINE|227|+,.	11.8756	3.6716e-21
chr1|37442152|37442260|MER3:hAT-Charlie:DNA|352|+,.	3.65572	4.33899e-21
chr5|88329472|88329828|RLTR43C:ERVK:LTR|52|-,.	12.2216	5.56228e-21
chr1|7172173|7172297|B1F:Alu:SINE|293|+,.	3.38631	7.80024e-21
chr9|48399405|48399796|L1M2:L1:LINE|267|-,.	3.90694	1.351e-20
chr17|86998394|86998492|L2a:L2:LINE|365|-,.	2.35013	1.76995e-20
chr5|122724727|122724914|B2_Mm1t:B2:SINE|64|+,.	4.11466	2.3623e-20
chr4|139963333|139963450|MER117:hAT-Charlie:DNA|287|+,.	4.61307	2.79463e-20
chr1|118681370|118681737|MTB:ERVL-MaLR:LTR|85|-,.	3.05895	3.17436e-20
chr1|85709313|85709509|RLTR42-int:ERVK:LTR|222|+,.	7.54622	3.65835e-20
chr1|118681955|118682055|MTEa:ERVL-MaLR:LTR|220|-,.	3.51528	4.38782e-20
chr4|73716034|73716195|RSINE1:B4:SINE|348|-,.	4.19446	4.94652e-20
chrUn_GL456360|24629|24794|RSINE1:B4:SINE|221|+,.	11.5909	6.14853e-20
chr11|120639906|120639989|PB1:Alu:SINE|349|+,.	2.85787	9.33447e-20
chr7|73775270|73775533|B4:B4:SINE|294|+,.	2.58984	1.10651e-19
chr1|13625690|13625897|B3:B2:SINE|183|+,.	3.49689	1.49693e-19
chr7|98209448|98209843|MTA_Mm:ERVL-MaLR:LTR|30|+,.	6.71152	2.42988e-19
chr5|88329828|88330124|L1_Mur2:L1:LINE|149|+,.	12.1559	2.53369e-19
chr4|46583716|46585044|RLTR3_Mm:ERVK:LTR|66|+,.	5.69853	3.68343e-19
chr1|90950899|90951100|B4A:B4:SINE|272|-,.	4.80771	5.63061e-19
chr4|133095956|133096175|RLTR4_Mm:ERV1:LTR|82|+,.	7.72855	6.49141e-19
chr7|98209245|98209366|B3A:B2:SINE|223|-,.	6.96125	8.73449e-19
chr9|21907774|21907895|B1_Mur3:Alu:SINE|227|+,.	4.39376	1.22132e-18
chr4|44035306|44035505|ORR1D2:ERVL-MaLR:LTR|224|+,.	3.09912	1.55778e-18
chr5|30933287|30933399|B1F:Alu:SINE|259|-,.	4.88791	1.65724e-18
chr15|91935929|91936104|LTR16A:ERVL:LTR|333|+,.	11.1133	4.00003e-18
chr11|120640002|120640100|PB1D10:Alu:SINE|347|+,.	2.98225	4.73505e-18
chr15|83310272|83310315|X3_LINE:RTE-BovB:LINE|79|-,.	3.6535	7.30067e-18
chr5|88329098|88329472|L1_Mur2:L1:LINE|140|+,.	10.3534	8.30687e-18
chr1_GL456210_random|22700|30399|RLTR6-int:ERV1:LTR|21|-,.	11.0684	8.743e-18
chr6|18843362|18846295|MMVL30-int:ERV1:LTR|29|-,.	2.12814	8.88392e-18
chr1|162875594|162875752|B4A:B4:SINE|290|-,.	4.68806	1.13392e-17
chr8|68347405|68347752|ORR1A4:ERVL-MaLR:LTR|87|+,.	5.34041	1.70274e-17
chr1|118678856|118678997|B1_Mus1:Alu:SINE|64|-,.	3.20356	1.83424e-17
chr1|118681772|118681832|MT2A:ERVL:LTR|183|-,.	2.82584	2.16056e-17
chr6|29760526|29760874|RLTR19-int:ERVK:LTR|141|-,.	-2.37902	2.21112e-17
chr10|72643742|72644558|RLTR17D_Mm:ERVK:LTR|245|+,.	7.92132	2.41729e-17
chr1|132038153|132038274|B1_Mur4:Alu:SINE|165|+,.	7.32507	2.53208e-17
chr9|50507227|50507361|B1F:Alu:SINE|284|+,.	5.80408	2.53362e-17
chr4|44036846|44037019|B3A:B2:SINE|207|-,.	3.19368	2.91441e-17
chr12|28681655|28682252|LTRIS_Mus:ERV1:LTR|60|+,.	2.23394	4.26362e-17
chr6|127672865|127672948|MamTip2:hAT-Tip100:DNA|320|-,.	7.49782	5.40945e-17
chr9|21908216|21908358|RSINE1:B4:SINE|303|-,.	4.24918	5.43234e-17
chr6|132623264|132623445|MYSERV6-int:ERVK:LTR|177|-,.	11.9986	6.25382e-17
chr6|5220383|5220501|RLTR28:ERVL:LTR|190|+,.	5.95051	6.58149e-17
chr10|28981066|28981449|MTD:ERVL-MaLR:LTR|308|+,.	11.092	6.6712e-17
chr7|132874517|132874775|L1ME1:L1:LINE|306|-,.	8.49946	8.1252e-17
chr3|89450245|89450474|B3:B2:SINE|205|+,.	2.54097	9.13502e-17
chr4|44035595|44035722|PB1D7:Alu:SINE|248|+,.	3.98598	9.47365e-17
chr2|90394490|90395211|L1Md_F3:L1:LINE|37|+,.	3.29894	1.05432e-16
chr17|40524452|40529003|L1Md_F2:L1:LINE|88|-,.	5.04241	1.18325e-16
chr3|129758044|129763494|ERVB3_1-I_MM-int:ERVK:LTR|1|+,.	11.2466	1.3649e-16
chr4|150191746|150191945|MTC:ERVL-MaLR:LTR|140|+,.	11.0054	2.0604e-16
chr7|25803269|25803396|PB1D11:Alu:SINE|226|+,.	3.86382	2.14588e-16
chr7|25803254|25803375|MT2B2:ERVL:LTR|280|+,.	3.81713	2.14977e-16
chr1|85551472|85552364|RMER19B:ERVK:LTR|150|-,.	10.6001	2.17982e-16
chr15|91935727|91935838|LTR16A:ERVL:LTR|355|+,.	11.1674	2.1994e-16
chr4|150192136|150192365|MTC:ERVL-MaLR:LTR|140|+,.	10.9805	2.21016e-16
chr7|98210939|98211334|MTA_Mm:ERVL-MaLR:LTR|25|+,.	8.08225	2.24196e-16
chr15|55258559|55258647|PB1D7:Alu:SINE|261|+,.	4.09174	2.44987e-16
chr1|107382004|107383587|Lx9:L1:LINE|290|+,.	10.6696	2.62816e-16
chr3|129681377|129681561|B3:B2:SINE|205|-,.	6.77422	3.08824e-16
chr17|40077501|40083542|L1Md_F2:L1:LINE|74|-,.	3.92767	3.57709e-16
chr15|55255018|55255123|B2_Mm1t:B2:SINE|125|-,.	5.18423	3.78388e-16
chr9|104289586|104289844|B4A:B4:SINE|289|+,.	3.55768	3.90421e-16
chr1|118679257|118679477|L1M4:L1:LINE|263|-,.	2.85729	4.22557e-16
chr10|28977044|28977979|Lx3C:L1:LINE|157|+,.	10.5216	6.54176e-16
chr2|136013511|136013637|MIR3:MIR:SINE|311|+,.	2.86176	7.09868e-16
chr14|69694553|69694884|MTEb:ERVL-MaLR:LTR|210|-,.	-2.03617	8.02796e-16
chr17|40227760|40227978|Lx10:L1:LINE|330|-,.	10.3566	8.63944e-16
chr13|119652628|119652709|ORR1A4:ERVL-MaLR:LTR|123|+,.	6.97148	8.87253e-16
chr4|44036382|44036799|MT2B1:ERVL:LTR|234|+,.	2.9507	8.95754e-16
chr4|150189817|150189998|L1MEg:L1:LINE|328|-,.	10.7528	1.16878e-15
chr1|118678045|118678399|ORR1E:ERVL-MaLR:LTR|241|-,.	3.09077	1.50917e-15
chr17|40231825|40232230|MTB_Mm:ERVL-MaLR:LTR|191|+,.	10.3305	1.72939e-15
chr4|62298123|62298246|B1F:Alu:SINE|197|+,.	3.11524	1.82167e-15
chr17|40222727|40222939|B3:B2:SINE|328|+,.	10.0394	1.84262e-15
chr17|40530230|40530286|L3:CR1:LINE|189|-,.	5.78011	2.06137e-15
chr3|90235692|90235812|PB1D10:Alu:SINE|234|+,.	2.64084	2.12426e-15
chr1|85214685|85215577|RMER19B:ERVK:LTR|153|-,.	10.856	2.35013e-15
chr11|115279897|115280207|ORR1B2:ERVL-MaLR:LTR|107|+,.	3.80852	2.43314e-15
chr10|111772401|111774004|L1Md_F2:L1:LINE|58|-,.	4.50412	2.47058e-15
chr17|35834582|35834704|B1_Mus1:Alu:SINE|123|+,.	-4.25644	2.56428e-15
chr6|131840870|131843216|Lx2B2:L1:LINE|183|+,.	10.9835	2.62161e-15
chr3|129698305|129698702|BGLII_Mur:ERVK:LTR|119|-,.	10.1704	2.70234e-15
chr1|130851636|130851766|ID_B1:B4:SINE|233|+,.	11.5772	2.89799e-15
chr4|44035214|44035282|ORR1D2:ERVL-MaLR:LTR|235|+,.	3.75846	2.95417e-15
chr2|122279164|122279626|L1ME3:L1:LINE|286|+,.	6.17063	4.32484e-15
chr7|98192785|98193078|MLT1D:ERVL-MaLR:LTR|329|+,.	10.1979	4.42018e-15
chr17|38802626|38802806|B2_Mm1a:B2:SINE|83|+,.	7.20185	4.46424e-15
chr16|21955006|21955158|B1_Mur4:Alu:SINE|115|-,.	5.67855	5.16964e-15
chr12|98202133|98202728|L1ME2:L1:LINE|314|+,.	2.27829	6.33525e-15
chr6|38619315|38621161|ORR1A2-int:ERVL-MaLR:LTR|151|-,.	6.27662	6.68242e-15
chr17|40225408|40225692|Lx4B:L1:LINE|246|+,.	10.057	8.20963e-15
chr4|140951101|140951307|B3:B2:SINE|221|+,.	3.92077	8.7287e-15
chr6|41849353|41849540|URR1B:hAT-Charlie:DNA|201|-,.	10.1536	9.64121e-15
chr4|134164403|134164702|RLTR4_Mm:ERV1:LTR|58|+,.	7.91986	1.02309e-14
chr2|103265757|103265951|MER20:hAT-Charlie:DNA|309|+,.	2.61596	1.24374e-14
chr6|128539307|128539459|B1_Mm:Alu:SINE|55|-,.	10.0325	1.49724e-14
chr10|79994667|79994796|PB1D7:Alu:SINE|265|-,.	-2.66504	1.62728e-14
chr2|93031501|93031604|B1F1:Alu:SINE|226|+,.	9.30806	1.83933e-14
chr4|122771534|122771630|MamGypLTR1d:Gypsy:LTR|326|+,.	10.3499	1.86625e-14
chr3|129701004|129701298|B4A:B4:SINE|259|-,.	9.86825	2.44211e-14
chr11|75673359|75673455|MIR3:MIR:SINE|267|-,.	2.16049	2.53257e-14
chr17|40224390|40224474|PB1D9:Alu:SINE|256|+,.	9.90541	2.71292e-14
chr7|44124295|44126463|RLTR45-int:ERVK:LTR|42|-,.	10.1572	2.90933e-14
chr3|10394434|10395269|RMER19B:ERVK:LTR|148|+,.	2.33576	3.44318e-14
chr6|5220537|5220695|RLTR28:ERVL:LTR|129|+,.	4.97636	4.56032e-14
chrX|98948112|98948310|L1MB7:L1:LINE|270|-,.	4.02383	4.81392e-14
chr1|133329876|133330035|B3A:B2:SINE|270|+,.	10.7891	5.05034e-14
chr4|109442349|109442619|L2b:L2:LINE|323|+,.	3.95244	5.12129e-14
chr6|115824606|115828990|MMETn-int:ERVK:LTR|24|+,.	-6.32863	5.98632e-14
chr13|12602609|12603758|L1Md_F2:L1:LINE|37|-,.	5.49001	6.21682e-14
chr9|123689317|123689427|RLTR19-int:ERVK:LTR|229|-,.	-2.90989	6.41968e-14
chr6|87090349|87090469|B1_Mur4:Alu:SINE|117|-,.	2.62839	8.43737e-14
chr18|38840878|38841021|MER5A1:hAT-Charlie:DNA|360|+,.	2.66618	9.75576e-14
chr2|4938378|4938456|PB1D10:Alu:SINE|216|+,.	2.40348	9.81671e-14
chr7|98192608|98192736|ID_B1:B4:SINE|266|+,.	9.89329	1.09428e-13
chr3|102511499|102512330|RMER13B:ERVK:LTR|160|-,.	6.87787	1.11373e-13
chr18|20603333|20603498|B3A:B2:SINE|262|+,.	2.93399	1.13894e-13
chr5|129846133|129846230|PB1D9:Alu:SINE|309|+,.	-2.27616	1.20864e-13
chr7|44127061|44128813|RLTR45-int:ERVK:LTR|30|-,.	10.0038	1.2391e-13
chr10|72642236|72642991|Lx2B2:L1:LINE|137|-,.	5.96701	1.24183e-13
chr1|118683459|118683579|ID4:ID:SINE|249|-,.	3.07906	1.25855e-13
chr1|118680488|118680618|L1M4:L1:LINE|307|-,.	2.84518	1.52182e-13
chr18|20603063|20603203|B1_Mur3:Alu:SINE|179|+,.	2.70959	2.1992e-13
chr17|40228006|40228328|Lx10:L1:LINE|230|+,.	9.43223	2.41034e-13
chr9|71627508|71627723|ID_B1:B4:SINE|236|-,.	2.21645	2.6033e-13
chr9|50505485|50505622|MTD:ERVL-MaLR:LTR|172|-,.	6.40761	2.72957e-13
chr12|4879688|4879839|B1_Mus1:Alu:SINE|150|-,.	2.49878	2.96029e-13
chr6|125230322|125230398|AmnSINE1:Deu:SINE|246|+,.	4.68458	3.15085e-13
chr1|118683636|118683694|L1Md_F2:L1:LINE|70|-,.	3.12403	3.80872e-13
chr15|55257131|55257344|B3:B2:SINE|288|+,.	3.35512	4.10442e-13
chr12|4879541|4879632|PB1:Alu:SINE|253|-,.	3.19318	4.71468e-13
chr8|90891471|90891690|RLTR4_Mm:ERV1:LTR|82|+,.	5.50897	4.73601e-13
chr4|57062608|57062728|MIR3:MIR:SINE|254|-,.	3.07972	4.97903e-13
chr4|133101136|133101355|RLTR4_Mm:ERV1:LTR|82|+,.	5.50881	6.04372e-13
chr1|162874566|162874826|B4:B4:SINE|261|-,.	3.65908	6.12654e-13
chr9|78537804|78537999|B2_Mm2:B2:SINE|67|-,.	2.92979	6.13876e-13
chr6|132623978|132624711|MYSERV6-int:ERVK:LTR|177|-,.	10.1901	6.69263e-13
chr9|53378883|53379166|RCHARR1:hAT-Charlie:DNA|291|-,.	4.22312	7.79273e-13
chr10|88469666|88469812|B1_Mur1:Alu:SINE|201|-,.	4.00893	8.24476e-13
chr10|18585842|18586047|B3:B2:SINE|215|-,.	5.12755	8.39085e-13
chr4|150190536|150190652|B1F:Alu:SINE|250|-,.	10.2134	9.5509e-13
chr4|150191213|150191413|B3:B2:SINE|294|+,.	9.75818	9.69788e-13
chr12|103437081|103437246|ORR1D1:ERVL-MaLR:LTR|256|+,.	4.45102	1.00618e-12
chr17|40229664|40230026|MT2B:ERVL:LTR|201|-,.	8.37667	1.14381e-12
chr4|150188262|150188505|B4A:B4:SINE|288|+,.	9.95969	1.18227e-12
chr6|129186141|129186284|B2_Mm2:B2:SINE|161|+,.	3.186	1.23015e-12
chrX|150806421|150806559|MER117:hAT-Charlie:DNA|250|+,.	-3.36605	1.26643e-12
chr19|44227013|44229285|RLTR19-int:ERVK:LTR|151|-,.	9.65741	1.47845e-12
chr16|96318333|96318447|RSINE1:B4:SINE|360|+,.	6.7955	1.60763e-12
chr9|50508077|50508285|B3:B2:SINE|302|-,.	6.12436	1.64757e-12
chr1|162875593|162875728|B1_Mur1:Alu:SINE|230|-,.	4.73947	1.69687e-12
chr8|57698501|57698682|B3A:B2:SINE|256|+,.	9.62554	1.6974e-12
chr5|116422495|116422625|MIR3:MIR:SINE|274|-,.	2.71883	1.86925e-12
chr9|104288527|104288724|MER33:hAT-Charlie:DNA|272|+,.	3.55412	1.99907e-12
chr4|122779729|122780054|ORR1D2:ERVL-MaLR:LTR|215|+,.	9.45223	2.07303e-12
chr11|34205048|34205272|MIRb:MIR:SINE|352|+,.	5.0131	2.29664e-12
chr13|54552014|54552162|B1_Mur3:Alu:SINE|184|+,.	2.00744	2.47796e-12
chr15|36646670|36647071|IAPLTR2a:ERVK:LTR|40|+,.	10.7405	2.55712e-12
chr10|117028070|117029220|MTB_Mm-int:ERVL-MaLR:LTR|160|-,.	5.10715	2.69535e-12
chr1|118680313|118680468|B3:B2:SINE|230|-,.	3.12981	3.34243e-12
chr7|44105164|44105286|RLTR17B_Mm:ERVK:LTR|229|+,.	9.39314	3.37823e-12
chr6|41850027|41850111|MIRc:MIR:SINE|298|-,.	10.0009	3.4296e-12
chr4|134159390|134159661|RLTR4_Mm:ERV1:LTR|78|+,.	6.89972	3.62594e-12
chr7|35391253|35391396|B1_Mus1:Alu:SINE|168|-,.	3.25022	3.7152e-12
chr4|19877236|19877391|RSINE1:B4:SINE|317|-,.	9.54636	3.89743e-12
chr4|150187573|150187665|B1_Mus2:Alu:SINE|294|+,.	9.63052	4.06676e-12
chr6|41852214|41852381|B4:B4:SINE|310|+,.	10.0192	4.14452e-12
chr10|127153995|127154993|RMER12B:ERVK:LTR|194|-,.	9.8093	4.34515e-12
chr17|40224814|40224970|RSINE1:B4:SINE|322|+,.	8.90029	4.52326e-12
chr4|73750449|73755690|L1Md_T:L1:LINE|52|+,.	4.12486	4.8568e-12
chr1|170707193|170707410|B3:B2:SINE|205|-,.	2.93533	4.87741e-12
chr6|18321031|18321271|B4:B4:SINE|227|+,.	3.59185	5.2689e-12
chr10|28976174|28976316|MLTR14:ERV1:LTR|265|+,.	9.2427	5.57795e-12
chr13|119651354|119651462|L1ME2z:L1:LINE|267|-,.	7.99302	5.74231e-12
chr9|114899339|114899733|RLTR12BD_Mm:ERVK:LTR|122|-,.	2.47937	6.09161e-12
chr4|86932027|86932502|L1Md_F:L1:LINE|101|+,.	-4.58204	6.09815e-12
chr1|118680116|118680203|L1M4:L1:LINE|221|-,.	2.89754	6.28755e-12
chr10|28980612|28980900|B4:B4:SINE|314|-,.	9.27365	6.85743e-12
chr9|35505204|35505577|ORR1F:ERVL-MaLR:LTR|328|-,.	-3.21677	7.97822e-12
chr1|118683179|118683375|ID_B1:B4:SINE|238|+,.	2.79864	8.99437e-12
chr1|84965454|84966346|RMER19B:ERVK:LTR|153|-,.	9.65657	9.17977e-12
chr10|80409832|80409927|L3:CR1:LINE|294|-,.	-2.63979	9.29533e-12
chr12|45085872|45086220|ORR1A1:ERVL-MaLR:LTR|55|-,.	9.40881	9.75892e-12
chr14|118979699|118979809|B1_Mur1:Alu:SINE|259|+,.	2.04761	1.06175e-11
chr7|81604449|81604830|MLT1I:ERVL-MaLR:LTR|334|-,.	2.75028	1.34282e-11
chrX|64498690|64498870|Lx7:L1:LINE|282|+,.	-5.47975	1.43105e-11
chr12|109661511|109661691|Lx7:L1:LINE|282|+,.	-5.47975	1.43105e-11
chr1|85214165|85214380|LTR67B:ERVL:LTR|311|-,.	9.44927	1.83747e-11
chr3|103191306|103192123|RMER6C:ERVK:LTR|223|+,.	7.03238	2.03637e-11
chr10|28979672|28980014|Lx3_Mus:L1:LINE|93|+,.	9.34808	2.04646e-11
chr17|40113797|40114641|RLTR13A1:ERVK:LTR|108|-,.	4.27667	2.11091e-11
chr9|78536702|78536832|B1_Mur3:Alu:SINE|163|-,.	3.13546	2.14665e-11
chr15|55257867|55258018|B1F:Alu:SINE|245|-,.	3.323	2.15864e-11
chr1|186589022|186589170|MTEa:ERVL-MaLR:LTR|258|+,.	9.62958	2.28552e-11
chr3|129679596|129679715|URR1B:hAT-Charlie:DNA|244|-,.	9.33556	2.36947e-11
chr1|118681232|118681370|MTEa:ERVL-MaLR:LTR|262|-,.	2.82432	2.72699e-11
chr7|110814574|110814760|B3A:B2:SINE|217|-,.	2.04667	2.78412e-11
chr1_GL456212_random|96986|97878|RMER19B:ERVK:LTR|156|-,.	9.54857	3.16246e-11
chr17|40234142|40234341|B3:B2:SINE|346|+,.	8.70758	3.61802e-11
chr1|85468715|85476420|RLTR6-int:ERV1:LTR|16|-,.	9.15839	3.98526e-11
chr8|20150355|20150499|L2a:L2:LINE|345|+,.	-2.5943	4.01225e-11
chr8|20396524|20396668|L2a:L2:LINE|345|-,.	-2.5943	4.01225e-11
chr14|118846481|118846745|L2a:L2:LINE|311|+,.	8.93804	4.08559e-11
chr11|69051282|69051474|B3:B2:SINE|209|+,.	-3.38248	4.11113e-11
chr1|13625377|13625530|RMER15:ERVL:LTR|262|-,.	3.07407	4.43172e-11
chr4|150191945|150192136|B2_Mm2:B2:SINE|105|+,.	9.648	5.36973e-11
chr8|117661602|117662585|Lx8:L1:LINE|295|-,.	2.10206	5.58814e-11
chr1|118678607|118678677|ID2:ID:SINE|203|+,.	3.33309	6.26131e-11
chr16|87484964|87485335|MT2_Mm:ERVL:LTR|14|+,.	-2.27364	6.26162e-11
chr14|57524600|57524720|L3:CR1:LINE|318|-,.	3.18313	6.732e-11
chr10|88471331|88471510|B2_Mm2:B2:SINE|78|-,.	3.74995	6.94836e-11
chr3|129703424|129705156|Lx3B:L1:LINE|91|+,.	8.69602	7.40356e-11
chr15|82363201|82364007|RLTR6-int:ERV1:LTR|23|+,.	-19.4053	7.4537e-11
chr15|55255238|55255379|B1_Mm:Alu:SINE|57|-,.	4.89669	7.86798e-11
chr15|55256693|55256985|ORR1F:ERVL-MaLR:LTR|272|+,.	3.52223	7.89214e-11
chr15|34573292|34573440|MER58A:hAT-Charlie:DNA|258|+,.	5.08819	8.19083e-11
chr3|129693820|129694008|MER33:hAT-Charlie:DNA|272|+,.	9.04353	9.36867e-11
chr7|81601131|81601684|L1ME4a:L1:LINE|303|+,.	3.39569	9.55362e-11
chr6|134609698|134609801|PB1D10:Alu:SINE|223|+,.	4.04518	9.6102e-11
chr6|128539093|128539283|B2_Mm2:B2:SINE|102|-,.	9.0368	1.08145e-10
chr1|132038274|132038333|B1_Mur4:Alu:SINE|224|+,.	7.73204	1.12124e-10
chr5|114894525|114895124|RLTR6_Mm:ERV1:LTR|87|+,.	9.30061	1.17204e-10
chrX|139009926|139010151|B4:B4:SINE|317|+,.	-9.97777	1.18431e-10
chr2|92453007|92453293|MLT1A0:ERVL-MaLR:LTR|268|+,.	2.26789	1.2416e-10
chr5|129846127|129846176|ID_B1:B4:SINE|306|+,.	-3.36439	1.26422e-10
chr1|118679982|118680074|PB1D10:Alu:SINE|283|+,.	3.03856	1.31597e-10
chr5|88326812|88327300|Lx4A:L1:LINE|140|-,.	9.36119	1.37327e-10
chr4|109402632|109402843|RCHARR1:hAT-Charlie:DNA|262|-,.	3.86148	1.49054e-10
chr17|40233894|40234018|B1_Mur4:Alu:SINE|215|+,.	8.67438	1.53337e-10
chr16|37107452|37108362|L1MC4:L1:LINE|308|-,.	7.59511	1.57335e-10
chr12|38868739|38868965|MLT1D:ERVL-MaLR:LTR|267|-,.	2.71268	1.70934e-10
chr17|55491645|55491726|ID4_:ID:SINE|187|-,.	4.10282	1.74915e-10
chr3|51251365|51251446|PB1D10:Alu:SINE|262|+,.	3.85399	1.94277e-10
chr8|40854080|40854231|B1_Mus1:Alu:SINE|47|-,.	-9.85954	2.02279e-10
chr4|150189672|150189811|B1_Mur1:Alu:SINE|266|-,.	9.68832	2.08997e-10
chr11|115280207|115280390|Lx8:L1:LINE|249|-,.	4.39142	2.38841e-10
chr19|29021767|29021841|PB1D10:Alu:SINE|243|+,.	2.35255	2.49855e-10
chr8|57770159|57770751|Lx4A:L1:LINE|109|+,.	9.61911	2.50389e-10
chr15|55257370|55257455|MLT1H1:ERVL-MaLR:LTR|341|-,.	4.67737	2.54023e-10
chr5|88325049|88325222|B2_Mm2:B2:SINE|98|+,.	9.09228	2.57335e-10
chr18|53406680|53406787|B1F1:Alu:SINE|262|-,.	-2.16753	2.70767e-10
chr6|55978558|55978717|L2c:L2:LINE|307|-,.	4.60555	2.92853e-10
chr1|7171512|7171593|ID4_:ID:SINE|187|-,.	3.19855	3.01854e-10
chr10|28978740|28978857|Lx9:L1:LINE|254|-,.	8.61615	3.65125e-10
chr19|44226431|44227018|RLTR19-int:ERVK:LTR|164|-,.	8.84284	3.68922e-10
chrX|7153991|7154197|MIRc:MIR:SINE|209|-,.	-3.50659	3.8966e-10
chr7|110814772|110814990|ID_B1:B4:SINE|235|-,.	2.50258	4.20158e-10
chr9|100982040|100982173|MLT1A1:ERVL-MaLR:LTR|252|-,.	2.41404	4.63492e-10
chr3|10391891|10392212|ORR1A3:ERVL-MaLR:LTR|121|-,.	2.59789	4.66035e-10
chr1|107384068|107384493|Lx9:L1:LINE|340|+,.	9.62718	4.94919e-10
chr8|57699383|57699624|LTR33:ERVL:LTR|289|+,.	9.15252	4.97205e-10
chr9|104287630|104288217|MT2B2:ERVL:LTR|103|+,.	4.28898	5.15857e-10
chr1|118679508|118679707|ID_B1:B4:SINE|267|-,.	2.72558	5.26273e-10
chr8|70883208|70883426|MLT1C:ERVL-MaLR:LTR|373|-,.	6.19859	5.57552e-10
chr5|15500000|15506974|IAPEY4_I-int:ERVK:LTR|18|-,.	3.04986	5.62024e-10
chr2|156356555|156356854|RLTR4_Mm:ERV1:LTR|58|-,.	7.87438	6.04284e-10
chr7|44129665|44130674|RLTR45-int:ERVK:LTR|51|-,.	8.82593	6.08826e-10
chr15|55258162|55258272|PB1D7:Alu:SINE|200|+,.	4.19657	6.34851e-10
chr14|69693860|69694009|ID_B1:B4:SINE|222|-,.	-2.73737	6.64021e-10
chr15|55871785|55875069|MMETn-int:ERVK:LTR|38|+,.	-9.9763	7.00136e-10
chr6|128547664|128547946|B4:B4:SINE|282|-,.	9.92547	7.32086e-10
chr16|37110915|37111065|MER5B:hAT-Charlie:DNA|257|-,.	8.51552	7.59368e-10
chr5|89205726|89208687|MMETn-int:ERVK:LTR|40|-,.	-10.8512	7.70357e-10
chr16|21761371|21761625|L1MB8:L1:LINE|284|-,.	3.25147	8.44735e-10
chr4|133096173|133096216|RLTR4_Mm:ERV1:LTR|23|+,.	6.45104	8.56442e-10
chr8|90886507|90886550|RLTR4_Mm:ERV1:LTR|23|+,.	6.45104	8.56442e-10
chr4|133101353|133101396|RLTR4_Mm:ERV1:LTR|23|+,.	6.45104	8.56442e-10
chr8|90891688|90891731|RLTR4_Mm:ERV1:LTR|23|+,.	6.45104	8.56442e-10
chr7|43967398|43967664|B4A:B4:SINE|275|-,.	8.89237	8.6898e-10
chr15|85858626|85858809|B3A:B2:SINE|220|+,.	3.86274	8.74284e-10
chr4|33020390|33020530|B1_Mus2:Alu:SINE|166|-,.	4.04233	8.77057e-10
chr7|6705067|6705144|L1ME4c:L1:LINE|312|-,.	-9.6124	8.88863e-10
chr3|102504151|102504461|MTE2b:ERVL-MaLR:LTR|271|-,.	8.17098	9.16564e-10
chr19|29161046|29161138|L1MDa:L1:LINE|304|-,.	-3.386	9.44906e-10
chr11|48865381|48865538|B2_Mm2:B2:SINE|121|-,.	4.29573	9.55345e-10
chr14|66309519|66309653|MER74A:ERVL:LTR|293|-,.	-4.29237	9.59886e-10
chr7|126643184|126643377|B2_Mm1a:B2:SINE|42|-,.	4.8049	9.67699e-10
chr17|40227553|40227736|B3A:B2:SINE|361|+,.	8.20436	1.04894e-09
chr19|44397667|44397759|L1MA8:L1:LINE|214|-,.	4.89375	1.04994e-09
chr9|73096600|73096750|B1_Mur1:Alu:SINE|223|-,.	3.09224	1.1124e-09
chr5|65999677|65999863|B2_Mm1t:B2:SINE|76|-,.	6.94489	1.11322e-09
chr2|127633444|127633619|Tigger18a:TcMar-Tigger:DNA|250|+,.	5.02379	1.19746e-09
chr11|5523699|5523778|B4:B4:SINE|250|-,.	4.26085	1.2383e-09
chr11|78842534|78842684|RSINE1:B4:SINE|279|+,.	4.43368	1.35833e-09
chr17|35267182|35267356|B2_Mm2:B2:SINE|63|+,.	3.54068	1.39457e-09
chr5|30223380|30229822|IAPEz-int:ERVK:LTR|25|-,.	-2.12757	1.46203e-09
chr11|82779924|82780192|MER33:hAT-Charlie:DNA|310|-,.	4.01861	1.48308e-09
chr18|53406664|53406769|ID_B1:B4:SINE|196|-,.	-2.14244	1.50438e-09
chr2|153269092|153269506|MTD:ERVL-MaLR:LTR|263|+,.	-3.93778	1.50751e-09
chr5|65448742|65448823|B1F:Alu:SINE|266|-,.	3.28583	1.51304e-09
chr1|173567200|173572494|ERVB2_1-I_MM-int:ERVK:LTR|0|-,.	9.48247	1.58005e-09
chr10|88469835|88470028|B3:B2:SINE|233|-,.	2.928	1.61018e-09
chr11|70476782|70477568|L2:L2:LINE|364|+,.	9.35553	1.72823e-09
chr12|109650226|109650407|B2_Mm2:B2:SINE|116|+,.	-8.9567	1.76372e-09
chr6|41848536|41848675|B1_Mus1:Alu:SINE|72|+,.	8.64647	1.98552e-09
chr7|44226121|44226378|B4A:B4:SINE|269|-,.	8.6976	1.98913e-09
chr14|69693131|69693239|PB1D7:Alu:SINE|262|+,.	-3.93079	1.99296e-09
chr17|57243177|57243896|RMER12:ERVK:LTR|146|+,.	2.86423	2.03188e-09
chr17|40230381|40230501|MERVL_2A-int:ERVL:LTR|217|-,.	8.54451	2.39862e-09
chr1|118679746|118679944|L1M4:L1:LINE|239|-,.	2.90898	2.7232e-09
chr6|129237950|129238099|B3:B2:SINE|308|+,.	5.52127	2.72406e-09
chr7|16327249|16327349|PB1D10:Alu:SINE|258|-,.	-2.38201	2.83698e-09
chr17|26099169|26099227|Tigger12:TcMar-Tigger:DNA|236|-,.	-2.46697	3.06893e-09
chr3|129675989|129676093|RMER1B:Other:Other|198|+,.	7.88742	3.07728e-09
chr4|149975452|149975595|ORR1F:ERVL-MaLR:LTR|310|+,.	4.8944	3.18776e-09
chr8|14922731|14923170|RLTR31B2:ERVK:LTR|282|-,.	7.75672	3.21115e-09
chr14|66732917|66733041|Tigger16b:TcMar-Tigger:DNA|274|-,.	6.83759	3.40535e-09
chr5|15536802|15538582|ETnERV3-int:ERVK:LTR|52|-,.	9.60958	3.40776e-09
chr4|150188505|150188640|B1_Mur1:Alu:SINE|193|+,.	8.41594	3.47029e-09
chr5|15535522|15536489|Lx2A1:L1:LINE|165|-,.	9.28609	3.49881e-09
chr1_GL456221_random|111375|112266|RMER19B:ERVK:LTR|152|+,.	8.68408	3.59739e-09
chr4|19876885|19877056|MTEb:ERVL-MaLR:LTR|247|-,.	7.71082	3.61802e-09
chr7|44105300|44105362|RLTR20A4:ERVK:LTR|33|+,.	9.11951	3.73948e-09
chr12|4878610|4878715|PB1D7:Alu:SINE|240|-,.	2.59557	3.92661e-09
chr2|93031604|93031695|MIR:MIR:SINE|267|+,.	8.74901	3.95965e-09
chr2|172353891|172354085|MTC:ERVL-MaLR:LTR|188|-,.	3.41239	4.09627e-09
chr11|94938711|94939326|L1MC4:L1:LINE|282|-,.	-4.131	4.19199e-09
chr13|65300835|65304034|L1_Mus1:L1:LINE|92|-,.	-2.32878	4.2494e-09
chr7|6671956|6672123|RSINE1:B4:SINE|296|-,.	-9.21817	4.63656e-09
chr11|18846148|18846604|L1MB7:L1:LINE|263|-,.	5.8971	4.75597e-09
chr1|85026166|85027058|RMER19B:ERVK:LTR|155|+,.	9.37453	5.13165e-09
chr7|44102999|44103257|B4A:B4:SINE|298|-,.	8.19448	5.22292e-09
chr3|102510334|102510513|MLT2B3:ERVL:LTR|295|-,.	6.02616	5.24495e-09
chr2|164188697|164189195|Lx8:L1:LINE|248|-,.	8.9829	5.35329e-09
chr4|44058741|44058975|B4:B4:SINE|259|-,.	3.48118	5.44837e-09
chr1|171173775|171173912|B1_Mur1:Alu:SINE|148|-,.	4.94242	5.52145e-09
chr3|129694540|129694652|L2b:L2:LINE|355|+,.	8.17731	5.88746e-09
chr9|35191600|35191812|MIR:MIR:SINE|333|+,.	3.68149	5.92265e-09
chr17|40230095|40230256|MT2B:ERVL:LTR|237|-,.	9.00567	5.9917e-09
chr15|103192941|103193056|MTE-int:ERVL-MaLR:LTR|327|-,.	-5.32234	6.06981e-09
chr3|108332563|108333960|ORR1E-int:ERVL-MaLR:LTR|292|-,.	2.81526	6.15969e-09
chr3|102474047|102474304|B4A:B4:SINE|283|+,.	8.6888	6.21597e-09
chr8|57717468|57717803|ORR1E:ERVL-MaLR:LTR|318|+,.	8.57703	6.46981e-09
chr2|156831132|156833492|MMERGLN-int:ERV1:LTR|273|-,.	-8.40497	6.63679e-09
chr11|40701589|40702303|MTB-int:ERVL-MaLR:LTR|87|+,.	-3.1816	6.95742e-09
chr15|103196027|103196232|B3:B2:SINE|246|+,.	-3.19721	7.04945e-09
chr11|6010759|6011515|RLTR4_Mm:ERV1:LTR|45|+,.	2.66679	7.98613e-09
chr9|53378511|53378727|RCHARR1:hAT-Charlie:DNA|263|-,.	4.27715	8.03863e-09
chr5|88164399|88167684|MMETn-int:ERVK:LTR|34|-,.	-12.3625	8.47768e-09
chr3|96465912|96466505|RLTR18:ERVK:LTR|186|-,.	5.69525	8.84886e-09
chr19|56441548|56441632|LTR33A:ERVL:LTR|293|-,.	2.99487	8.98563e-09
chr3|90489155|90489273|PB1D10:Alu:SINE|219|+,.	2.00394	9.90261e-09
chr3|129710992|129711177|B3A:B2:SINE|287|+,.	8.76732	9.92542e-09
chr9|73097041|73097183|B1_Mus1:Alu:SINE|241|+,.	3.08809	1.00191e-08
chr3|108456249|108456324|L1MB7:L1:LINE|267|+,.	5.86988	1.08741e-08
chr15|60820446|60820633|URR1A:hAT-Charlie:DNA|180|-,.	2.05956	1.15083e-08
chr7|27127407|27127622|B3A:B2:SINE|266|-,.	6.18044	1.20293e-08
chr17|55997088|55997192|B1F:Alu:SINE|267|-,.	3.68115	1.27671e-08
chr7|72078249|72078579|Tigger7:TcMar-Tigger:DNA|284|+,.	6.09728	1.30902e-08
chr8|85109255|85109325|B1_Mus2:Alu:SINE|229|+,.	3.79518	1.344e-08
chr13|108285467|108285667|B3:B2:SINE|260|+,.	4.02211	1.38359e-08
chr10|83368078|83368454|RMER16C:ERVK:LTR|136|-,.	-3.92701	1.38933e-08
chr6|132623445|132623978|L1_Mus1:L1:LINE|86|+,.	8.98714	1.40259e-08
chr5|88326472|88326745|RLTR11A:ERVK:LTR|201|-,.	8.72894	1.41771e-08
chr2|155561712|155561807|AmnSINE1:Deu:SINE|298|-,.	4.06409	1.47863e-08
chr15|77398826|77399187|MT2B1:ERVL:LTR|194|-,.	8.68805	1.51259e-08
chr3|102516739|102516962|URR1B:hAT-Charlie:DNA|155|+,.	7.21438	1.52141e-08
chr9|83599533|83599612|PB1D10:Alu:SINE|132|-,.	2.18651	1.5372e-08
chr13|113718729|113722014|MMETn-int:ERVK:LTR|22|+,.	-23.9999	1.592e-08
chr16|92348199|92348354|MLT1J:ERVL-MaLR:LTR|327|-,.	8.50275	1.61613e-08
chr10|111776816|111777232|RLTR31C_MM:ERVK:LTR|190|-,.	5.42098	1.65678e-08
chr1|85070012|85070402|ORR1B1:ERVL-MaLR:LTR|150|+,.	8.9705	1.65978e-08
chr12|4878885|4879031|B1_Mus2:Alu:SINE|82|-,.	2.10937	1.70242e-08
chr3|14663027|14663498|Lx:L1:LINE|147|-,.	2.67164	1.77284e-08
chr3|102497075|102497287|MER20:hAT-Charlie:DNA|321|-,.	8.31887	1.80262e-08
chr7|44131012|44131814|RLTR13D1:ERVK:LTR|91|+,.	8.21346	1.92439e-08
chr9|44670588|44670648|MTB:ERVL-MaLR:LTR|100|+,.	8.77564	1.9422e-08
chr17|35345959|35346865|RLTR13D3A1:ERVK:LTR|137|+,.	7.86226	1.94473e-08
chr3|102493146|102493391|MTC:ERVL-MaLR:LTR|102|-,.	8.48152	2.11138e-08
chr8|94389387|94389459|L2:L2:LINE|191|+,.	3.84445	2.14916e-08
chr8|85106182|85107040|L1_Mus3:L1:LINE|63|+,.	7.06364	2.20633e-08
chr14|8165255|8165440|ID_B1:B4:SINE|298|+,.	3.39039	2.23549e-08
chr17|33928645|33928793|B1_Mur1:Alu:SINE|274|+,.	2.27309	2.27998e-08
chr9|50510090|50510281|B2_Mm2:B2:SINE|129|-,.	8.88665	2.29316e-08
chr7|98209367|98209448|RMER5:ERV1:LTR|207|+,.	7.15816	2.30575e-08
chr17|57238505|57241541|L1VL4:L1:LINE|72|+,.	2.80836	2.3723e-08
chr14|54530987|54533067|RLTR4_MM-int:ERV1:LTR|62|+,.	7.46727	2.46109e-08
chr7|118843313|118843516|MLT1D:ERVL-MaLR:LTR|306|-,.	-2.01527	2.48135e-08
chr4|150190949|150191042|B1F:Alu:SINE|204|+,.	8.61318	2.49874e-08
chr15|55256583|55256685|ID_B1:B4:SINE|242|+,.	3.44259	2.51145e-08
chr18|60392148|60392363|B3:B2:SINE|267|+,.	5.44383	2.51933e-08
chr17|40227071|40227241|B3A:B2:SINE|266|+,.	7.79142	2.76702e-08
chr9|44670396|44670599|MTA_Mm:ERVL-MaLR:LTR|31|-,.	8.59362	2.81031e-08
chr10|83489416|83489570|B1F:Alu:SINE|223|-,.	3.65806	2.86163e-08
chr7|131446085|131446350|L1M4:L1:LINE|310|-,.	2.93617	2.86567e-08
chr15|55253926|55254066|MIRb:MIR:SINE|289|-,.	4.60904	2.95675e-08
chr5|88163233|88164385|MMETn-int:ERVK:LTR|35|-,.	-9.31636	2.96311e-08
chr13|113722028|113723180|MMETn-int:ERVK:LTR|35|+,.	-9.31636	2.96311e-08
chr7|6673553|6673680|B4A:B4:SINE|363|-,.	-8.82659	2.987e-08
chr10|95324278|95324470|URR1B:hAT-Charlie:DNA|126|-,.	8.93009	3.14117e-08
chr7|43943291|43943556|B4A:B4:SINE|266|-,.	8.50055	3.21091e-08
chr2|158384916|158385055|B1_Mus1:Alu:SINE|79|+,.	7.65566	3.22535e-08
chr3|40978145|40979469|MTEa-int:ERVL-MaLR:LTR|255|+,.	2.8536	3.25015e-08
chr1|85247334|85247471|B1_Mur4:Alu:SINE|180|+,.	8.30074	3.25749e-08
chr4|33019343|33019477|B1_Mur4:Alu:SINE|98|+,.	5.09084	3.25749e-08
chr3|129679241|129679380|B1_Mus1:Alu:SINE|93|-,.	7.77339	3.26297e-08
chr17|33825704|33825839|B1_Mus2:Alu:SINE|201|+,.	2.50969	3.27277e-08
chr7|44198871|44199135|B4A:B4:SINE|287|-,.	7.69931	3.42228e-08
chr3|102499145|102499477|MamRep137:TcMar-Tigger:DNA|289|-,.	5.90457	3.43719e-08
chr7|99605346|99605505|Charlie15a:hAT-Charlie:DNA|314|+,.	2.5946	3.45888e-08
chr10|28985560|28985913|MTC:ERVL-MaLR:LTR|231|-,.	8.46451	3.53552e-08
chr17|14094714|14099087|MMETn-int:ERVK:LTR|18|+,.	-9.41522	3.82938e-08
chr4|20053936|20054096|RLTR51A_Mm:ERVK?:LTR|214|+,.	3.16245	3.90704e-08
chr7|81600680|81601085|L1ME4a:L1:LINE|374|+,.	2.29927	3.989e-08
chr6|132622901|132623220|MYSERV6-int:ERVK:LTR|157|-,.	8.86836	4.53192e-08
chr17|94816022|94816979|ORR1A4-int:ERVL-MaLR:LTR|142|-,.	-2.58462	4.5377e-08
chr9|53377970|53378133|B3:B2:SINE|227|-,.	4.5367	4.88015e-08
chr5|30068367|30068714|RMER21A:ERV1:LTR|341|+,.	-2.49577	5.11474e-08
chr8|20148091|20148312|MLT1G1:ERVL-MaLR:LTR|299|-,.	-2.36154	5.13735e-08
chr8|20398704|20398925|MLT1G1:ERVL-MaLR:LTR|299|+,.	-2.36154	5.13735e-08
chr1|118680213|118680282|B3:B2:SINE|230|-,.	2.93579	5.51167e-08
chr13|8763780|8767065|MMETn-int:ERVK:LTR|24|-,.	-9.18561	5.53714e-08
chr19|11536694|11537073|RMER13B:ERVK:LTR|241|+,.	4.90103	5.53714e-08
chr13|21812409|21813150|RLTR4_Mm:ERV1:LTR|16|+,.	-9.13765	5.75926e-08
chr1|85342307|85342668|ORR1B2:ERVL-MaLR:LTR|164|+,.	8.84288	6.15608e-08
chr4|73797956|73798131|MLT1E2:ERVL-MaLR:LTR|319|+,.	7.93061	6.36165e-08
chr6|127671784|127671857|MamGypLTR2b:Gypsy:LTR|261|+,.	7.58129	6.44803e-08
chr11|86208168|86208306|RLTR6-int:ERV1:LTR|272|+,.	-2.60007	6.48487e-08
chr16|22381797|22381915|MamSINE1:tRNA:SINE|379|+,.	-8.53853	6.54029e-08
chr3|129685106|129685305|MIR:MIR:SINE|311|-,.	7.35484	6.5755e-08
chr10|20280664|20280795|B1_Mur4:Alu:SINE|160|-,.	3.06389	6.59163e-08
chr8|85108552|85108743|B2_Mm2:B2:SINE|105|-,.	4.29466	6.8852e-08
chr4|150195100|150195308|L1M4a1:L1:LINE|343|-,.	8.42319	6.93057e-08
chr9|53680859|53680990|B1_Mur2:Alu:SINE|159|-,.	4.91031	6.99766e-08
chr7|6676624|6676762|MER20:hAT-Charlie:DNA|286|-,.	-6.16945	7.08296e-08
chr5|88325680|88325905|ORR1D1:ERVL-MaLR:LTR|187|-,.	9.42493	7.12494e-08
chr2|35423158|35423548|MT2B:ERVL:LTR|105|+,.	-3.25752	7.3481e-08
chr4|45234726|45234919|B3:B2:SINE|193|-,.	4.32046	7.55962e-08
chr3|106552065|106552287|L1MEd:L1:LINE|381|+,.	2.59153	7.57706e-08
chr2|113711588|113711766|B3A:B2:SINE|371|+,.	6.50936	7.57706e-08
chr14|66734503|66734837|ORR1A1:ERVL-MaLR:LTR|84|-,.	7.70624	7.58564e-08
chr10|72643192|72643526|L1MB1:L1:LINE|284|+,.	7.99256	7.97131e-08
chr13|21819455|21820196|RLTR4_Mm:ERV1:LTR|16|+,.	-9.24195	8.42829e-08
chr1|164228854|164229552|RLTR4_Mm:ERV1:LTR|44|+,.	9.75618	8.85499e-08
chr11|115280402|115280504|MER58B:hAT-Charlie:DNA|235|+,.	4.06298	8.88219e-08
chr9|35186420|35186558|LTR108a_Mam:ERVL:LTR|353|-,.	3.57219	8.92183e-08
chr4|150194044|150194232|B3:B2:SINE|235|-,.	8.2073	8.92355e-08
chr16|37113447|37113596|B1_Mur3:Alu:SINE|144|+,.	7.6327	9.0322e-08
chr4|150188663|150188731|B4A:B4:SINE|288|+,.	8.38124	9.30169e-08
chr2|62597395|62597736|MTE2a:ERVL-MaLR:LTR|258|-,.	5.45461	9.32966e-08
chr4|11176469|11183871|MMERGLN-int:ERV1:LTR|239|-,.	-3.52702	9.63098e-08
chr9|42254514|42254647|B1_Mus1:Alu:SINE|83|+,.	2.48901	9.69977e-08
chr13|65297742|65300809|L1_Mus1:L1:LINE|66|-,.	-4.31022	9.91442e-08
chr1|85343171|85343564|ORR1B1:ERVL-MaLR:LTR|145|+,.	8.37296	9.98065e-08
chr7|25530949|25531348|RLTR9E:ERVK:LTR|139|+,.	6.61423	1.04401e-07
chr5|88326116|88326465|RLTR11A:ERVK:LTR|239|-,.	8.09627	1.061e-07
chr10|28980123|28980346|B3:B2:SINE|234|+,.	7.46348	1.06854e-07
chr6|118163621|118164365|Lx8:L1:LINE|256|+,.	4.22133	1.07456e-07
chr6|132608339|132610717|L1Md_F2:L1:LINE|114|-,.	8.71974	1.08898e-07
chr2|35400735|35400957|URR1B:hAT-Charlie:DNA|194|-,.	-8.31288	1.09635e-07
chrX|64497925|64498452|Lx7:L1:LINE|264|+,.	-2.43242	1.10521e-07
chr7|6675984|6676118|MIRb:MIR:SINE|336|+,.	-8.39764	1.10999e-07
chr19|56441694|56441976|LTR33A:ERVL:LTR|337|-,.	2.09006	1.13467e-07
chr3|84162591|84162737|B1_Mus1:Alu:SINE|89|+,.	2.55874	1.1567e-07
chr6|88567943|88568953|MMETn-int:ERVK:LTR|38|-,.	-8.61263	1.20297e-07
chr11|75574957|75575144|ID_B1:B4:SINE|257|+,.	3.81644	1.20456e-07
chr16|36768697|36769954|IAPEz-int:ERVK:LTR|85|-,.	-9.46581	1.25626e-07
chr11|58221637|58221951|MTE2b:ERVL-MaLR:LTR|288|-,.	3.94924	1.26796e-07
chr4|135451295|135451418|MER5A:hAT-Charlie:DNA|380|+,.	4.49313	1.28929e-07
chr6|128567264|128567644|MTD:ERVL-MaLR:LTR|201|+,.	8.38235	1.30118e-07
chr5|89204560|89205712|ETnERV-int:ERVK:LTR|35|-,.	-8.7993	1.30986e-07
chr9|65902211|65902356|B1_Mus2:Alu:SINE|212|+,.	-6.11185	1.34213e-07
chr11|4091778|4091976|B3:B2:SINE|244|+,.	2.8737	1.36037e-07
chr4|62293943|62294186|B4A:B4:SINE|263|+,.	4.75173	1.37424e-07
chr7|131445981|131446058|B1F:Alu:SINE|225|-,.	2.25933	1.42145e-07
chr3|60493477|60494749|IAPEz-int:ERVK:LTR|84|-,.	-4.83932	1.46446e-07
chr4|135449501|135449611|B1F1:Alu:SINE|254|+,.	3.47531	1.48223e-07
chr12|109545643|109545734|L2c:L2:LINE|179|-,.	-8.12397	1.53248e-07
chr8|94392915|94393056|MER20:hAT-Charlie:DNA|303|+,.	5.2163	1.5688e-07
chr1|162874957|162875144|URR1A:hAT-Charlie:DNA|144|+,.	3.45385	1.60456e-07
chr2|164772687|164772833|B1_Mm:Alu:SINE|34|+,.	-8.34107	1.64358e-07
chr5|65447978|65448087|PB1D9:Alu:SINE|194|+,.	2.45202	1.68304e-07
chr1|191934309|191941896|RLTR4_MM-int:ERV1:LTR|12|+,.	4.26457	1.75266e-07
chr3|102490888|102491537|MER44D:TcMar-Tigger:DNA|261|+,.	7.27774	1.80173e-07
chr3|96248278|96248464|B3:B2:SINE|193|-,.	5.13782	1.85983e-07
chr1|85682796|85683173|ORR1C1:ERVL-MaLR:LTR|134|+,.	7.96937	1.87974e-07
chr13|58554278|58554780|Lx8:L1:LINE|261|+,.	5.72921	1.88057e-07
chr4|150193140|150193298|B2_Mm2:B2:SINE|146|+,.	8.47732	1.91126e-07
chr8|14900295|14900658|RLTR15:ERVK:LTR|117|+,.	2.77784	1.97626e-07
chr5|65999872|65999930|PB1D10:Alu:SINE|167|-,.	7.50886	2.0387e-07
chr1|85190259|85190649|ORR1B1:ERVL-MaLR:LTR|142|-,.	8.68409	2.04415e-07
chr5|15499310|15500000|IAPEY4_I-int:ERVK:LTR|16|-,.	2.26604	2.06476e-07
chr11|78843132|78843316|B2_Mm2:B2:SINE|140|+,.	4.49824	2.17582e-07
chr11|6007428|6008777|RLTR4_MM-int:ERV1:LTR|29|+,.	2.80011	2.19394e-07
chr10|62944700|62944842|B1F2:Alu:SINE|263|-,.	2.64686	2.21853e-07
chr5|114822401|114822894|MMERVK10C-int:ERVK:LTR|104|-,.	-2.31468	2.21935e-07
chr16|96421824|96422111|MTEa:ERVL-MaLR:LTR|287|+,.	8.52623	2.21935e-07
chr14|55609726|55610076|ORR1D1:ERVL-MaLR:LTR|225|+,.	2.38643	2.22256e-07
chr14|118844459|118844761|ORR1A2:ERVL-MaLR:LTR|93|-,.	6.57351	2.35429e-07
chr6|7847594|7847958|L2:L2:LINE|305|-,.	4.5598	2.371e-07
chrX|98946997|98947079|ID4:ID:SINE|293|+,.	2.16907	2.41906e-07
chr9|35187099|35187313|B3:B2:SINE|177|-,.	2.23054	2.42538e-07
chr17|56714936|56715039|PB1D7:Alu:SINE|212|+,.	2.11832	2.44872e-07
chr2|103264522|103264620|L2c:L2:LINE|258|-,.	2.42734	2.45983e-07
chr7|6675570|6675682|PB1D7:Alu:SINE|214|+,.	-8.22651	2.52976e-07
chr4|46575143|46576471|RLTR3_Mm:ERVK:LTR|57|+,.	7.2805	2.69971e-07
chr4|106483958|106484040|L2c:L2:LINE|234|+,.	7.90928	2.71673e-07
chr6|38306346|38306509|MER20B:hAT-Charlie:DNA|346|+,.	3.50269	2.72126e-07
chr16|37113238|37113314|ID4_:ID:SINE|292|-,.	7.95415	2.73641e-07
chr9|44672113|44672583|RLTR41:ERV1:LTR|142|-,.	8.56347	2.75525e-07
chr12|38898535|38899234|Lx8b:L1:LINE|247|-,.	8.70575	2.76861e-07
chr7|27127169|27127317|B1_Mus2:Alu:SINE|130|-,.	7.87907	2.77121e-07
chr19|36732598|36732818|ID_B1:B4:SINE|209|-,.	2.59719	2.85839e-07
chr3|129695570|129695678|MTC:ERVL-MaLR:LTR|162|+,.	7.89394	2.94378e-07
chr7|35391577|35391673|B1_Mur4:Alu:SINE|104|+,.	2.88084	2.95631e-07
chr9|58158357|58158488|MIR3:MIR:SINE|289|-,.	-3.62858	3.03437e-07
chr6|125243547|125243911|ORR1B1:ERVL-MaLR:LTR|152|-,.	3.13851	3.04357e-07
chr9|18313745|18314042|ORR1E:ERVL-MaLR:LTR|256|+,.	-2.27038	3.05239e-07
chr12|101648477|101648614|RSINE1:B4:SINE|346|-,.	5.76679	3.06382e-07
chr4|150190029|150190159|B1_Mur4:Alu:SINE|117|+,.	8.20811	3.08238e-07
chr3|10333063|10333130|RLTR20A4:ERVK:LTR|175|-,.	4.72047	3.26907e-07
chr7|141466414|141466555|B1_Mus2:Alu:SINE|22|-,.	3.032	3.31283e-07
chr8|85108743|85109190|RMER6A:ERVK:LTR|148|+,.	2.9951	3.43314e-07
chr19|57043794|57043937|LTR78B:ERV1:LTR|226|-,.	2.78324	3.46555e-07
chr3|108456162|108456246|ID4:ID:SINE|214|+,.	4.47704	3.48394e-07
chr3|129683624|129683787|B4A:B4:SINE|266|-,.	7.13524	3.51372e-07
chr16|29267508|29273717|L1Md_A:L1:LINE|12|-,.	8.565	3.60166e-07
chr6|5216503|5216665|B3A:B2:SINE|348|+,.	5.42168	3.62998e-07
chr8|65085771|65085947|B3A:B2:SINE|268|+,.	7.70778	3.71437e-07
chr2|84505544|84506816|IAPEz-int:ERVK:LTR|84|+,.	-4.68214	3.72727e-07
chr7|6674133|6674257|MER58A:hAT-Charlie:DNA|239|-,.	-8.06628	3.73079e-07
chr11|69051146|69051270|B3:B2:SINE|244|+,.	-4.84206	3.77466e-07
chr13|12605891|12606050|B2_Mm1a:B2:SINE|64|+,.	9.10804	3.81491e-07
chr7|6683305|6683705|MTE2b:ERVL-MaLR:LTR|267|+,.	-8.32079	3.92297e-07
chr17|40531437|40531743|RMER13B:ERVK:LTR|295|+,.	4.85413	3.93375e-07
chr1|75508241|75508468|B4A:B4:SINE|247|-,.	2.98425	3.95602e-07
chr4|150193043|150193140|B1F1:Alu:SINE|299|+,.	8.76372	4.12098e-07
chr2|180741721|180741870|MER20:hAT-Charlie:DNA|364|-,.	6.5968	4.29199e-07
chr7|6703973|6704050|L1ME4a:L1:LINE|260|+,.	-7.52589	4.3398e-07
chr6|91272191|91272343|B1_Mur1:Alu:SINE|151|+,.	-2.11219	4.36763e-07
chr4|116134269|116134409|B1_Mur2:Alu:SINE|194|+,.	3.0193	4.42252e-07
chr19|56673857|56674067|B3:B2:SINE|214|+,.	7.35773	4.6398e-07
chr17|32115709|32116516|RMER1A:Other:Other|238|-,.	6.98737	4.72342e-07
chr11|99066508|99066659|B1_Mus1:Alu:SINE|61|-,.	5.26381	4.75969e-07
chr9|65902765|65902878|B1_Mur1:Alu:SINE|216|-,.	-8.00375	4.76501e-07
chr7|132874278|132874433|B2_Mm1a:B2:SINE|111|-,.	7.46087	4.80441e-07
chr11|78538485|78538619|L2c:L2:LINE|179|+,.	2.04645	4.81583e-07
chr15|55255549|55255700|B1_Mur4:Alu:SINE|152|+,.	3.59201	4.83462e-07
chr4|150196945|150197189|B4A:B4:SINE|281|+,.	8.69434	4.98196e-07
chr5|64333512|64333676|LTR86B1:ERVL:LTR|308|-,.	2.79121	5.02321e-07
chr17|40099631|40099832|URR1A:hAT-Charlie:DNA|246|-,.	7.90544	5.12431e-07
chr5|15499187|15499310|IAPEY4_LTR:ERVK:LTR|65|-,.	5.38513	5.25921e-07
chr1|85483462|85483555|MIRb:MIR:SINE|231|+,.	8.39795	5.39368e-07
chr19|21165200|21165476|B4:B4:SINE|337|+,.	6.07846	5.39602e-07
chr1|39382279|39382581|L1M4:L1:LINE|309|+,.	5.10863	5.41968e-07
chr8|84922588|84922678|ID4:ID:SINE|179|+,.	3.50482	5.45947e-07
chr17|35834802|35834890|L2a:L2:LINE|209|-,.	-4.18065	5.86589e-07
chr13|95905868|95906496|RMER15:ERVL:LTR|236|-,.	7.67773	6.02131e-07
chr11|87808612|87809013|Lx5b:L1:LINE|180|+,.	7.64384	6.04558e-07
chr10|62185867|62186051|B2_Mm2:B2:SINE|114|-,.	4.57813	6.10413e-07
chr8|109946931|109947094|B3A:B2:SINE|164|-,.	3.50452	6.12617e-07
chr15|103196304|103196445|B1_Mur1:Alu:SINE|271|-,.	-5.76181	6.17325e-07
chr14|54295115|54297341|RLTR4_MM-int:ERV1:LTR|60|-,.	6.42998	6.27049e-07
chr1|86349988|86350130|B1_Mus1:Alu:SINE|140|-,.	-2.36731	6.52794e-07
chr12|80680620|80680820|URR1A:hAT-Charlie:DNA|111|-,.	2.09689	6.56977e-07
chr7|6671517|6671649|B1_Mur3:Alu:SINE|144|+,.	-7.9924	6.56977e-07
chr11|3919860|3919986|B3A:B2:SINE|199|-,.	7.51991	6.56977e-07
chrX|163978162|163978271|MER57-int:ERV1:LTR|278|+,.	7.8087	6.70849e-07
chr5|88294534|88294923|MMERVK9C_I-int:ERVK:LTR|139|-,.	7.06663	6.87053e-07
chr19|44225730|44226222|RLTR19A:ERVK:LTR|114|-,.	7.78114	6.94723e-07
chr2|127245975|127246273|ORR1A4:ERVL-MaLR:LTR|108|+,.	2.33199	7.00818e-07
chr11|46146384|46146562|ID_B1:B4:SINE|240|-,.	-4.7024	7.24128e-07
chr3|10332004|10332104|PB1D10:Alu:SINE|296|-,.	4.87823	7.28681e-07
chrUn_GL456366|46732|46843|RSINE1:B4:SINE|236|+,.	7.06834	7.47872e-07
chr7|112994217|112994277|PB1D9:Alu:SINE|233|-,.	7.18282	7.52727e-07
chr3|96465471|96465921|MT2B1:ERVL:LTR|188|+,.	7.5844	7.72061e-07
chr6|7873289|7873450|MIR:MIR:SINE|264|-,.	2.16631	7.80145e-07
chr16|91615505|91615681|B3A:B2:SINE|231|-,.	4.16888	7.85412e-07
chr19|40550869|40550937|ID4:ID:SINE|279|+,.	2.03902	8.13125e-07
chr1|164223806|164224504|RLTR4_Mm:ERV1:LTR|44|+,.	9.04594	8.25785e-07
chr3|129693415|129693547|B1_Mus2:Alu:SINE|152|+,.	7.43038	8.79288e-07
chr5|147556118|147560603|MuRRS-int:ERV1:LTR|56|-,.	2.23432	8.82736e-07
chr17|35384127|35384353|RMER19B:ERVK:LTR|180|+,.	2.90102	8.875e-07
chrX|20959495|20959696|L2a:L2:LINE|328|+,.	2.51816	8.96271e-07
chr15|103194257|103194357|PB1D11:Alu:SINE|207|+,.	-4.08405	9.10181e-07
chr16|21953816|21954007|B2_Mm2:B2:SINE|101|-,.	7.33484	9.24948e-07
chr15|55256131|55256238|L2c:L2:LINE|365|+,.	3.575	9.33288e-07
chrX|98948349|98948426|MIR:MIR:SINE|206|-,.	3.25453	9.5541e-07
chr3|129695095|129695225|B1_Mur3:Alu:SINE|154|+,.	7.02378	9.83364e-07
chr10|88471526|88471672|B1_Mm:Alu:SINE|55|-,.	3.92744	1.00394e-06
chr18|23657529|23657746|ID_B1:B4:SINE|236|+,.	5.39273	1.01265e-06
chr15|76564011|76566305|RLTR4_MM-int:ERV1:LTR|14|-,.	8.47941	1.01819e-06
chr3|63942718|63942881|UCON29:PiggyBac?:DNA|310|-,.	2.4975	1.02121e-06
chr5|88291238|88291655|RLTR9E:ERVK:LTR|156|-,.	7.76252	1.02438e-06
chr7|17540670|17542604|MMVL30-int:ERV1:LTR|28|+,.	9.0719	1.04839e-06
chr1|135272408|135272487|LTR41:ERVL:LTR|269|+,.	2.15797	1.05865e-06
chr15|55254837|55254979|B1_Mus1:Alu:SINE|92|-,.	3.77938	1.07091e-06
chr6|129236793|129237079|MTE2a:ERVL-MaLR:LTR|310|+,.	5.07661	1.07401e-06
chr12|25390570|25390904|ORR1E:ERVL-MaLR:LTR|266|+,.	9.38363	1.07448e-06
chr7|16996871|16997009|B1F1:Alu:SINE|268|-,.	-2.90296	1.10823e-06
chrX|7893760|7893845|RLTR20A4:ERVK:LTR|231|+,.	2.23949	1.109e-06
chr7|72080322|72080399|PB1D7:Alu:SINE|312|-,.	5.11262	1.1556e-06
chr7|34011182|34011359|B2_Mm2:B2:SINE|113|-,.	8.15311	1.16076e-06
chr13|32978444|32978562|ID_B1:B4:SINE|296|+,.	2.38226	1.16578e-06
chr3|89449956|89450097|B1_Mus1:Alu:SINE|138|+,.	2.4861	1.16916e-06
chr14|66733752|66733890|MLT1C:ERVL-MaLR:LTR|265|-,.	7.81819	1.18144e-06
chr16|44736715|44736977|ORR1A3:ERVL-MaLR:LTR|77|-,.	-3.26166	1.20707e-06
chr10|94588575|94588644|L1MB7:L1:LINE|203|-,.	4.31185	1.21205e-06
chr17|7399325|7400123|RMER12B:ERVK:LTR|197|-,.	7.09337	1.21398e-06
chr6|127666108|127666344|MER46C:TcMar-Tigger:DNA|289|+,.	8.10471	1.2168e-06
chr18|76973000|76973325|MTE2b:ERVL-MaLR:LTR|226|-,.	3.36448	1.22453e-06
chr5|135067603|135067727|ID_B1:B4:SINE|352|+,.	4.13919	1.25382e-06
chr9|18093522|18100195|L1_Mus3:L1:LINE|104|-,.	2.00769	1.26577e-06
chr18|80230379|80230455|ID2:ID:SINE|250|+,.	6.884	1.26882e-06
chrX|74013899|74014113|L1M4:L1:LINE|275|+,.	2.6355	1.29975e-06
chr9|79599589|79599697|MTE-int:ERVL-MaLR:LTR|267|-,.	-2.93884	1.30591e-06
chr3|20006570|20007293|L1_Rod:L1:LINE|229|+,.	5.28041	1.35632e-06
chr6|55980079|55980562|LTRIS_Mm:ERV1:LTR|33|+,.	8.57004	1.3944e-06
chr18|61493316|61493695|MTA_Mm:ERVL-MaLR:LTR|24|+,.	4.31907	1.40379e-06
chr15|67142935|67143154|MIR:MIR:SINE|284|+,.	6.93299	1.45265e-06
chr5|88321866|88322051|B2_Mm2:B2:SINE|154|+,.	7.51806	1.45656e-06
chr10|86837912|86838087|LTR16A:ERVL:LTR|291|+,.	3.01227	1.45852e-06
chr12|101646880|101647065|RLTR17B_Mm:ERVK:LTR|331|-,.	7.49688	1.52069e-06
chr17|40602943|40603192|Lx8:L1:LINE|338|-,.	8.54462	1.56811e-06
chr7|98207608|98207967|ORR1C1:ERVL-MaLR:LTR|131|+,.	4.81165	1.57688e-06
chr11|11954730|11954782|MIRc:MIR:SINE|211|+,.	-7.70661	1.57803e-06
chr11|6008753|6010616|RLTR4_MM-int:ERV1:LTR|82|+,.	2.42029	1.59015e-06
chr5|114821854|114822401|LTRIS2:ERV1:LTR|55|-,.	-3.63873	1.66151e-06
chr9|35185551|35185692|URR1A:hAT-Charlie:DNA|81|-,.	2.45211	1.66255e-06
chr2|163640120|163640327|B3:B2:SINE|209|+,.	7.25065	1.66255e-06
chr10|127027984|127028110|B1_Mur3:Alu:SINE|222|+,.	7.62168	1.6642e-06
chr17|40533448|40533825|Lx5:L1:LINE|261|+,.	4.40255	1.66674e-06
chr11|3497485|3497673|B2_Mm2:B2:SINE|75|+,.	8.30772	1.67534e-06
chr6|128541400|128541635|L1M2:L1:LINE|307|+,.	7.90275	1.69184e-06
chr3|129678797|129678962|B2_Mm2:B2:SINE|97|-,.	7.34893	1.69741e-06
chr7|89508078|89508225|B4A:B4:SINE|303|-,.	5.04712	1.70281e-06
chr17|80184556|80184713|B3A:B2:SINE|200|+,.	2.20072	1.71967e-06
chr9|71627482|71627508|L2b:L2:LINE|296|+,.	2.89543	1.73489e-06
chrX|33413552|33416681|L1Md_F2:L1:LINE|111|-,.	6.88573	1.76214e-06
chr17|40589613|40590757|Lx6:L1:LINE|305|-,.	8.07384	1.77524e-06
chr15|55252676|55252800|PB1:Alu:SINE|163|+,.	4.04491	1.78945e-06
chr12|57241083|57241351|B4A:B4:SINE|341|-,.	-2.65184	1.80097e-06
chr5|122681696|122681939|MLT1G:ERVL-MaLR:LTR|297|+,.	3.81526	1.83788e-06
chr17|36003426|36003834|MTC:ERVL-MaLR:LTR|162|-,.	4.73971	1.86436e-06
chr15|103193249|103193395|B1_Mus1:Alu:SINE|151|+,.	-5.46503	1.86548e-06
chr18|60391346|60391623|MTE2b:ERVL-MaLR:LTR|286|+,.	5.73897	1.89317e-06
chr16|90341543|90341869|IAPEY4_LTR:ERVK:LTR|3|-,.	5.24743	1.93716e-06
chr10|111778520|111779013|L1MEc:L1:LINE|360|+,.	6.55701	2.03108e-06
chr9|50503666|50503879|B3:B2:SINE|207|+,.	5.09076	2.0564e-06
chr3|106477773|106478746|RLTR13D3A1:ERVK:LTR|50|+,.	7.84531	2.1222e-06
chr3|90100253|90100315|ID4:ID:SINE|211|-,.	-2.12191	2.14556e-06
chr2|176812583|176813661|MTA_Mm-int:ERVL-MaLR:LTR|128|+,.	2.88834	2.14811e-06
chr7|27125433|27125608|ID_B1:B4:SINE|250|+,.	7.74386	2.17167e-06
chr9|106237853|106237934|B1F:Alu:SINE|256|+,.	6.76182	2.17684e-06
chr4|132733056|132733233|Charlie16a:hAT-Charlie:DNA|335|+,.	2.4692	2.18356e-06
chr7|12086577|12086678|MT2B:ERVL:LTR|221|-,.	2.67446	2.19495e-06
chr19|44212357|44212979|L1_Mur3:L1:LINE|249|-,.	7.92047	2.21956e-06
chr4|78513753|78516995|IAPEz-int:ERVK:LTR|22|+,.	-8.79455	2.22859e-06
chr9|92607633|92607709|MIRb:MIR:SINE|239|+,.	-7.5894	2.24803e-06
chr11|6010613|6010759|RLTR4_MM-int:ERV1:LTR|48|+,.	2.52072	2.3352e-06
chr6|31337624|31337982|MTE2a:ERVL-MaLR:LTR|260|+,.	8.43852	2.34013e-06
chr10|18583232|18583323|PB1D11:Alu:SINE|319|-,.	4.46859	2.35322e-06
chr1|186600392|186600591|B4A:B4:SINE|288|-,.	7.80763	2.39947e-06
chr16|48822095|48822470|RLTR10D:ERVK:LTR|99|+,.	9.11803	2.41743e-06
chr9|53680992|53681231|MLT2B4:ERVL:LTR|301|+,.	3.24856	2.45709e-06
chr3|79603407|79603559|URR1B:hAT-Charlie:DNA|127|+,.	-4.1901	2.51094e-06
chr8|94675900|94675956|LFSINE_Vert:tRNA:SINE|151|-,.	7.68448	2.58163e-06
chr3|27336278|27336476|MTE-int:ERVL-MaLR:LTR|273|+,.	8.90252	2.5827e-06
chr14|50878551|50878809|Lx2B2:L1:LINE|110|-,.	5.73983	2.6138e-06
chr18|15602283|15602316|L1Md_T:L1:LINE|0|-,.	7.89688	2.64327e-06
chr19|4061914|4065815|MMVL30-int:ERV1:LTR|129|-,.	4.5655	2.68498e-06
chr13|9832020|9838665|L1Md_T:L1:LINE|40|-,.	2.88279	2.68907e-06
chr18|80230206|80230341|B1_Mus1:Alu:SINE|121|-,.	6.33827	2.70319e-06
chr5|21575696|21575799|PB1D10:Alu:SINE|252|+,.	-7.57538	2.71473e-06
chr4|137687311|137687519|L2b:L2:LINE|332|-,.	7.35945	2.79745e-06
chr3|102476752|102477109|ORR1B1:ERVL-MaLR:LTR|137|-,.	7.13743	2.82937e-06
chr8|112013579|112014165|RLTR19-int:ERVK:LTR|77|-,.	-2.15604	2.83177e-06
chr7|54420071|54420663|RLTR6_Mm:ERV1:LTR|87|-,.	9.09065	2.85831e-06
chr11|86497691|86497850|B1_Mus1:Alu:SINE|206|+,.	2.91865	2.87477e-06
chr12|109571600|109571709|MIR:MIR:SINE|214|+,.	-7.21038	2.89901e-06
chr15|76036204|76036450|L1MD1:L1:LINE|337|+,.	4.4192	2.90859e-06
chr6|7872931|7873161|MIR:MIR:SINE|279|+,.	2.43821	2.94018e-06
chr12|38899629|38899915|Lx7:L1:LINE|259|+,.	8.16228	2.97355e-06
chr6|134608904|134609036|ID_B1:B4:SINE|265|+,.	6.11951	3.03912e-06
chr7|116542719|116542933|B3:B2:SINE|201|-,.	5.72372	3.07964e-06
chr11|99067429|99067642|ID_B1:B4:SINE|250|-,.	4.27532	3.07975e-06
chr19|7586235|7586438|MTD:ERVL-MaLR:LTR|182|-,.	4.91895	3.08316e-06
chr4|106744963|106745087|ID_B1:B4:SINE|228|-,.	4.53839	3.16805e-06
chr5|30056013|30058771|MMERVK9E_I-int:ERVK:LTR|53|+,.	-4.0267	3.21265e-06
chr17|13016467|13016649|B3A:B2:SINE|224|-,.	2.13657	3.23272e-06
chr7|6695654|6695786|RSINE1:B4:SINE|265|+,.	-7.52772	3.23897e-06
chr13|108285669|108285846|L1MC5a:L1:LINE|288|+,.	3.98334	3.34099e-06
chr7|44877121|44877547|Charlie8:hAT-Charlie:DNA|344|-,.	-3.95603	3.35165e-06
chr3|129691375|129691479|B1F:Alu:SINE|238|-,.	7.52498	3.37446e-06
chr6|134607953|134608093|B1_Mur4:Alu:SINE|186|+,.	5.29814	3.39302e-06
chr4|122701212|122701309|RLTR26:ERVK:LTR|214|+,.	7.7428	3.39979e-06
chr8|106678106|106681109|MMVL30-int:ERV1:LTR|161|+,.	-7.88239	3.45552e-06
chr2|157562133|157562438|L2a:L2:LINE|326|+,.	-3.4494	3.54117e-06
chr2|158385077|158385640|RLTR18-int:ERVK:LTR|198|+,.	3.23769	3.55018e-06
chr9|73123074|73123213|B1_Mur3:Alu:SINE|209|-,.	-3.85509	3.57282e-06
chr5|136742674|136742765|MIR:MIR:SINE|287|+,.	-5.45657	3.5753e-06
chr6|132622016|132622814|MYSERV6-int:ERVK:LTR|185|-,.	8.49932	3.63659e-06
chr12|57240618|57240803|MER31B:ERV1:LTR|261|-,.	-2.35512	3.69884e-06
chr9|50739984|50740127|ID_B1:B4:SINE|194|+,.	2.31375	3.71311e-06
chr3|129712487|129712706|B3:B2:SINE|194|-,.	7.2162	3.7986e-06
chr4|19875571|19876895|MTEb-int:ERVL-MaLR:LTR|302|-,.	8.28701	3.89824e-06
chr4|19608050|19608397|L1MD2:L1:LINE|293|-,.	3.18079	4.11154e-06
chr5|105700947|105701023|L3:CR1:LINE|224|-,.	5.11855	4.17338e-06
chr5|88330503|88331049|RLTR16:ERVK:LTR|196|-,.	7.68251	4.17858e-06
chr4|43246185|43246339|RSINE1:B4:SINE|320|-,.	7.81584	4.28526e-06
chr1|163246749|163246872|MIRb:MIR:SINE|285|-,.	-2.94911	4.31441e-06
chr7|43953545|43953671|RLTR17B_Mm:ERVK:LTR|278|+,.	7.28906	4.32705e-06
chr7|44013348|44013615|B4A:B4:SINE|284|-,.	6.70474	4.35603e-06
chr16|21951788|21952704|RMER13B:ERVK:LTR|205|-,.	7.26354	4.39616e-06
chr14|55609554|55609720|B2_Mm1t:B2:SINE|108|+,.	2.68718	4.4577e-06
chr7|41191932|41192231|RLTR19-int:ERVK:LTR|99|+,.	8.07212	4.49879e-06
chr7|30317652|30317801|L2a:L2:LINE|269|+,.	4.52275	4.52459e-06
chr18|38840246|38840315|B3A:B2:SINE|275|-,.	2.55458	4.53223e-06
chr17|83814634|83814777|RSINE1:B4:SINE|161|+,.	3.08516	4.53559e-06
chr3|53853839|53854203|ORR1C2:ERVL-MaLR:LTR|162|-,.	2.52783	4.56556e-06
chr6|134608142|134608383|MTD:ERVL-MaLR:LTR|279|+,.	4.17637	4.70531e-06
chr8|123401707|123401860|ID_B1:B4:SINE|268|+,.	2.29017	4.82081e-06
chr5|122682894|122683008|RSINE1:B4:SINE|259|+,.	4.37282	4.84168e-06
chr17|46499326|46499667|ORR1A3:ERVL-MaLR:LTR|95|+,.	-4.18293	4.8768e-06
chr9|50510300|50510523|MIR:MIR:SINE|323|+,.	6.00536	4.8827e-06
chr3|129785970|129786247|LTR69:ERVL:LTR|254|-,.	7.6905	4.96798e-06
chr17|40532097|40533307|L1_Mus3:L1:LINE|135|+,.	3.5389	4.97929e-06
chr15|91931493|91931881|MTD:ERVL-MaLR:LTR|196|-,.	7.28515	4.98339e-06
chr12|3552608|3553832|MERVL-int:ERVL:LTR|44|-,.	4.48388	4.98446e-06
chr18|77882423|77882495|RSINE1:B4:SINE|254|+,.	3.39802	5.02752e-06
chr10|28966933|28967406|RLTR12B:ERVK:LTR|207|-,.	8.27221	5.04142e-06
chr2|158383512|158383691|B2_Mm2:B2:SINE|78|-,.	4.85595	5.063e-06
chr13|33986994|33987154|MLT1K:ERVL-MaLR:LTR|346|+,.	2.48585	5.06932e-06
chr3|102510679|102510804|MTEa:ERVL-MaLR:LTR|294|-,.	7.10489	5.11436e-06
chr2|27001798|27003975|IAPEz-int:ERVK:LTR|24|+,.	-7.83407	5.15921e-06
chr6|87791760|87791830|ID2:ID:SINE|271|-,.	4.58422	5.25445e-06
chr5|15498425|15499186|Lx7:L1:LINE|198|-,.	3.27046	5.40789e-06
chr3|96625222|96625382|ID_B1:B4:SINE|293|+,.	-7.42465	5.45301e-06
chr2|127526611|127526955|L1MEg:L1:LINE|356|+,.	8.32486	5.53201e-06
chr1|133315444|133315536|PB1D10:Alu:SINE|205|-,.	8.85503	5.61213e-06
chr10|111774268|111774474|ID_B1:B4:SINE|268|+,.	7.41951	5.72244e-06
chr1|85577829|85578355|RMER20C_Mm:ERVK:LTR|237|+,.	7.07814	5.77903e-06
chr18|23657296|23657483|MER5A:hAT-Charlie:DNA|330|+,.	5.248	5.79271e-06
chr1|170708739|170708861|B1_Mur2:Alu:SINE|219|-,.	2.09484	5.81533e-06
chr13|119647842|119648181|MTEb:ERVL-MaLR:LTR|313|-,.	7.55561	5.83587e-06
chr1|16504777|16505563|RMER1C:Other:Other|247|-,.	3.66933	5.83953e-06
chr14|123973573|123973795|MER20:hAT-Charlie:DNA|314|+,.	5.87727	6.01669e-06
chr3|129757987|129758044|ERVB3_1-LTR_MM:ERVK:LTR|2|+,.	8.07956	6.22968e-06
chr5|88323804|88324023|L2:L2:LINE|310|+,.	6.81734	6.29223e-06
chrX|143297196|143297621|L1ME4a:L1:LINE|305|-,.	-7.29449	6.45006e-06
chr9|50509802|50509931|B1_Mus2:Alu:SINE|39|-,.	7.11039	6.54584e-06
chr5|135067896|135068096|B3A:B2:SINE|303|+,.	3.4566	6.58046e-06
chr11|75574603|75574711|B1F2:Alu:SINE|209|+,.	4.44912	6.71062e-06
chr6|48427679|48427775|MLT1A1:ERVL-MaLR:LTR|255|+,.	4.84186	6.8251e-06
chr9|107835356|107835671|RLTR19-int:ERVK:LTR|74|+,.	9.4092	6.87184e-06
chr4|141619359|141619552|ID_B1:B4:SINE|250|-,.	7.9474	6.93409e-06
chr1|118681138|118681180|MTEa:ERVL-MaLR:LTR|262|-,.	2.795	7.17231e-06
chr1|107380697|107381056|Lx8:L1:LINE|320|-,.	7.44244	7.19961e-06
chr17|40295141|40295734|BGLII_B:ERVK:LTR|246|+,.	7.00775	7.25669e-06
chr2|125831155|125831295|MARNA:TcMar-Mariner:DNA|345|+,.	-3.4832	7.35756e-06
chr4|141350868|141351009|B1_Mur3:Alu:SINE|144|+,.	8.17243	7.36261e-06
chr11|34147162|34147237|MIRb:MIR:SINE|373|+,.	7.35608	7.36355e-06
chr18|36299486|36299760|AmnSINE1:Deu:SINE|315|+,.	2.89152	7.36381e-06
chr1|151241832|151243152|L1_Mur3:L1:LINE|173|-,.	3.96268	7.36381e-06
chr3|85871252|85871402|B1_Mur4:Alu:SINE|174|-,.	4.38304	7.36554e-06
chr18|60391698|60391964|B4A:B4:SINE|294|+,.	5.01279	7.38617e-06
chr12|79092424|79093050|L1MDa:L1:LINE|325|-,.	4.67153	7.42634e-06
chr6|124509230|124509381|B1_Mus1:Alu:SINE|88|+,.	4.92339	7.48058e-06
chr7|6683111|6683292|B3A:B2:SINE|237|-,.	-7.61409	7.60287e-06
chr7|16997027|16997164|B1F2:Alu:SINE|125|-,.	-3.11565	7.64499e-06
chr3|129691991|129692103|PB1D9:Alu:SINE|179|+,.	7.52355	7.66902e-06
chr12|4882564|4883187|RLTR26D_MM:ERVK:LTR|221|-,.	4.03218	7.84706e-06
chr11|6006407|6007343|RLTR4_MM-int:ERV1:LTR|28|+,.	2.9102	7.84993e-06
chr18|61492366|61492504|MER5B:hAT-Charlie:DNA|197|+,.	6.44364	7.93454e-06
chrX|9329226|9331590|IAP1-MM_I-int:ERVK:LTR|50|-,.	3.80873	8.06296e-06
chr15|81704605|81704752|B1_Mm:Alu:SINE|68|-,.	-2.03719	8.08178e-06
chr14|47322478|47322623|B1_Mur3:Alu:SINE|217|+,.	-2.73338	8.08759e-06
chr1|131931436|131931584|B1_Mus1:Alu:SINE|81|-,.	-2.75535	8.16492e-06
chr12|113514347|113515906|MTA_Mm-int:ERVL-MaLR:LTR|139|-,.	-4.01791	8.1805e-06
chr6|48764362|48764867|ERVB4_1C-LTR_Mm:ERVK:LTR|141|-,.	8.08281	8.27486e-06
chr7|44137967|44138220|B4A:B4:SINE|296|-,.	8.05866	8.28812e-06
chr7|25930755|25936935|L1_Mus1:L1:LINE|83|-,.	7.26597	8.29896e-06
chr12|101647432|101647626|B2_Mm1a:B2:SINE|57|-,.	6.17071	8.30058e-06
chr18|11944483|11944687|MamGypLTR2c:Gypsy:LTR|295|+,.	3.14858	8.33159e-06
chr3|129687528|129687665|MIRc:MIR:SINE|280|-,.	6.87155	8.4395e-06
chr6|142103603|142107592|L1_Mur1:L1:LINE|109|+,.	5.79534	8.73557e-06
chr6|7873741|7873841|MER5A:hAT-Charlie:DNA|278|+,.	2.29384	8.76134e-06
chr3|121459721|121459847|B1F1:Alu:SINE|248|-,.	3.0683	8.81673e-06
chr7|6674547|6674665|PB1D7:Alu:SINE|254|+,.	-6.85786	8.83209e-06
chr16|92346745|92346870|MLT1C:ERVL-MaLR:LTR|322|-,.	7.29514	9.09504e-06
chr4|150193353|150193498|B1_Mus1:Alu:SINE|76|+,.	7.42022	9.12881e-06
chr9|86757040|86757615|LTRIS2:ERV1:LTR|55|+,.	-7.22969	9.16132e-06
chr16|21954106|21954272|RSINE1:B4:SINE|240|+,.	7.1981	9.23843e-06
chr14|118844761|118845127|MTC:ERVL-MaLR:LTR|147|-,.	4.7841	9.49448e-06
chr9|39588680|39588756|L3b:CR1:LINE|260|+,.	-6.65064	9.52411e-06
chr12|68561689|68562835|ETnERV-int:ERVK:LTR|35|+,.	-9.8372	9.57544e-06
chr13|21819252|21819455|RLTR4_MM-int:ERV1:LTR|15|+,.	-6.74157	9.59625e-06
chr9|20497697|20497848|RSINE1:B4:SINE|265|-,.	-4.26498	9.62988e-06
chr2|152412701|152412817|B1F:Alu:SINE|256|+,.	-7.20866	9.75074e-06
chr17|40531122|40531204|Lx4B:L1:LINE|205|+,.	4.68104	9.86598e-06
chrX|140765629|140765791|MIRb:MIR:SINE|230|+,.	3.07177	9.88909e-06
chr13|75871649|75871776|MER45A:hAT-Tip100:DNA|331|-,.	-2.11521	9.91235e-06
chr4|43977911|43978049|B1_Mus1:Alu:SINE|123|-,.	-2.88074	9.91818e-06
chr13|33933140|33933657|HAL1:L1:LINE|305|-,.	6.54175	9.94128e-06
chr16|3625351|3628768|IAPEY4_I-int:ERVK:LTR|72|-,.	-7.75671	9.94318e-06
chr3|102483127|102483310|L2b:L2:LINE|350|+,.	7.72789	9.95296e-06
chr14|8360916|8361070|MIRb:MIR:SINE|376|+,.	6.96389	1.00931e-05
chr9|50501824|50501919|B2_Mm1t:B2:SINE|106|-,.	6.40919	1.0202e-05
chr7|127664537|127665066|MER99:hAT?:DNA|284|-,.	-4.51965	1.02235e-05
chr9|21755824|21756034|B3:B2:SINE|185|+,.	-7.15467	1.04154e-05
chr10|117684503|117684671|B2_Mm2:B2:SINE|119|+,.	-7.28983	1.0443e-05
chr4|150194811|150194960|RSINE1:B4:SINE|282|-,.	7.67765	1.05347e-05
chrX|21679355|21680794|L1_Mur3:L1:LINE|166|-,.	7.9955	1.05448e-05
chr1|58754534|58755028|RMER1B:Other:Other|199|+,.	2.13976	1.05557e-05
chr12|24713810|24713865|B1_Mm:Alu:SINE|91|-,.	-4.25031	1.07416e-05
chr10|13798910|13800472|Lx6:L1:LINE|211|+,.	3.6379	1.08784e-05
chr5|15479426|15481195|ORR1A1-int:ERVL-MaLR:LTR|79|+,.	8.07153	1.09081e-05
chr4|140951443|140951637|B2_Mm2:B2:SINE|47|-,.	3.69376	1.0936e-05
chr1|162876053|162876163|MIRb:MIR:SINE|235|+,.	3.97771	1.09447e-05
chr14|52161172|52161311|B1F2:Alu:SINE|236|+,.	-2.38443	1.11094e-05
chr15|55875083|55876229|MMETn-int:ERVK:LTR|36|+,.	-7.84223	1.12008e-05
chrX|150485631|150489379|MMVL30-int:ERV1:LTR|87|+,.	-7.69084	1.1406e-05
chr13|75871455|75871588|B1_Mur3:Alu:SINE|180|+,.	-7.1702	1.14231e-05
chr11|75674443|75674647|B2_Mm2:B2:SINE|104|+,.	3.61181	1.16774e-05
chr3|88371552|88372606|IAP-d-int:ERVK:LTR|38|-,.	7.51561	1.17009e-05
chr9|50503046|50503181|B4A:B4:SINE|312|-,.	6.82282	1.20789e-05
chr10|62186430|62186590|ID_B1:B4:SINE|262|+,.	3.93551	1.21736e-05
chr1|134199242|134199396|RSINE1:B4:SINE|234|-,.	5.76766	1.22846e-05
chr19|37421336|37421442|PB1D10:Alu:SINE|272|-,.	-7.07697	1.23143e-05
chr9|45967210|45967345|B1_Mur1:Alu:SINE|200|+,.	-2.03525	1.24227e-05
chr3|109167707|109167853|B1_Mus1:Alu:SINE|158|+,.	-5.08144	1.24962e-05
chr17|40603195|40603471|L1MCa:L1:LINE|377|-,.	8.15059	1.25635e-05
chr6|43289147|43289225|L3:CR1:LINE|308|+,.	2.46439	1.277e-05
chr8|86658372|86660397|L1_Mus3:L1:LINE|118|-,.	-2.03218	1.28981e-05
chr7|29621824|29623208|RLTR4_MM-int:ERV1:LTR|9|+,.	4.72095	1.3092e-05
chr1|44821575|44822721|ETnERV-int:ERVK:LTR|36|-,.	-7.85958	1.32562e-05
chr10|28974723|28974863|B1_Mur3:Alu:SINE|193|+,.	7.81982	1.34951e-05
chr9|65902556|65902622|B1_Mm:Alu:SINE|227|-,.	-7.16174	1.35522e-05
chr14|55721348|55721569|MIR:MIR:SINE|330|-,.	3.03216	1.39147e-05
chr7|67727063|67728320|MTE-int:ERVL-MaLR:LTR|270|+,.	-4.01058	1.39304e-05
chr3|103066056|103066165|PB1D10:Alu:SINE|226|-,.	-3.82376	1.43725e-05
chr7|99838208|99838369|B4:B4:SINE|314|-,.	5.42948	1.44909e-05
chr17|36030017|36030176|B2_Mm1a:B2:SINE|25|-,.	3.46417	1.46538e-05
chr17|56714685|56714777|L2a:L2:LINE|250|-,.	2.47279	1.47817e-05
chr16|10283183|10283261|RMER12C:ERVK:LTR|195|-,.	2.18545	1.47946e-05
chr12|109545409|109545496|MIRc:MIR:SINE|313|+,.	-7.17007	1.50334e-05
chr6|129005671|129006034|RLTR9A:ERVK:LTR|84|+,.	3.84139	1.51554e-05
chr15|79217253|79217378|B4:B4:SINE|274|+,.	3.38546	1.51641e-05
chr5|88302362|88303791|Lx3A:L1:LINE|122|-,.	7.14585	1.5205e-05
chr9|83601086|83601324|L1ME3D:L1:LINE|326|-,.	2.72677	1.52913e-05
chrX|166523321|166523485|B3:B2:SINE|244|-,.	-7.17114	1.55222e-05
chr11|94557178|94557340|B3A:B2:SINE|219|-,.	2.01668	1.58228e-05
chr11|116765107|116765191|ID_B1:B4:SINE|205|-,.	7.1551	1.59605e-05
chr8|85948362|85954013|L1Md_T:L1:LINE|49|+,.	2.65668	1.60003e-05
chr9|30900155|30900375|URR1B:hAT-Charlie:DNA|146|+,.	-2.05202	1.60278e-05
chr15|99575851|99576328|RCHARR1:hAT-Charlie:DNA|248|-,.	6.96527	1.61484e-05
chr6|86388464|86388545|ID4:ID:SINE|227|+,.	-3.42937	1.67813e-05
chr17|26082079|26082173|ID_B1:B4:SINE|286|+,.	2.20849	1.69319e-05
chr7|132874433|132874510|RCHARR1:hAT-Charlie:DNA|181|-,.	8.16046	1.70918e-05
chr10|128365375|128365570|ID_B1:B4:SINE|244|-,.	4.54781	1.73631e-05
chr6|83160433|83160569|B1F2:Alu:SINE|261|+,.	3.47806	1.73837e-05
chr4|46503485|46503628|B1_Mur1:Alu:SINE|224|-,.	2.37993	1.74431e-05
chr18|15612481|15612598|RLTR17B_Mm:ERVK:LTR|299|+,.	7.21841	1.81162e-05
chr3|96465200|96465331|B1_Mur2:Alu:SINE|252|-,.	7.01854	1.85404e-05
chr15|85857299|85857631|ORR1A4:ERVL-MaLR:LTR|135|-,.	2.23168	1.85964e-05
chr10|111782517|111782573|PB1D10:Alu:SINE|276|+,.	5.59622	1.89225e-05
chr3|129730234|129730822|L1MC5a:L1:LINE|319|+,.	7.10588	1.89277e-05
chr18|34632962|34633045|PB1D9:Alu:SINE|224|-,.	-3.7051	1.91154e-05
chr6|108860244|108860367|B3A:B2:SINE|190|+,.	3.25806	1.91976e-05
chr15|31624166|31624532|MTEa:ERVL-MaLR:LTR|254|+,.	3.80102	1.95432e-05
chr11|102278957|102279030|PB1D10:Alu:SINE|151|+,.	4.35097	1.9564e-05
chr7|89508337|89508492|RSINE1:B4:SINE|264|-,.	5.22811	1.99951e-05
chr7|34095923|34098966|IAP1-MM_I-int:ERVK:LTR|75|-,.	5.57587	2.00335e-05
chr12|109545253|109545316|MIRc:MIR:SINE|267|+,.	-7.48036	2.07718e-05
chr8|3659627|3659803|B3A:B2:SINE|253|+,.	8.02386	2.09876e-05
chr2|100934197|100936828|L1Md_A:L1:LINE|45|+,.	8.68361	2.09932e-05
chr19|5414992|5415122|B1_Mur1:Alu:SINE|200|-,.	7.41029	2.13299e-05
chr2|152412536|152412682|MIR3:MIR:SINE|302|+,.	-3.17601	2.15356e-05
chr10|22259474|22260418|ETnERV2-int:ERVK:LTR|161|-,.	7.60869	2.15595e-05
chr6|13895029|13895275|ORR1C2:ERVL-MaLR:LTR|179|+,.	5.14164	2.16104e-05
chr18|77882244|77882382|MIR3:MIR:SINE|299|-,.	3.21901	2.1751e-05
chr4|156126945|156127316|ORR1C1:ERVL-MaLR:LTR|150|+,.	-6.95799	2.19573e-05
chr15|62973085|62975108|L1_Mus3:L1:LINE|86|+,.	8.11798	2.2034e-05
chr5|88321591|88321730|B1_Mur4:Alu:SINE|166|+,.	6.55112	2.232e-05
chr4|156204634|156204770|B1_Mus2:Alu:SINE|164|+,.	3.59217	2.26499e-05
chr11|46146714|46146907|MER92B:ERV1:LTR|287|+,.	-6.41937	2.26859e-05
chr10|83489795|83489922|MIRb:MIR:SINE|374|-,.	4.94363	2.27187e-05
chr14|73187668|73187839|RLTR13G:ERVK:LTR|299|-,.	-8.0132	2.29811e-05
chr13|113723378|113723549|RLTR13G:ERVK:LTR|299|+,.	-8.0132	2.29811e-05
chr16|91255240|91255411|RLTR13G:ERVK:LTR|299|+,.	-8.0132	2.29811e-05
chr4|116135665|116135781|PB1D9:Alu:SINE|211|-,.	3.30887	2.30415e-05
chr4|137727265|137727421|L2b:L2:LINE|283|+,.	6.52285	2.31219e-05
chr2|118834808|118835272|RLTR19C:ERVK:LTR|153|-,.	-3.62614	2.32547e-05
chr13|8762620|8763766|MMETn-int:ERVK:LTR|36|-,.	-7.99767	2.33608e-05
chr11|5523690|5523743|PB1D10:Alu:SINE|226|-,.	3.58213	2.34185e-05
chr3|89438506|89438708|URR1A:hAT-Charlie:DNA|153|-,.	8.14843	2.34422e-05
chr11|3496167|3496255|MIR:MIR:SINE|345|+,.	7.55237	2.355e-05
chr1|46071059|46077482|L1Md_F2:L1:LINE|78|-,.	4.63991	2.35962e-05
chr4|44054290|44054492|B2_Mm2:B2:SINE|108|+,.	7.48474	2.37969e-05
chr11|87124280|87124456|B2_Mm2:B2:SINE|127|+,.	-6.96635	2.38715e-05
chr9|72459840|72460359|L1M2:L1:LINE|222|-,.	-6.97674	2.41324e-05
chr8|70475819|70475951|B1F:Alu:SINE|351|+,.	7.18892	2.45595e-05
chr7|98237519|98242455|L1Md_F2:L1:LINE|64|+,.	7.11494	2.48218e-05
chr16|36769954|36770352|IAPLTR1_Mm:ERVK:LTR|94|-,.	-7.8037	2.48241e-05
chr4|43247014|43247236|URR1B:hAT-Charlie:DNA|147|+,.	6.58776	2.52205e-05
chr5|135625487|135628358|MMVL30-int:ERV1:LTR|29|+,.	-7.90449	2.55175e-05
chr1|37629696|37629815|MT2B:ERVL:LTR|252|-,.	6.4782	2.55282e-05
chr2|152894818|152895064|RMER20A:ERVK:LTR|245|+,.	-2.96086	2.55616e-05
chr16|91507051|91507156|B3A:B2:SINE|286|+,.	-6.86396	2.55698e-05
chr6|38289213|38289384|MER102c:hAT-Charlie:DNA|255|+,.	-6.96031	2.56407e-05
chr2|152110443|152110595|B1_Mur4:Alu:SINE|144|-,.	2.48565	2.5697e-05
chr2|129515970|129516070|L1M4c:L1:LINE|323|+,.	7.28108	2.64981e-05
chr14|100325799|100326245|Tigger10:TcMar-Tigger:DNA|330|+,.	7.82724	2.67116e-05
chr3|96508640|96513739|MMERVK10C-int:ERVK:LTR|13|-,.	-7.99417	2.71156e-05
chr6|128559210|128559477|B4A:B4:SINE|263|-,.	9.00944	2.71334e-05
chr10|117027679|117028070|MTB_Mm:ERVL-MaLR:LTR|161|-,.	3.9766	2.72672e-05
chr14|32061580|32061810|MLT1O:ERVL-MaLR:LTR|314|+,.	7.56591	2.74824e-05
chr8|90891733|90891958|RLTR4_Mm:ERV1:LTR|62|+,.	5.80969	2.77273e-05
chr4|133101398|133101623|RLTR4_Mm:ERV1:LTR|62|+,.	5.80969	2.77273e-05
chr4|57938317|57939638|Lx4A:L1:LINE|114|+,.	7.36425	2.78976e-05
chr19|7587223|7587712|MRLTR33:ERVK:LTR|146|-,.	4.06311	2.80337e-05
chr3|35957099|35957470|ORR1C1:ERVL-MaLR:LTR|148|-,.	5.39855	2.81549e-05
chr5|137365084|137365313|URR1A:hAT-Charlie:DNA|167|-,.	-2.80957	2.82466e-05
chr12|109544535|109544588|MIR:MIR:SINE|189|+,.	-7.38396	2.87126e-05
chr6|128541656|128541819|Lx8:L1:LINE|254|+,.	7.59275	2.90183e-05
chr18|31796269|31796344|PB1D7:Alu:SINE|213|-,.	-3.40399	2.90354e-05
chr12|38901022|38901644|RLTR18:ERVK:LTR|197|-,.	7.21352	2.91538e-05
chr6|127666398|127666499|PB1D10:Alu:SINE|248|-,.	7.97386	2.95373e-05
chr19|9828847|9829173|IAPEY4_LTR:ERVK:LTR|3|-,.	4.9506	2.95969e-05
chr11|94502238|94502589|MLT1A1:ERVL-MaLR:LTR|330|+,.	5.03019	2.99979e-05
chr7|64398604|64398995|MTD:ERVL-MaLR:LTR|207|-,.	3.22953	3.01626e-05
chr11|87808276|87808523|MTEa:ERVL-MaLR:LTR|265|+,.	7.95692	3.01709e-05
chr1|96878787|96879184|MTB:ERVL-MaLR:LTR|86|-,.	6.51535	3.01724e-05
chr6|128538878|128539093|Lx2B2:L1:LINE|128|-,.	7.10785	3.01893e-05
chr4|33020829|33021049|ID_B1:B4:SINE|270|-,.	2.99404	3.04181e-05
chr1|134405270|134405591|RLTRETN_Mm:ERVK:LTR|12|+,.	-7.21974	3.04656e-05
chr2|152413413|152413540|Tigger15a:TcMar-Tigger:DNA|198|+,.	-6.96071	3.06277e-05
chr7|44226399|44226511|B1F:Alu:SINE|258|-,.	7.89697	3.07425e-05
chrY|60510844|60510895|MMETn-int:ERVK:LTR|39|+,.	-7.34441	3.07827e-05
chrY|58545093|58545144|MMETn-int:ERVK:LTR|39|-,.	-7.34441	3.07827e-05
chr14|118847356|118847573|L2a:L2:LINE|322|+,.	6.02895	3.0831e-05
chr7|6685777|6686165|Lx8:L1:LINE|262|+,.	-7.26149	3.08385e-05
chr3|53855357|53855481|RSINE1:B4:SINE|274|-,.	3.87008	3.10928e-05
chr7|121922931|121923062|B1_Mur4:Alu:SINE|262|-,.	2.338	3.11859e-05
chr8|69786798|69786957|B2_Mm1a:B2:SINE|52|-,.	6.90576	3.13762e-05
chr7|112901322|112901706|MTC:ERVL-MaLR:LTR|152|-,.	-2.42811	3.21258e-05
chr14|30600440|30600644|B3A:B2:SINE|251|-,.	5.63306	3.22566e-05
chr11|100958034|100958135|RLTR25B:ERVK:LTR|224|-,.	-2.04668	3.2388e-05
chr10|117687035|117687220|MT2B:ERVL:LTR|245|+,.	-6.31955	3.27257e-05
chr2|62692272|62692380|PB1D10:Alu:SINE|317|-,.	4.5343	3.27579e-05
chr3|19748228|19748570|RLTR10D:ERVK:LTR|98|-,.	9.11768	3.35152e-05
chr15|64846524|64849466|L1_Mus1:L1:LINE|68|-,.	7.80975	3.36084e-05
chr1|17625765|17626535|L1_Mus4:L1:LINE|74|-,.	-6.98497	3.40031e-05
chr11|3495235|3495315|MIRb:MIR:SINE|313|-,.	7.73182	3.4085e-05
chr2|121544130|121544468|RMER4A:ERVK:LTR|172|-,.	-6.74105	3.42782e-05
chr15|55253541|55253614|PB1D11:Alu:SINE|288|+,.	3.3876	3.45901e-05
chr5|5538838|5539145|L1MA8:L1:LINE|231|-,.	-2.28777	3.53593e-05
chr10|88470818|88470953|B1_Mus2:Alu:SINE|145|-,.	4.24069	3.54874e-05
chr14|47376929|47377141|MIRc:MIR:SINE|362|+,.	7.20673	3.56066e-05
chr18|15449520|15450153|MER44D:TcMar-Tigger:DNA|280|-,.	4.16137	3.61445e-05
chr4|109404214|109404387|MIRb:MIR:SINE|256|-,.	5.08019	3.62174e-05
chr8|85109190|85109240|ORR1D2:ERVL-MaLR:LTR|242|+,.	4.93053	3.62911e-05
chr7|97458596|97458688|B1F:Alu:SINE|239|+,.	2.17883	3.69722e-05
chrX|42108177|42108368|B4:B4:SINE|294|+,.	-2.64194	3.70537e-05
chr14|73518316|73518436|B1F1:Alu:SINE|195|+,.	-3.69154	3.71639e-05
chr16|92346065|92346174|RSINE1:B4:SINE|267|-,.	7.00132	3.73143e-05
chr15|31623708|31624093|ORR1B1:ERVL-MaLR:LTR|140|+,.	3.88851	3.75032e-05
chr1|171051450|171051561|B1F:Alu:SINE|211|-,.	2.35362	3.93034e-05
chr15|67104774|67104939|L1Md_T:L1:LINE|55|+,.	3.74337	3.9459e-05
chr13|21813150|21819260|RLTR4_MM-int:ERV1:LTR|13|+,.	-5.00851	3.98702e-05
chrX|36197558|36198103|MamGyp-int:Gypsy:LTR|362|+,.	-6.86463	4.05441e-05
chr5|88782176|88782337|B1_Mur2:Alu:SINE|164|-,.	-2.64384	4.07353e-05
chr7|22774720|22777581|MMVL30-int:ERV1:LTR|35|+,.	-8.10253	4.08839e-05
chr4|26324914|26325209|MER2:TcMar-Tigger:DNA|310|-,.	-3.37074	4.11103e-05
chr12|116402644|116403856|RLTR6-int:ERV1:LTR|174|-,.	-6.2067	4.19519e-05
chr4|56808631|56809108|ORR1D2-int:ERVL-MaLR:LTR|283|-,.	-2.41395	4.21599e-05
chr3|87080617|87080733|MIR3:MIR:SINE|398|-,.	-6.74106	4.24339e-05
chr14|69693736|69693895|MTEb:ERVL-MaLR:LTR|278|-,.	-3.23496	4.27839e-05
chr4|118434934|118435367|RLTR12C:ERVK:LTR|183|-,.	-6.73249	4.28118e-05
chrX|87730655|87731245|RLTR6_Mm:ERV1:LTR|37|+,.	-7.37211	4.34743e-05
chr3|102514496|102514583|MIR:MIR:SINE|265|+,.	7.74086	4.37619e-05
chr4|130531367|130531510|MIR3:MIR:SINE|313|-,.	-6.84692	4.45766e-05
chr7|122223565|122223920|ORR1A3:ERVL-MaLR:LTR|103|+,.	5.83516	4.48607e-05
chr1|134433101|134433465|ERVB7_2-LTR_MM:ERVK:LTR|74|+,.	2.84606	4.49751e-05
chr4|129615018|129616096|RMER12:ERVK:LTR|130|-,.	-2.52571	4.51918e-05
chr6|121270643|121270767|ORR1F:ERVL-MaLR:LTR|331|+,.	7.86012	4.58852e-05
chr4|41011194|41012256|MTE2a-int:ERVL-MaLR:LTR|246|+,.	-2.16575	4.58852e-05
chr16|98059686|98062165|L1_Mus1:L1:LINE|62|-,.	-4.20655	4.61981e-05
chr19|32014707|32015765|L1MB8:L1:LINE|276|+,.	4.9312	4.65382e-05
chr1|165774570|165774649|ID4:ID:SINE|256|+,.	2.75615	4.68705e-05
chr18|30266511|30267209|RLTR4_Mm:ERV1:LTR|46|+,.	5.14215	4.70111e-05
chr7|25937895|25938702|MYSERV6-int:ERVK:LTR|311|-,.	7.72545	4.70111e-05
chrY|58545144|58545266|ERVB4_1C-LTR_Mm:ERVK:LTR|226|-,.	-7.26772	4.73589e-05
chrX|10000827|10001077|RMER6C:ERVK:LTR|155|-,.	5.73008	4.75857e-05
chr3|41757303|41758726|L1MA5:L1:LINE|286|+,.	2.8889	4.77138e-05
chr10|111778037|111778257|L1MEc:L1:LINE|277|+,.	5.17065	4.77923e-05
chr4|40684270|40684440|ORR1E:ERVL-MaLR:LTR|317|-,.	5.51823	4.90003e-05
chr15|78438848|78438941|MIRc:MIR:SINE|258|+,.	-6.72529	4.93326e-05
chr14|52162912|52163166|B4A:B4:SINE|306|-,.	-3.45915	4.97226e-05
chr5|30669558|30669908|MTD:ERVL-MaLR:LTR|226|+,.	-4.04459	4.99041e-05
chr7|56039354|56040508|Lx9:L1:LINE|170|-,.	7.45496	5.01374e-05
chr10|111780045|111780207|RSINE1:B4:SINE|290|+,.	8.08646	5.0184e-05
chr17|34269348|34269801|RLTR11B:ERVK:LTR|106|-,.	3.86773	5.08282e-05
chr11|120638719|120638864|B1_Mur3:Alu:SINE|147|+,.	4.50138	5.16815e-05
chr2|73345551|73345772|B4:B4:SINE|315|-,.	7.51998	5.18496e-05
chr4|57918962|57919171|RLTR14_RN:ERV1:LTR|161|-,.	7.7499	5.18806e-05
chr10|22144182|22144533|ERVB7_2B-LTR_MM:ERVK:LTR|86|-,.	5.87505	5.19746e-05
chr7|44123781|44124295|RLTR45:ERVK:LTR|106|-,.	8.34665	5.2159e-05
chr7|12805190|12805710|L1MB7:L1:LINE|231|+,.	-6.61374	5.25121e-05
chr15|77083810|77084019|L1MEd:L1:LINE|298|+,.	-3.6028	5.27763e-05
chr11|19409452|19415432|MMETn-int:ERVK:LTR|25|+,.	-7.97818	5.36014e-05
chr7|34011363|34011431|B1_Mur2:Alu:SINE|191|-,.	7.66827	5.37003e-05
chr6|13880776|13881775|RMER6-int:ERVK:LTR|150|-,.	5.39741	5.47027e-05
chr5|120551792|120552201|RMER5:ERV1:LTR|303|+,.	3.37252	5.52086e-05
chr14|73182870|73183066|Lx8b:L1:LINE|238|-,.	-6.69707	5.52134e-05
chr7|62460257|62461164|Lx2B2:L1:LINE|141|-,.	-6.75984	5.58856e-05
chr11|87122391|87122505|B1_Mur1:Alu:SINE|195|-,.	-4.15713	5.62144e-05
chr8|72481924|72482075|B1_Mus1:Alu:SINE|27|+,.	2.34464	5.66896e-05
chr11|53785121|53785268|B1_Mur2:Alu:SINE|164|-,.	6.43668	5.73348e-05
chr10|117685664|117685766|PB1D10:Alu:SINE|180|+,.	-6.86116	5.7359e-05
chr11|50172405|50172523|PB1D10:Alu:SINE|281|+,.	2.34781	5.78135e-05
chr16|8661920|8662076|PB1D11:Alu:SINE|279|+,.	7.34445	5.79506e-05
chr15|79914180|79914360|URR1A:hAT-Charlie:DNA|124|+,.	4.82928	5.79949e-05
chr3|151731689|151731797|L1M2:L1:LINE|309|+,.	7.56152	5.90685e-05
chr1|134404938|134405181|RLTR13G:ERVK:LTR|283|+,.	-7.2243	5.92625e-05
chr3|79943189|79943291|PB1D7:Alu:SINE|277|+,.	-6.77536	6.02932e-05
chr17|40306664|40306880|B3:B2:SINE|345|+,.	6.05748	6.06623e-05
chr19|42070426|42070793|ORR1C1:ERVL-MaLR:LTR|132|-,.	3.84817	6.07195e-05
chr2|150633386|150634700|ORR1C2-int:ERVL-MaLR:LTR|199|+,.	4.79027	6.15393e-05
chr17|32369738|32370094|ETnERV-int:ERVK:LTR|28|+,.	-7.11688	6.25431e-05
chr1|11624222|11624576|ETnERV-int:ERVK:LTR|25|-,.	-7.11688	6.25431e-05
chr4|149975849|149976016|ID_B1:B4:SINE|264|-,.	3.25887	6.37413e-05
chr16|96421724|96421824|MLT2B4:ERVL:LTR|306|-,.	7.14046	6.4015e-05
chr2|156072761|156072900|ID_B1:B4:SINE|261|+,.	-2.05046	6.40342e-05
chr11|99052541|99052661|Tigger8:TcMar-Tigger:DNA|261|-,.	-2.42602	6.4074e-05
chr4|150197775|150197938|ID_B1:B4:SINE|307|+,.	7.41287	6.42002e-05
chrX|75109386|75109532|B1_Mus2:Alu:SINE|68|+,.	-6.72365	6.43281e-05
chr2|103446519|103446729|ID_B1:B4:SINE|268|+,.	4.58632	6.43927e-05
chr2|173154939|173155123|ID_B1:B4:SINE|277|+,.	7.99444	6.44875e-05
chr2|101680805|101681007|B3A:B2:SINE|249|-,.	2.74036	6.47085e-05
chr1|39384384|39384587|ORR1G:ERVL-MaLR:LTR|325|+,.	5.78154	6.61196e-05
chr11|106390791|106391200|MTC:ERVL-MaLR:LTR|127|-,.	5.09176	6.73678e-05
chr14|79257631|79257727|L2a:L2:LINE|260|+,.	6.54054	6.79624e-05
chr7|30024894|30025094|MT2B:ERVL:LTR|256|+,.	-6.66525	6.83231e-05
chrX|8062405|8062513|PB1D7:Alu:SINE|267|+,.	-6.74373	6.85562e-05
chr9|50629574|50631688|MMETn-int:ERVK:LTR|22|-,.	-6.71146	6.87958e-05
chr1|133107693|133107777|ID4:ID:SINE|266|-,.	3.17865	6.90461e-05
chr5|25504285|25504426|B1_Mus2:Alu:SINE|130|+,.	4.42987	6.90461e-05
chr9|120179606|120180035|L1ME3Cz:L1:LINE|338|+,.	8.16541	6.90486e-05
chr6|42668034|42668314|L1M6B:L1:LINE|302|-,.	-2.20955	6.95732e-05
chr16|91410140|91410454|RLTR31C_MM:ERVK:LTR|201|-,.	6.83258	6.96167e-05
chr13|95907391|95907475|ID:ID:SINE|325|+,.	7.43033	7.02823e-05
chr17|31557915|31558239|ORR1F:ERVL-MaLR:LTR|271|-,.	7.32006	7.03787e-05
chr1|85705910|85706304|MTD:ERVL-MaLR:LTR|178|-,.	7.40024	7.04314e-05
chr9|106471009|106471130|PB1:Alu:SINE|298|-,.	4.34624	7.10243e-05
chr1|24764380|24764562|MLT1A:ERVL-MaLR:LTR|343|+,.	2.67233	7.11181e-05
chr11|3499345|3499494|MIRb:MIR:SINE|319|+,.	5.38213	7.17715e-05
chr11|87124117|87124215|PB1:Alu:SINE|259|+,.	-6.62102	7.21273e-05
chr8|45749902|45750237|L2:L2:LINE|322|-,.	6.39011	7.23029e-05
chr17|24439100|24439191|RLTR25B:ERVK:LTR|271|+,.	2.77252	7.25819e-05
chr3|88540443|88540552|PB1D7:Alu:SINE|200|-,.	-3.15425	7.29278e-05
chr3|121235657|121235745|MIR3:MIR:SINE|318|+,.	6.01075	7.30703e-05
chr11|114720063|114720178|PB1D9:Alu:SINE|182|-,.	-6.8426	7.34542e-05
chr2|4941327|4941749|RLTR41:ERV1:LTR|139|-,.	6.3625	7.34542e-05
chr4|141619968|141620078|MIRb:MIR:SINE|303|+,.	5.63525	7.38888e-05
chr4|109451465|109451813|ORR1A4:ERVL-MaLR:LTR|126|-,.	2.42615	7.43197e-05
chr16|11177609|11177926|MLT1D:ERVL-MaLR:LTR|286|-,.	4.20842	7.47804e-05
chr7|102469346|102469650|L1MB4:L1:LINE|241|-,.	-6.77809	7.50333e-05
chr6|134010005|134014401|MMETn-int:ERVK:LTR|28|-,.	-6.98368	7.53348e-05
chr7|44126455|44126903|RLTR45-int:ERVK:LTR|69|-,.	8.0017	7.61395e-05
chr6|38288219|38288398|B1_Mur3:Alu:SINE|115|+,.	-6.71458	7.65178e-05
chr3|102515038|102515190|MER5A:hAT-Charlie:DNA|272|+,.	6.27396	7.65781e-05
chr11|70455053|70455142|ID_B1:B4:SINE|337|+,.	3.94579	7.67242e-05
chr7|15947565|15947702|PB1D11:Alu:SINE|168|+,.	-6.59225	7.68991e-05
chr14|55874255|55874348|MIRc:MIR:SINE|247|-,.	-6.87695	7.7039e-05
chr14|20549371|20549567|ID_B1:B4:SINE|241|-,.	2.45486	7.70748e-05
chr1|107381320|107381585|RMER15:ERVL:LTR|287|-,.	7.11123	7.74639e-05
chr9|84884251|84884307|RLTR31D_MM:ERVK:LTR|275|+,.	-6.85735	7.76242e-05
chr15|76660057|76660089|ID_B1:B4:SINE|327|-,.	4.07868	7.84283e-05
chr4|43248192|43248350|MIRb:MIR:SINE|331|+,.	6.53633	7.89247e-05
chr2|152416515|152416682|B2_Mm2:B2:SINE|138|+,.	6.71798	7.90994e-05
chr9|94518197|94518289|L3b:CR1:LINE|294|-,.	-6.54099	7.94146e-05
chr15|90231438|90231651|L3:CR1:LINE|328|+,.	-2.217	8.06672e-05
chr4|56751095|56751294|MIRc:MIR:SINE|360|-,.	-3.53259	8.23377e-05
chr12|92883867|92891112|MMTV-int:ERVK:LTR|44|-,.	7.18088	8.28801e-05
chr2|113714234|113714445|B3:B2:SINE|219|-,.	5.21154	8.33668e-05
chr14|64994566|64994810|URR1A:hAT-Charlie:DNA|143|-,.	8.03335	8.39837e-05
chr14|30025638|30026793|L1MCc:L1:LINE|289|-,.	6.38038	8.55582e-05
chr5|122683553|122683698|B1_Mm:Alu:SINE|82|-,.	3.51946	8.63377e-05
chr15|58094154|58094267|ID_B1:B4:SINE|204|-,.	-3.96874	8.64976e-05
chr19|55236524|55236868|ORR1E:ERVL-MaLR:LTR|284|-,.	6.52278	8.70442e-05
chr7|126623579|126623708|MIR3:MIR:SINE|306|+,.	8.12259	8.85425e-05
chr4|150195436|150195629|B3:B2:SINE|203|-,.	7.02785	8.91553e-05
chr4|129225583|129225759|MIR3:MIR:SINE|333|-,.	2.46704	8.96764e-05
chr1|74701006|74701234|MER2:TcMar-Tigger:DNA|281|+,.	-6.43932	9.07506e-05
chr9|75292649|75292783|B1_Mur3:Alu:SINE|172|+,.	5.87659	9.17357e-05
chr4|150190177|150190312|RLTR17B_Mm:ERVK:LTR|286|+,.	7.47517	9.24975e-05
chr7|100486432|100486785|ORR1D2:ERVL-MaLR:LTR|199|+,.	7.31474	9.3519e-05
chr1|93857633|93858594|RLTR13D3A1:ERVK:LTR|85|+,.	5.03306	9.35315e-05
chr7|19139903|19140017|B1F1:Alu:SINE|277|+,.	2.60334	9.38195e-05
chr16|48924462|48924619|RSINE1:B4:SINE|385|-,.	-6.65597	9.40134e-05
chr9|53399894|53400045|B1F:Alu:SINE|310|+,.	-2.23242	9.43071e-05
chr3|96625758|96625894|B1_Mus1:Alu:SINE|66|-,.	-6.49959	9.54737e-05
chr6|88567554|88567734|RLTR13G:ERVK:LTR|320|-,.	-6.9907	9.56306e-05
chr6|134009616|134009796|RLTR13G:ERVK:LTR|320|-,.	-6.9907	9.56306e-05
chr19|34649722|34650060|MTD:ERVL-MaLR:LTR|288|+,.	7.36297	9.71589e-05
chr2|156833493|156834849|MMERGLN-int:ERV1:LTR|228|-,.	-6.73153	9.73932e-05
chr5|122682765|122682866|B4A:B4:SINE|271|+,.	5.15181	9.74293e-05
chr5|105079481|105079829|MTE2b:ERVL-MaLR:LTR|282|-,.	-5.94839	9.8114e-05
chr1|172272446|172272833|MamRep434:TcMar-Tigger:DNA|306|-,.	4.65974	9.87393e-05
chr10|111780910|111781083|Lx8:L1:LINE|314|+,.	6.54107	9.88102e-05
chr5|7981075|7981152|ID4:ID:SINE|297|-,.	2.41527	9.88503e-05
chr10|88468674|88468833|L2:L2:LINE|272|-,.	5.97811	9.96087e-05
chr13|58934730|58934940|Charlie8:hAT-Charlie:DNA|238|-,.	-6.68377	0.00010012
chr15|99843709|99843783|L2:L2:LINE|274|-,.	3.63563	0.000101589
chr6|128599792|128600300|MT2B1:ERVL:LTR|183|-,.	8.14102	0.000101967
chr19|37421461|37421605|B1_Mm:Alu:SINE|35|+,.	-6.44743	0.000101994
chr17|13878425|13879577|Lx8:L1:LINE|288|-,.	7.76497	0.000102033
chr5|3640614|3640759|B1_Mur2:Alu:SINE|186|+,.	-3.88364	0.000102141
chr13|33017626|33018008|MTC:ERVL-MaLR:LTR|197|+,.	2.17874	0.000102592
chrX|152294822|152295397|L2a:L2:LINE|318|-,.	-6.4538	0.000103106
chr19|38968910|38969035|B1_Mur4:Alu:SINE|224|-,.	-6.58652	0.000103224
chr6|145216357|145216536|B2_Mm2:B2:SINE|68|+,.	2.64325	0.000103763
chr15|102433955|102434096|B1F:Alu:SINE|262|-,.	-3.40194	0.000104116
chr4|68761847|68761933|RLTR20C1_MM:ERVK:LTR|262|+,.	-6.61242	0.000104663
chr9|73097189|73097314|B1_Mus1:Alu:SINE|104|+,.	2.59693	0.000105695
chr2|153267644|153267790|L2c:L2:LINE|338|-,.	-2.87723	0.000106623
chr6|7678810|7678965|MER106A:hAT-Charlie:DNA|309|-,.	6.78111	0.000106867
chr10|78439877|78440024|B1_Mus2:Alu:SINE|75|+,.	2.1691	0.000107839
chr11|3498841|3499095|MER2:TcMar-Tigger:DNA|274|-,.	4.88891	0.000107868
chr14|66734274|66734420|B2_Mm2:B2:SINE|96|+,.	6.09641	0.000108758
chr11|82779676|82779815|B1_Mus1:Alu:SINE|114|+,.	3.9515	0.000108854
chr16|17485340|17485518|B3:B2:SINE|181|-,.	-4.57634	0.000110432
chrX|163977505|163977647|B1_Mur3:Alu:SINE|275|+,.	7.31738	0.000110695
chrY|43043715|43044008|RLTR4_Mm:ERV1:LTR|45|-,.	7.24606	0.000110705
chr3|96327731|96328109|RMER5:ERV1:LTR|352|-,.	4.64376	0.000111196
chr1|133310374|133311289|L2a:L2:LINE|321|-,.	8.15877	0.000111942
chr17|57223404|57223731|MTE2b:ERVL-MaLR:LTR|283|+,.	4.98125	0.00011322
chr5|65986280|65986889|Lx8:L1:LINE|286|+,.	7.44289	0.000113242
chr11|121440713|121440902|B3A:B2:SINE|262|-,.	7.31723	0.000113468
chr1|90951137|90951253|B1F1:Alu:SINE|214|-,.	5.46899	0.000114374
chr4|11203238|11203309|ID4_:ID:SINE|203|+,.	-6.72545	0.000114628
chr3|90511512|90511702|B2_Mm1t:B2:SINE|53|+,.	7.78349	0.000114686
chr7|81603715|81603861|B1F1:Alu:SINE|262|+,.	3.60622	0.000115149
chr7|119742126|119742243|MER58C:hAT-Charlie:DNA|282|+,.	-2.80837	0.000115487
chr10|88472047|88472112|RSINE1:B4:SINE|219|+,.	3.98247	0.000116469
chr3|96624844|96624947|ID_B1:B4:SINE|233|-,.	-3.47521	0.000116497
chr7|140105025|140105188|MLT1A0:ERVL-MaLR:LTR|323|-,.	5.37348	0.000116707
chr12|111942456|111942592|B1_Mur4:Alu:SINE|140|+,.	5.78099	0.000118338
chr11|78840487|78840687|B3A:B2:SINE|217|-,.	3.46096	0.000118339
chr11|70455182|70455292|PB1D9:Alu:SINE|327|+,.	4.96035	0.000119072
chr7|106156917|106157872|RMER12B:ERVK:LTR|141|-,.	2.15961	0.000120882
chr7|105895500|105896455|RMER12B:ERVK:LTR|141|-,.	2.15961	0.000120882
chr11|75674023|75674134|B1_Mm:Alu:SINE|217|+,.	2.36494	0.000120991
chr7|126624068|126624122|RSINE1:B4:SINE|299|-,.	7.39625	0.000121433
chr6|47905859|47906080|MIRc:MIR:SINE|306|-,.	-2.99247	0.000121734
chr15|9200820|9200945|B1_Mus1:Alu:SINE|65|+,.	2.08261	0.000124299
chr3|87939966|87940066|PB1:Alu:SINE|219|-,.	-4.69853	0.00012452
chr11|120594631|120594751|L1MCa:L1:LINE|322|+,.	-2.49541	0.000124731
chr7|84248679|84248902|URR1A:hAT-Charlie:DNA|161|-,.	-6.64675	0.000125078
chr6|128559962|128560096|B1F1:Alu:SINE|305|+,.	6.46886	0.000127452
chrX|103473896|103474064|RSINE1:B4:SINE|240|+,.	-6.58471	0.000128602
chr1|130693919|130694003|ID4_:ID:SINE|219|-,.	3.29781	0.000128704
chr16|45946011|45946802|Lx8:L1:LINE|330|+,.	-6.8523	0.000129329
chr10|75552126|75552220|MIR3:MIR:SINE|266|-,.	4.47013	0.000129407
chr12|50975545|50975899|ETnERV-int:ERVK:LTR|25|+,.	-6.98889	0.000129911
chr7|119784913|119785119|Tigger10:TcMar-Tigger:DNA|290|-,.	-6.39838	0.000130718
chr15|76095602|76095900|ORR1A4:ERVL-MaLR:LTR|85|+,.	3.6125	0.000133015
chr19|23982943|23983280|ORR1C1:ERVL-MaLR:LTR|160|+,.	8.06407	0.000133228
chr14|50775872|50776082|B3:B2:SINE|162|-,.	4.08902	0.000133642
chr1|169975178|169975248|ID2:ID:SINE|329|+,.	-6.42444	0.000133644
chr10|86836268|86836414|B1_Mm:Alu:SINE|41|+,.	6.74061	0.000135499
chrX|103462968|103463064|PB1D7:Alu:SINE|183|+,.	-6.9268	0.000137889
chr15|55015525|55015628|PB1D10:Alu:SINE|194|-,.	-6.42609	0.000138899
chr11|23455328|23455974|Tigger17a:TcMar-Tigger:DNA|281|+,.	2.10096	0.000140776
chr11|98462163|98462238|L2:L2:LINE|320|-,.	5.06328	0.000141675
chr1|93298486|93298647|MER58A:hAT-Charlie:DNA|356|-,.	-6.35865	0.00014174
chrY|40111145|40111225|MMETn-int:ERVK:LTR|25|+,.	-6.57294	0.000141829
chr3|41466934|41468412|Lx6:L1:LINE|214|-,.	7.16538	0.000142187
chr4|129149370|129149512|B1_Mur3:Alu:SINE|168|+,.	-4.50292	0.000142501
chr4|134538158|134538299|MIRb:MIR:SINE|300|+,.	-2.01956	0.000142571
chr13|99433844|99434350|HAL1:L1:LINE|337|-,.	-5.15798	0.000143233
chr14|55609170|55609252|PB1D10:Alu:SINE|288|+,.	2.39638	0.000143503
chr1|85640257|85640647|ORR1B1:ERVL-MaLR:LTR|145|-,.	7.33211	0.00014379
chr1|85510168|85510558|ORR1B1:ERVL-MaLR:LTR|145|-,.	7.33211	0.00014379
chr2|127633642|127633724|ID:ID:SINE|259|+,.	4.58607	0.000144008
chr15|84773770|84774095|MTD:ERVL-MaLR:LTR|213|-,.	4.76328	0.000144579
chr3|53114196|53118577|MMETn-int:ERVK:LTR|26|-,.	-2.46387	0.000147651
chr3|101673076|101673369|L1M4:L1:LINE|286|+,.	3.51413	0.000147651
chr19|41271762|41272236|RLTR20C2_MM:ERVK:LTR|136|-,.	6.8137	0.000147895
chr9|57607495|57607594|PB1D10:Alu:SINE|274|-,.	7.29903	0.000147896
chr11|34140819|34140942|MIRb:MIR:SINE|352|-,.	6.17536	0.000148154
chr12|38900054|38900262|Lx8:L1:LINE|266|+,.	7.48739	0.000148277
chr12|84375385|84375468|PB1D11:Alu:SINE|193|-,.	2.3152	0.000148449
chr11|90340498|90340651|RLTR17B_Mm:ERVK:LTR|308|-,.	-6.34542	0.000151196
chr4|57825312|57825471|ORR1F:ERVL-MaLR:LTR|247|-,.	7.28169	0.000152806
chr2|25244852|25245001|B1_Mus1:Alu:SINE|75|-,.	2.13535	0.000153213
chr7|44987124|44987228|L2b:L2:LINE|284|+,.	3.42503	0.000153451
chr15|39093434|39093514|B1_Mur3:Alu:SINE|238|+,.	3.49707	0.00015348
chr1|165477437|165477647|B3:B2:SINE|287|+,.	6.16247	0.000153496
chr6|83552349|83553021|RMER13A1:ERVK:LTR|197|+,.	7.83498	0.000154043
chr2|34804626|34804773|B3A:B2:SINE|233|-,.	4.71514	0.000154534
chr19|6996273|6996423|MIR3:MIR:SINE|283|+,.	2.43784	0.000155845
chr12|55139292|55139408|B1_Mur1:Alu:SINE|259|+,.	2.41936	0.000158719
chr12|55214356|55214472|B1_Mur1:Alu:SINE|259|+,.	2.41936	0.000158719
chr18|38846405|38846578|B4:B4:SINE|278|+,.	7.14399	0.000162469
chr11|3499120|3499289|B3A:B2:SINE|285|-,.	6.25258	0.000163491
chr7|81603358|81603478|ID_B1:B4:SINE|151|-,.	3.16246	0.000164841
chr13|76004549|76007202|L1_Mus1:L1:LINE|59|-,.	2.38728	0.000164841
chr2|157012828|157013051|L1MB3:L1:LINE|301|+,.	-4.54357	0.000165653
chr15|99534313|99534951|Lx8:L1:LINE|277|+,.	7.70582	0.000165873
chr11|98921408|98921539|ID_B1:B4:SINE|209|+,.	-6.44698	0.000166499
chr1|118298681|118298821|PB1:Alu:SINE|190|+,.	-3.04906	0.000167515
chr17|45436094|45436601|MT2B1:ERVL:LTR|158|+,.	-3.90385	0.000167609
chr11|115281125|115281261|URR1A:hAT-Charlie:DNA|189|+,.	3.63984	0.000169993
chr19|3872822|3873036|B3:B2:SINE|281|+,.	3.00268	0.000172009
chr6|128546624|128546915|MLT1B:ERVL-MaLR:LTR|251|+,.	6.71145	0.000172687
chr17|15054276|15054886|RLTR1B-int:ERV1:LTR|30|-,.	7.48684	0.000173951
chr7|6767259|6767604|L1MB3:L1:LINE|264|+,.	-6.53539	0.000175239
chr17|40531204|40531430|RLTR26_Mus:ERVK:LTR|229|+,.	4.22535	0.000175729
chr9|35186257|35186414|L1ME3E:L1:LINE|311|+,.	2.37537	0.000175737
chr4|117873509|117873590|MIR3:MIR:SINE|256|-,.	-6.34663	0.000175816
chr13|72621098|72621410|ORR1E:ERVL-MaLR:LTR|234|-,.	3.79137	0.000176556
chr10|111788494|111788774|B4:B4:SINE|281|+,.	8.25557	0.000177353
chr7|19904593|19904695|PB1D9:Alu:SINE|240|+,.	3.06406	0.000178152
chr3|146631092|146631387|Lx8b:L1:LINE|226|+,.	5.42858	0.000178464
chr9|7799751|7800761|MMETn-int:ERVK:LTR|37|-,.	-6.9809	0.000179044
chr5|138193271|138193450|ID_B1:B4:SINE|242|+,.	-2.04886	0.000180504
chr7|121909563|121909682|B1F1:Alu:SINE|277|+,.	8.43693	0.000180716
chr4|115997781|115997905|B1_Mur4:Alu:SINE|153|+,.	3.31566	0.000181787
chr12|98228492|98231190|L1_Mus3:L1:LINE|68|-,.	3.02257	0.000182207
chrX|7412107|7412384|RMER4B:ERVK:LTR|233|-,.	-6.48238	0.000182235
chr1|9238555|9239749|MMVL30-int:ERV1:LTR|47|+,.	3.40788	0.000184095
chr9|118898383|118898534|LTR16A2:ERVL:LTR|287|-,.	-5.91356	0.000184418
chr11|101322929|101323026|RLTR20A4:ERVK:LTR|218|+,.	-2.15688	0.000184428
chr15|98606110|98606395|L2a:L2:LINE|274|+,.	3.25434	0.000184621
chr18|26004937|26006275|MMVL30-int:ERV1:LTR|51|-,.	-2.69929	0.000185149
chr6|31337070|31337396|ORR1D2:ERVL-MaLR:LTR|240|+,.	5.6277	0.000185185
chr17|22711854|22712561|L1VL2:L1:LINE|149|-,.	-4.41354	0.000186561
chr13|48969097|48969162|Lx8:L1:LINE|185|-,.	2.93525	0.000186939
chr6|38289777|38289918|ID_B1:B4:SINE|284|+,.	-6.29126	0.000187006
chr15|67107485|67107667|L2c:L2:LINE|301|-,.	8.00372	0.000187071
chr2|104085470|104085595|B1_Mur4:Alu:SINE|145|+,.	5.46028	0.000188899
chr15|83304400|83304673|B4A:B4:SINE|254|+,.	4.07618	0.000189019
chr7|6769556|6769858|MER31A:ERV1:LTR|309|+,.	-6.41289	0.000189303
chr1|85191153|85191405|ORR1B2:ERVL-MaLR:LTR|167|-,.	7.8831	0.000189754
chr18|57942458|57942791|Lx8:L1:LINE|218|-,.	4.21164	0.000190024
chr1|51468534|51468700|B2_Mm2:B2:SINE|189|+,.	7.19166	0.000190041
chr14|50877661|50878156|Lx2B2:L1:LINE|85|-,.	4.39697	0.000191565
chr6|39334910|39334998|B4A:B4:SINE|264|-,.	3.08438	0.000192092
chrX|7660682|7660828|B1F1:Alu:SINE|252|+,.	7.99	0.000192222
chr17|80097883|80098225|RMER17C-int:ERVK:LTR|142|+,.	6.906	0.000192343
chr6|51280595|51280758|B3:B2:SINE|225|+,.	6.93724	0.000194777
chr3|10393566|10393699|MLT1A1:ERVL-MaLR:LTR|265|-,.	2.17629	0.000196538
chr17|7363163|7363356|B4A:B4:SINE|284|-,.	7.79513	0.000196592
chr6|132605232|132608244|L1Md_F2:L1:LINE|114|-,.	6.99673	0.00019963
chr5|120902936|120904851|MusHAL1:L1:LINE|92|+,.	4.74283	0.000200171
chr14|44852932|44853123|B3A:B2:SINE|206|-,.	4.90328	0.000201037
chr1|44822735|44826013|MMETn-int:ERVK:LTR|47|-,.	-7.59692	0.000201249
chr4|106744536|106744760|MIRb:MIR:SINE|358|-,.	4.10213	0.000202188
chr11|83000309|83001256|RMER17A2:ERVK:LTR|138|+,.	4.72703	0.00020368
chr2|164524201|164526771|RLTR44-int:ERVK:LTR|180|+,.	8.00332	0.00020368
chr2|131251294|131251721|RLTR42-int:ERVK:LTR|235|+,.	2.65574	0.000204241
chrX|136709517|136709754|L1ME4a:L1:LINE|234|+,.	-6.17102	0.000206101
chr10|117685198|117685301|PB1D9:Alu:SINE|158|+,.	-6.37941	0.000206113
chr16|33793963|33794113|RSINE1:B4:SINE|260|+,.	8.18826	0.000206236
chr15|79758818|79758963|B3A:B2:SINE|271|+,.	3.81825	0.000206738
chr12|57720367|57724872|L1Md_T:L1:LINE|39|-,.	6.29999	0.000206964
chrX|163067783|163067949|B3A:B2:SINE|279|-,.	-6.31224	0.000207305
chr1|75502293|75502673|Lx:L1:LINE|77|+,.	-6.22086	0.000207814
chr11|119486785|119486885|ID4_:ID:SINE|279|+,.	2.89914	0.00020856
chr2|121046161|121046367|B3:B2:SINE|186|-,.	4.45603	0.000212857
chr16|55537510|55537669|B2_Mm1a:B2:SINE|107|-,.	4.36988	0.000213465
chr16|8643756|8643896|B3:B2:SINE|143|+,.	4.86558	0.000213566
chr10|127153396|127153582|L1M4a2:L1:LINE|290|+,.	8.02322	0.00021366
chr17|40247333|40248484|L1_Mur2:L1:LINE|198|+,.	7.14918	0.000214493
chr17|40531757|40532031|Lx5:L1:LINE|260|+,.	3.82952	0.000215124
chr11|62842757|62842922|L1MA6:L1:LINE|244|-,.	2.96774	0.000215178
chr3|106506108|106506232|RMER17C2:ERVK:LTR|273|+,.	6.11389	0.000215918
chr4|118433203|118433468|L1MB7:L1:LINE|253|-,.	-5.63964	0.000217566
chr9|64137289|64137416|B1_Mur3:Alu:SINE|146|-,.	-6.3153	0.000217852
chr13|33921805|33922337|RMER13A1:ERVK:LTR|137|+,.	2.94172	0.000217936
chr1|93300247|93300342|MER20:hAT-Charlie:DNA|221|-,.	-6.36239	0.00021911
chr4|89180886|89181080|L1MA4:L1:LINE|314|-,.	-6.28619	0.000220143
chr18|65477616|65477705|B4A:B4:SINE|236|+,.	2.82995	0.000223631
chr5|52534877|52535004|MIRc:MIR:SINE|317|+,.	-6.32113	0.000223887
chr8|72152559|72152601|B1_Mm:Alu:SINE|119|+,.	-2.07132	0.000224544
chr12|95784585|95784696|L3:CR1:LINE|327|+,.	-4.72492	0.000224627
chr7|100837104|100837216|MIR3:MIR:SINE|241|-,.	-6.31876	0.000224866
chr7|30027538|30027639|L1ME3Cz:L1:LINE|297|-,.	-6.32253	0.000227222
chr19|3385994|3386256|B4A:B4:SINE|253|-,.	5.87173	0.000227285
chr12|20245092|20245503|L1_Mus1:L1:LINE|87|+,.	-6.62813	0.00022762
chr3|89398338|89398466|RSINE1:B4:SINE|187|-,.	7.12356	0.000228376
chr5|65997607|65998127|ORR1A4-int:ERVL-MaLR:LTR|129|-,.	7.73966	0.000229142
chr7|30989499|30989553|MIR:MIR:SINE|168|-,.	3.86941	0.000229244
chrX|140766096|140766201|MER5A:hAT-Charlie:DNA|365|+,.	2.47465	0.000230472
chr6|38288727|38288927|ID_B1:B4:SINE|265|+,.	-5.63558	0.00023059
chr6|7679208|7679323|MER2B:TcMar-Tigger:DNA|287|-,.	6.66045	0.00023311
chr5|114891844|114894525|MMVL30-int:ERV1:LTR|32|+,.	2.95838	0.000233507
chr16|33505760|33506808|MTC-int:ERVL-MaLR:LTR|119|-,.	6.29961	0.000233735
chr4|149973903|149974425|Lx:L1:LINE|294|+,.	5.11591	0.000235211
chr9|99620946|99621297|MLT1J:ERVL-MaLR:LTR|311|-,.	8.42826	0.000237446
chr5|44006457|44006892|RMER10B:ERVL:LTR|137|+,.	3.15701	0.000237823
chr2|152895064|152895376|ORR1A1:ERVL-MaLR:LTR|39|+,.	-6.39694	0.000239749
chr14|69695509|69695701|B2_Mm1t:B2:SINE|26|+,.	-6.29967	0.000241513
chr10|117686488|117686608|B1_Mur4:Alu:SINE|160|+,.	-5.98114	0.000242298
chr5|3630974|3631417|RMER4B:ERVK:LTR|126|+,.	2.96112	0.000244312
chr11|120724509|120724749|MER63C:hAT-Blackjack:DNA|328|+,.	4.93972	0.000245153
chr7|112997892|112998209|B4A:B4:SINE|285|+,.	6.78281	0.000246477
chr11|32424367|32424496|MIRb:MIR:SINE|244|-,.	-4.409	0.000246608
chr7|140866120|140866230|RSINE1:B4:SINE|191|+,.	6.34783	0.000248555
chr6|112615932|112617560|ORR1A0-int:ERVL-MaLR:LTR|61|-,.	-5.69196	0.000248663
chr4|105030137|105030213|MIR:MIR:SINE|173|-,.	3.45962	0.000249328
chr6|83359075|83359218|B1_Mm:Alu:SINE|170|-,.	4.3536	0.000251002
chr6|124509522|124509642|PB1D7:Alu:SINE|187|-,.	6.68338	0.000251988
chr4|108400473|108400557|MIR:MIR:SINE|305|-,.	-6.36673	0.000253036
chr2|163624537|163624652|PB1D10:Alu:SINE|272|+,.	2.42206	0.000256086
chr2|143976577|143976806|MER33:hAT-Charlie:DNA|312|+,.	5.14895	0.000257288
chr3|152323881|152331440|RLTR4_MM-int:ERV1:LTR|15|+,.	2.30414	0.000260037
chr1|85511063|85511423|ORR1B2:ERVL-MaLR:LTR|159|-,.	8.95813	0.00026052
chr17|14991599|14992212|RLTR1B-int:ERV1:LTR|35|-,.	-2.4549	0.000263163
chr17|15022967|15023580|RLTR1B-int:ERV1:LTR|35|-,.	-2.4549	0.000263163
chr14|16270839|16271428|L1MB3:L1:LINE|301|-,.	-6.05637	0.000264368
chr7|143666415|143666535|RMER1B:Other:Other|330|+,.	6.15624	0.000266415
chr7|127663833|127664057|MIRb:MIR:SINE|273|-,.	-6.34058	0.000266641
chr5|8977803|8978149|Lx8b:L1:LINE|249|+,.	2.37494	0.000268799
chr3|49755959|49756036|MLTR73:ERV1:LTR|197|+,.	-6.59009	0.000271461
chr3|103066087|103066175|B4A:B4:SINE|265|-,.	-5.59718	0.000272253
chr12|91822760|91822973|B3A:B2:SINE|280|-,.	7.20974	0.000273249
chr11|78322215|78322326|PB1:Alu:SINE|370|+,.	-6.09	0.00027334
chr4|56751335|56751438|PB1D11:Alu:SINE|209|-,.	-3.29393	0.000273885
chr7|102472767|102474067|RLTR21:ERVK:LTR|129|+,.	-7.19879	0.000276475
chr6|131735371|131741516|L1Md_F2:L1:LINE|100|-,.	6.43125	0.000277938
chr1|7179559|7179647|LTR50:ERVL:LTR|306|+,.	-4.3957	0.000278125
chr2|155059831|155059919|LTR50:ERVL:LTR|306|-,.	-4.3957	0.000278125
chr16|46153096|46153184|LTR50:ERVL:LTR|306|-,.	-4.3957	0.000278125
chr6|23071078|23071525|Lx5:L1:LINE|184|-,.	5.79352	0.000280866
chr8|36569330|36569403|B1F:Alu:SINE|167|+,.	-6.25711	0.000282943
chr16|8620149|8620450|L2b:L2:LINE|366|-,.	-3.95913	0.000284442
chr6|23087611|23090265|MMERVK9C_I-int:ERVK:LTR|117|+,.	6.7447	0.000284736
chr6|108860685|108860790|B3A:B2:SINE|243|-,.	4.98857	0.000286148
chr9|97281559|97281973|L1MA4:L1:LINE|274|-,.	3.71009	0.000287006
chr17|36042507|36042845|RLTR34D_MM:ERVK:LTR|276|-,.	3.91081	0.0002874
chrX|78450603|78450860|Charlie1b:hAT-Charlie:DNA|214|-,.	-6.22816	0.000290703
chrX|21741577|21741774|B3:B2:SINE|244|+,.	2.4666	0.00029237
chr9|20967062|20967166|B1_Mur1:Alu:SINE|265|+,.	-2.41796	0.000293564
chr7|118843637|118843769|B1_Mur4:Alu:SINE|185|+,.	-2.32931	0.000296013
chr14|8357753|8357892|MLT1K:ERVL-MaLR:LTR|284|+,.	7.02326	0.000297752
chr11|86815876|86816395|RLTR6_Mm:ERV1:LTR|109|-,.	2.75054	0.000297914
chr6|66542900|66543424|MT2B2:ERVL:LTR|94|+,.	-6.15642	0.000298004
chr3|10394204|10394321|PB1D10:Alu:SINE|360|-,.	3.10759	0.000298438
chr13|23176560|23176914|MMETn-int:ERVK:LTR|28|-,.	-7.04593	0.000298862
chr7|6689491|6689613|B3A:B2:SINE|223|-,.	-6.50074	0.000299803
chr1|101898215|101901691|IAPEY4_I-int:ERVK:LTR|199|-,.	8.03493	0.000299874
chr16|95301652|95302227|RLTR34D_MM:ERVK:LTR|229|+,.	7.04398	0.00030092
chr7|126624122|126624714|RLTR18:ERVK:LTR|128|+,.	4.93295	0.000302944
chr15|103197309|103197387|PB1D11:Alu:SINE|218|-,.	-3.52434	0.000303398
chr15|55252321|55252428|PB1D7:Alu:SINE|255|+,.	3.48351	0.000304476
chr4|57918804|57918938|RLTR14_RN:ERV1:LTR|161|-,.	6.00405	0.000305168
chr3|106480240|106480517|L1MA4:L1:LINE|281|+,.	7.72905	0.000306462
chr12|17930080|17930830|IAPEz-int:ERVK:LTR|50|+,.	-6.09099	0.000309036
chr14|66737421|66737556|RSINE1:B4:SINE|244|+,.	6.45544	0.000309036
chr3|101672063|101672401|ORR1D2:ERVL-MaLR:LTR|231|+,.	4.73249	0.000310811
chr18|60918390|60918571|MIRc:MIR:SINE|329|+,.	-6.13058	0.000314536
chr5_JH584296_random|58411|60344|MMVL30-int:ERV1:LTR|24|-,.	8.01168	0.000316692
chr11|106057875|106057955|PB1D10:Alu:SINE|162|-,.	-2.48315	0.000317336
chr11|87123781|87123883|PB1D7:Alu:SINE|265|-,.	-6.14423	0.000318437
chr9|43215533|43217140|ORR1B1-int:ERVL-MaLR:LTR|148|-,.	-5.60106	0.000318954
chr8|4756077|4762072|L1_Mus1:L1:LINE|78|+,.	-6.04431	0.000322335
chr6|42282300|42282367|L2b:L2:LINE|169|+,.	-6.11217	0.000322499
chr15|89083603|89083773|MER77:ERVL:LTR|283|-,.	6.27504	0.000322893
chr4|109403013|109403074|MIRc:MIR:SINE|263|+,.	5.18225	0.000323388
chrX|103464249|103464321|PB1:Alu:SINE|250|-,.	-6.86845	0.000325126
chr11|114983856|114984067|B4:B4:SINE|299|+,.	7.62808	0.000325712
chr7|99602877|99603016|ID_B1:B4:SINE|268|-,.	2.55886	0.000327055
chr7|75770264|75770503|RLTR19-int:ERVK:LTR|247|-,.	-6.14708	0.000327886
chr2|103445886|103446294|L2b:L2:LINE|303|-,.	3.40333	0.000327981
chr13|41887905|41888296|MTA_Mm:ERVL-MaLR:LTR|38|+,.	3.26523	0.000328472
chr8|82341266|82342014|Lx8b:L1:LINE|234|-,.	3.71261	0.000330302
chr18|38839430|38839485|L2b:L2:LINE|241|+,.	2.40677	0.000330373
chr3|89769226|89769969|RMER21A:ERV1:LTR|189|-,.	2.43338	0.00033108
chr1|172478186|172478330|LTR28:ERV1:LTR|200|-,.	4.57232	0.000331235
chr16|31960599|31960732|B1_Mus2:Alu:SINE|60|+,.	-6.05072	0.000331242
chr6|100808270|100808553|ORR1C2:ERVL-MaLR:LTR|157|-,.	-6.20881	0.000331833
chr17|40591049|40592009|RLTR22_Mur:ERVK:LTR|195|+,.	7.31159	0.000332051
chr2|150635855|150636209|ORR1C1:ERVL-MaLR:LTR|149|-,.	7.6378	0.000332979
chr3|131320757|131320865|PB1D7:Alu:SINE|248|+,.	3.59481	0.00033311
chr8|14899838|14900065|MLT1A1:ERVL-MaLR:LTR|347|-,.	2.30099	0.00033353
chr2|115495209|115495772|RMER4B:ERVK:LTR|163|-,.	-6.08703	0.000334011
chr17|31550589|31550772|MLT2D:ERVL:LTR|285|-,.	7.75084	0.000334372
chr10|18584218|18584357|MER5A:hAT-Charlie:DNA|203|+,.	3.97141	0.0003358
chr19|9018558|9018639|L1MEg:L1:LINE|269|-,.	-6.11668	0.000337515
chr4|148077207|148077331|RSINE1:B4:SINE|243|-,.	2.429	0.000338476
chr8|109947116|109947264|RSINE1:B4:SINE|243|-,.	3.1428	0.000340859
chr11|116765560|116765624|B1_Mus2:Alu:SINE|191|-,.	6.43845	0.00034213
chr11|67091930|67092039|L2:L2:LINE|222|-,.	-7.06864	0.000342815
chr9|104047175|104047218|L1Md_T:L1:LINE|0|-,.	2.67746	0.000343329
chr7|98192472|98192549|MLT1D:ERVL-MaLR:LTR|164|+,.	6.45642	0.000343682
chr4|130096503|130096713|MTB:ERVL-MaLR:LTR|355|+,.	-6.06448	0.000344409
chrX|103477374|103477481|B1F1:Alu:SINE|308|+,.	-6.90287	0.000345022
chr15|67139329|67139747|MTC:ERVL-MaLR:LTR|156|+,.	7.24774	0.000345316
chr8|13201870|13202023|B1_Mur1:Alu:SINE|243|-,.	7.71951	0.00034752
chr10|82852750|82852947|B2_Mm2:B2:SINE|82|-,.	-6.35868	0.000349753
chr11|116767238|116767620|ORR1B1:ERVL-MaLR:LTR|142|-,.	4.38859	0.00035227
chr11|60903145|60903242|ERVL-E-int:ERVL:LTR|271|+,.	-6.0161	0.000358458
chr2|142697054|142697460|MTB_Mm:ERVL-MaLR:LTR|168|+,.	5.26812	0.00035857
chr4|123829758|123829895|B1_Mus2:Alu:SINE|66|+,.	5.38837	0.00035937
chr10|18586252|18586351|PB1D10:Alu:SINE|242|-,.	4.54282	0.000360452
chr13|33017111|33017235|RSINE1:B4:SINE|226|+,.	3.1533	0.000360452
chr11|63887462|63887537|ID4:ID:SINE|203|+,.	-6.24957	0.000360608
chr16|85796298|85796599|ID_B1:B4:SINE|285|-,.	-6.3001	0.000361068
chr6|128538292|128538513|URR1B:hAT-Charlie:DNA|160|+,.	7.40233	0.000361532
chr4|57918714|57918802|MER5A:hAT-Charlie:DNA|238|-,.	6.93384	0.000364441
chr8|119437186|119437230|L3:CR1:LINE|163|+,.	4.87222	0.000366533
chr7|97413124|97413221|MIRb:MIR:SINE|279|-,.	7.42776	0.00036672
chr17|40300711|40300831|Lx10:L1:LINE|246|+,.	7.07722	0.000367629
chr11|107338068|107338292|ID_B1:B4:SINE|289|-,.	6.86012	0.000370612
chr11|115608091|115608153|MIR:MIR:SINE|217|-,.	2.33493	0.00037174
chr4|86733929|86734204|RMER19C:ERVK:LTR|170|-,.	3.30912	0.000373208
chr8|106240531|106240903|MTC:ERVL-MaLR:LTR|168|+,.	7.53014	0.000374368
chr6|38626503|38626675|B3:B2:SINE|240|-,.	7.71919	0.000374721
chr3|129757525|129757962|ERVB3_1-LTR_MM:ERVK:LTR|2|+,.	8.21523	0.000374996
chr17|35429132|35429844|RMER19B:ERVK:LTR|179|+,.	3.89912	0.000375262
chr2|157013916|157014052|B1F2:Alu:SINE|257|+,.	-6.09306	0.000377806
chr6|122848923|122849015|B1_Mus2:Alu:SINE|120|+,.	6.47916	0.000379244
chr2|32400618|32400809|URR1A:hAT-Charlie:DNA|195|+,.	2.01629	0.00038041
chr17|13017096|13017225|Lx7:L1:LINE|160|-,.	2.20382	0.000380411
chr1|62797573|62797796|Helitron3Na_Mam:Helitron:RC|289|-,.	-6.52777	0.000381005
chr10|125924090|125924454|ORR1C1:ERVL-MaLR:LTR|189|+,.	5.21325	0.000381005
chr1|133323172|133323307|B1F:Alu:SINE|309|-,.	8.85219	0.000381759
chr11|59789536|59791401|ORR1A2-int:ERVL-MaLR:LTR|127|-,.	5.24399	0.000382172
chr16|90498097|90498159|L3:CR1:LINE|226|-,.	-6.27807	0.000382276
chr2|131953807|131953964|MIRb:MIR:SINE|304|-,.	-6.02783	0.000383514
chr18|32079719|32079852|LTR50:ERVL:LTR|285|-,.	-3.23846	0.000383962
chr13|21393391|21393803|MTD:ERVL-MaLR:LTR|219|+,.	-6.18157	0.000384581
chr10|78443010|78443380|RMER4A:ERVK:LTR|105|+,.	8.07878	0.000386199
chr11|3498402|3498508|PB1D10:Alu:SINE|248|+,.	7.11571	0.00039123
chr5|135408022|135408216|B3A:B2:SINE|225|-,.	-4.25389	0.000392177
chr11|112703874|112704375|L1MC3:L1:LINE|288|+,.	6.66891	0.000392355
chr11|53542298|53542420|ID_B1:B4:SINE|200|+,.	-3.67056	0.000393226
chr10|120219171|120219340|RSINE1:B4:SINE|310|+,.	5.72039	0.000393226
chr16|91425763|91425827|ORR1F:ERVL-MaLR:LTR|267|-,.	3.25075	0.000393897
chr18|61084145|61084267|MIR3:MIR:SINE|342|+,.	-3.25401	0.000395425
chr2|161114497|161114913|MTC:ERVL-MaLR:LTR|130|+,.	4.34349	0.000398021
chr5|33671986|33672081|RLTR26C_MM:ERVK:LTR|283|-,.	-5.57816	0.00040144
chr2|71140340|71140906|RLTR20A2B_MM:ERVK:LTR|113|-,.	-6.07568	0.000404691
chr12|34073759|34075224|Lx5c:L1:LINE|149|+,.	2.0248	0.000404691
chr1|74353225|74353681|L2c:L2:LINE|224|+,.	-5.46397	0.000406504
chrX|16666127|16672349|L1Md_T:L1:LINE|25|-,.	-6.00687	0.000407647
chr10|88468549|88468672|ID_B1:B4:SINE|298|-,.	3.98118	0.000408596
chr3|122003577|122004205|Lx5:L1:LINE|179|-,.	2.14022	0.000411696
chr1|39384031|39384164|B1_Mur1:Alu:SINE|182|-,.	6.6471	0.000417204
chr6|84032457|84033040|RLTR19-int:ERVK:LTR|106|+,.	6.50306	0.000417204
chr13|17987495|17987879|RLTR11A:ERVK:LTR|212|-,.	-2.39416	0.000417685
chrX|88759508|88759558|MIR:MIR:SINE|160|-,.	-6.4653	0.000420596
chr7|15947702|15947791|B4:B4:SINE|224|+,.	-5.97099	0.000420732
chr9|35048278|35048467|B3:B2:SINE|271|-,.	2.621	0.000420844
chr9|121945683|121945972|ORR1D1:ERVL-MaLR:LTR|231|-,.	-6.01352	0.000421039
chr19|56753291|56753712|L1MC:L1:LINE|282|-,.	7.83627	0.000421468
chr15|91885484|91886014|L1Md_F2:L1:LINE|72|-,.	7.43253	0.000427603
chr17|40226738|40226844|L3:CR1:LINE|276|-,.	6.59023	0.000428608
chr10|13212245|13212328|ID4_:ID:SINE|190|+,.	-6.1411	0.000437309
chr7|66715926|66718593|Lx5:L1:LINE|148|-,.	-3.70611	0.000437634
chr5|110259304|110259412|PB1D10:Alu:SINE|315|+,.	-2.57443	0.00043978
chr9|66816482|66816585|PB1D7:Alu:SINE|261|-,.	7.40089	0.00044135
chr9|50502551|50502648|B1_Mus2:Alu:SINE|72|+,.	7.17786	0.000441357
chr14|66153471|66153523|X6B_LINE:CR1:LINE|231|+,.	4.1076	0.000441525
chr6|38627280|38627445|ORR1E:ERVL-MaLR:LTR|266|+,.	5.3014	0.000443794
chr13|75608163|75610035|L1_Mus3:L1:LINE|64|+,.	7.48377	0.000443813
chr1|39383836|39383978|RSINE1:B4:SINE|304|-,.	4.23304	0.000444053
chr2|164164283|164164329|MIRc:MIR:SINE|109|+,.	6.80643	0.000444272
chr2|165377497|165377768|MLT1C:ERVL-MaLR:LTR|316|+,.	-6.09703	0.000445767
chr16|33519394|33519625|MER74B:ERVL:LTR|320|-,.	7.71841	0.000445793
chr4|156204968|156205128|B1F2:Alu:SINE|196|+,.	2.74175	0.000446625
chr5|15572867|15573321|RMER20A:ERVK:LTR|224|+,.	7.93184	0.000448115
chr11|51581456|51581732|MLT1G3:ERVL-MaLR:LTR|311|-,.	-6.04953	0.000451446
chr17|33691178|33691372|B3:B2:SINE|263|-,.	2.52969	0.000451656
chr5|114911489|114911609|B1_Mus1:Alu:SINE|92|+,.	3.5072	0.000453709
chr10|87932003|87932123|MIR:MIR:SINE|183|+,.	-3.11764	0.000454269
chr4|146503672|146511251|MuLV-int:ERV1:LTR|68|+,.	7.83501	0.000457922
chr15|91929507|91929707|B3:B2:SINE|239|-,.	6.25755	0.000460677
chr6|129007258|129007388|B1_Mus1:Alu:SINE|276|-,.	3.56607	0.000463646
chr14|69783775|69784194|L1_Mus1:L1:LINE|79|-,.	-5.97935	0.000464822
chr16|16616226|16621672|L1_Mus1:L1:LINE|80|+,.	-6.04121	0.000465832
chr7|30027817|30028003|MER20:hAT-Charlie:DNA|226|+,.	-4.3867	0.00046715
chr2|14070486|14070913|MLT1G1:ERVL-MaLR:LTR|322|+,.	3.54095	0.000469536
chr6|100809158|100809362|B3:B2:SINE|207|+,.	-6.30502	0.00047427
chr8|26152905|26153715|RMER1C:Other:Other|257|+,.	2.35439	0.000474525
chr8|126978028|126978326|RMER19A:ERVK:LTR|155|-,.	7.4951	0.000476261
chr13|92384931|92385017|ID4:ID:SINE|265|-,.	-4.24456	0.000479543
chr11|30101046|30101206|RSINE1:B4:SINE|287|-,.	4.68355	0.000482053
chr9|3387944|3388546|LTRIS_Mus:ERV1:LTR|53|-,.	-3.64935	0.000485915
chr8|14898247|14898646|MTB:ERVL-MaLR:LTR|81|-,.	2.39894	0.000488776
chr8|20580458|20580573|B3:B2:SINE|275|+,.	-2.35116	0.000489491
chr12|116404301|116405073|RLTR6-int:ERV1:LTR|206|-,.	-4.1661	0.000490001
chr7|102469097|102469252|L1MB4:L1:LINE|206|-,.	-6.07484	0.000496423
chr11|94629316|94629416|B1_Mur1:Alu:SINE|190|-,.	7.63959	0.000502603
chr2|103262774|103263094|L2a:L2:LINE|314|+,.	2.97018	0.000503899
chr7|25619785|25619904|ID_B1:B4:SINE|235|+,.	3.58185	0.000507044
chr2|156830631|156831132|RLTR1A2_MM:ERV1:LTR|197|-,.	-5.46044	0.000507201
chr10|111781104|111781228|L1MEc:L1:LINE|148|+,.	5.46808	0.000507328
chr13|24988232|24988359|B1F:Alu:SINE|189|+,.	2.0929	0.000508225
chr4|134561618|134561930|L1ME4a:L1:LINE|297|+,.	2.8107	0.000508552
chr10|128327247|128327384|B1_Mus1:Alu:SINE|95|-,.	-6.28861	0.000509086
chr6|90386481|90386729|L1MC4a:L1:LINE|316|-,.	3.96991	0.000512151
chr4|41034014|41034146|B1F2:Alu:SINE|259|+,.	7.54849	0.000520639
chr9|57255822|57256166|ORR1B1:ERVL-MaLR:LTR|147|+,.	6.34088	0.000521356
chr7|6684559|6684648|L1MC4:L1:LINE|198|+,.	-6.18022	0.000523859
chr11|87123409|87123556|B1_Mus1:Alu:SINE|68|+,.	-6.03637	0.000525907
chr7|104251108|104257425|L1Md_F3:L1:LINE|75|-,.	3.94242	0.000526418
chr7|81605362|81605473|L1ME4a:L1:LINE|270|+,.	2.8828	0.000526418
chr10|117685991|117686130|B1F1:Alu:SINE|238|-,.	-5.52109	0.000526574
chr9|111276442|111276521|L2:L2:LINE|205|+,.	-4.26401	0.000532208
chr19|20552876|20553249|MTEa:ERVL-MaLR:LTR|294|-,.	4.02382	0.000533478
chr2|168183096|168183154|L3:CR1:LINE|321|-,.	-4.34313	0.000534716
chr2|164796684|164796889|MIRb:MIR:SINE|332|-,.	3.50167	0.000535079
chr12|86693269|86693496|MER102b:hAT-Charlie:DNA|318|-,.	-5.45094	0.000536867
chr2|75638671|75642371|MMVL30-int:ERV1:LTR|5|+,.	-3.02048	0.000537572
chr1|58523671|58523811|B1_Mus2:Alu:SINE|129|-,.	2.08558	0.000537572
chr1|134358607|134358771|B3:B2:SINE|244|-,.	8.03274	0.0005382
chr19|4826584|4826837|B4A:B4:SINE|273|+,.	3.4976	0.00054046
chr4|109405033|109405211|B2_Mm2:B2:SINE|102|-,.	5.86683	0.000541299
chr2|150636755|150637453|RMER6A:ERVK:LTR|129|-,.	6.42639	0.000542194
chr14|20699456|20699572|B3:B2:SINE|190|+,.	-5.96488	0.00054303
chr5|88303792|88304133|Lx3A:L1:LINE|107|-,.	7.01621	0.000543507
chr6|132603376|132604888|Lx2:L1:LINE|164|-,.	8.47603	0.000543982
chr2|153267203|153267356|MIRb:MIR:SINE|320|-,.	-3.03902	0.000547108
chr1|135151752|135151818|L2b:L2:LINE|277|-,.	5.2238	0.000554513
chr1|195096521|195096830|ORR1A3:ERVL-MaLR:LTR|136|-,.	-6.07985	0.000555218
chr15|100388251|100388428|B4A:B4:SINE|282|+,.	3.13399	0.000557982
chr12|83536945|83537232|RLTR31_Mm:ERVK:LTR|152|-,.	3.95367	0.000558106
chr8|70294207|70294325|PB1:Alu:SINE|202|+,.	-5.99335	0.000559253
chr1|13570203|13570453|B4A:B4:SINE|198|-,.	6.96532	0.000561657
chr8|35467925|35468044|B3:B2:SINE|193|-,.	-4.15052	0.000562792
chr10|121338258|121339906|MMERVK9C_I-int:ERVK:LTR|159|+,.	6.10154	0.00056362
chr5|15532077|15533844|ORR1A1-int:ERVL-MaLR:LTR|85|+,.	6.87971	0.000565826
chr7|127665770|127665949|MIR:MIR:SINE|234|+,.	-5.92429	0.00056866
chr5|144195187|144195298|ID_B1:B4:SINE|191|-,.	2.10788	0.00057284
chr12|100871647|100871758|B1_Mus1:Alu:SINE|144|+,.	3.464	0.000573716
chr7|75773900|75774383|MTC-int:ERVL-MaLR:LTR|229|-,.	-4.27328	0.000574906
chr4|130531202|130531313|MIR3:MIR:SINE|294|+,.	-6.0766	0.000583506
chr9|96824158|96824317|MER58A:hAT-Charlie:DNA|338|+,.	2.01157	0.000583725
chr5|82553587|82557151|L1_Mm:L1:LINE|90|+,.	7.73057	0.000587339
chr7|143521723|143522068|MTD:ERVL-MaLR:LTR|209|+,.	5.40391	0.000587473
chr9|75304597|75304706|PB1D7:Alu:SINE|303|+,.	2.69054	0.000588275
chrX|143298162|143298311|MER5A1:hAT-Charlie:DNA|238|-,.	-6.00863	0.000594732
chr12|55280913|55281053|RSINE1:B4:SINE|286|+,.	2.24764	0.000595018
chr11|78342495|78342753|MIRb:MIR:SINE|370|+,.	-2.69574	0.000595522
chr1|34467416|34467655|L1MB5:L1:LINE|272|-,.	7.76559	0.000596005
chr19|4820961|4821145|B2_Mm1a:B2:SINE|71|+,.	4.07092	0.000596005
chr6|128778660|128779977|MuLV-int:ERV1:LTR|333|+,.	2.8059	0.000598142
chr8|35467710|35467881|B2_Mm2:B2:SINE|184|-,.	-2.01079	0.000600059
chr3|96632266|96632428|B2_Mm2:B2:SINE|130|+,.	-2.78936	0.000602254
chr9|50737194|50737331|B1_Mus1:Alu:SINE|174|-,.	7.57598	0.00060361
chr6|113630976|113631105|B1_Mm:Alu:SINE|185|-,.	-2.69014	0.000604142
chr7|62459545|62459951|MERVL_2A-int:ERVL:LTR|322|-,.	-5.97662	0.000605053
chr9|83929589|83930175|RMER6D:ERVK:LTR|161|-,.	8.1092	0.000606524
chr4|12147169|12148312|MTB-int:ERVL-MaLR:LTR|149|-,.	-5.82281	0.000609069
chr10|111780479|111780910|MTC:ERVL-MaLR:LTR|185|+,.	4.56456	0.000609874
chr1|184819766|184820093|MTE2a:ERVL-MaLR:LTR|276|+,.	5.93104	0.000609966
chr15|76889148|76889472|MTD:ERVL-MaLR:LTR|318|-,.	4.31249	0.000610914
chr5|92196574|92197083|RMER20A:ERVK:LTR|146|-,.	5.30325	0.000612137
chr1|171051310|171051445|RSINE1:B4:SINE|341|-,.	2.19072	0.00061214
chr7|106502370|106503182|RMER12B:ERVK:LTR|126|-,.	2.88254	0.000612377
chr17|12825977|12828078|Lx3B:L1:LINE|111|+,.	-3.61098	0.00061243
chr3|96444915|96445274|RMER1B:Other:Other|141|+,.	6.34081	0.000612858
chrX|139941564|139941944|L1ME1:L1:LINE|273|-,.	-5.85411	0.000613922
chr9|106685234|106685315|MIR3:MIR:SINE|262|+,.	3.85278	0.000614849
chr5|129754415|129754638|B3:B2:SINE|238|+,.	6.18181	0.00062072
chr3|96437536|96437818|MYSERV16_I-int:ERVK:LTR|137|-,.	7.81989	0.00062421
chr4|40595168|40595343|RLTR13G:ERVK:LTR|322|-,.	-6.2753	0.000625119
chr12|51876577|51876689|MT2B:ERVL:LTR|133|-,.	-5.74585	0.000626498
chr11|68211297|68211443|MIRb:MIR:SINE|319|+,.	-5.73823	0.00062968
chr11|50812085|50812165|L1MC4:L1:LINE|325|-,.	-6.1525	0.00063205
chr4|109402409|109402615|B3:B2:SINE|218|-,.	2.5953	0.000635879
chr15|34612628|34613299|L1Md_F2:L1:LINE|53|+,.	7.46952	0.000638814
chr9|50635428|50635506|PB1D11:Alu:SINE|141|-,.	2.43333	0.000639036
chr15|82382343|82383767|MurERV4-int:ERVK:LTR|233|-,.	7.55061	0.000639703
chr11|87814617|87814752|L1ME4a:L1:LINE|303|+,.	6.56678	0.000641524
chr4|141351975|141352281|MTC:ERVL-MaLR:LTR|182|+,.	6.44361	0.000644774
chr12|36016885|36017034|RSINE1:B4:SINE|261|+,.	6.85981	0.000644972
chr4|109451121|109451325|B3:B2:SINE|183|+,.	2.84323	0.000647224
chr5|105695669|105695864|B2_Mm2:B2:SINE|121|+,.	5.46583	0.000651357
chr8|84866143|84866293|MIR:MIR:SINE|303|-,.	6.99611	0.000652117
chr2|103261470|103261625|MER3:hAT-Charlie:DNA|286|+,.	4.25449	0.000654497
chr11|3308229|3308345|L3b:CR1:LINE|264|+,.	-6.00193	0.000655216
chr13|33016623|33016926|L1M4:L1:LINE|361|-,.	2.00179	0.000658246
chr2|150404576|150405737|MTB-int:ERVL-MaLR:LTR|123|-,.	-2.14139	0.000659391
chr10|128132851|128132946|B1F2:Alu:SINE|168|+,.	-5.82279	0.000661162
chr17|32304521|32304666|B1_Mus2:Alu:SINE|69|+,.	-3.08601	0.000661162
chr10|7440976|7441140|RMER30:hAT-Charlie:DNA|311|+,.	-6.2792	0.000661162
chr4|44051576|44052519|Lx9:L1:LINE|272|+,.	3.2148	0.000664286
chr15|101414505|101414667|MIR3:MIR:SINE|352|-,.	4.53905	0.000664674
chr1|107383733|107384059|L1_Mus1:L1:LINE|74|-,.	7.56068	0.000667274
chr13|59779577|59779843|B4:B4:SINE|242|-,.	4.15744	0.000670052
chr9|22352887|22353282|MTA_Mm:ERVL-MaLR:LTR|41|+,.	-5.88297	0.000670823
chrX|153740909|153741245|MamRep605:LTR?:LTR?|351|+,.	-2.72442	0.000674416
chr13|34189353|34189761|MTC:ERVL-MaLR:LTR|152|+,.	7.53927	0.000676616
chr12|25258716|25259240|L1ME3Cz:L1:LINE|309|+,.	4.01512	0.000682193
chr17|63052463|63052847|MTB:ERVL-MaLR:LTR|78|+,.	2.57095	0.00068578
chr14|52172680|52173202|Lx8:L1:LINE|273|+,.	-5.36469	0.000688543
chr1|77374061|77374594|RLTR20B3A_MM:ERVK:LTR|150|+,.	3.0059	0.000688661
chr5|65460945|65461044|ID_B1:B4:SINE|204|-,.	7.14671	0.000694858
chr11|6005651|6006407|RLTR4_Mm:ERV1:LTR|45|+,.	2.51403	0.000695078
chr11|87123574|87123778|B3:B2:SINE|186|-,.	-2.26061	0.0006966
chr9|59971792|59971937|MIRc:MIR:SINE|304|+,.	-5.93696	0.000701454
chr7|43976747|43977000|B4A:B4:SINE|286|-,.	6.0967	0.000702976
chr6|49380147|49380350|URR1A:hAT-Charlie:DNA|168|+,.	6.99512	0.000705181
chr12|109460914|109461115|MIR3:MIR:SINE|323|+,.	-6.00325	0.000705413
chr9|98411024|98411224|B3A:B2:SINE|237|-,.	2.79821	0.000706565
chr2|24959573|24959679|B1_Mur2:Alu:SINE|152|-,.	-5.80847	0.000709831
chrX|123143849|123144823|L1_Mus3:L1:LINE|113|+,.	-3.73354	0.000710972
chr13|74445361|74445710|ORR1A4:ERVL-MaLR:LTR|151|-,.	-3.42374	0.000713098
chr3|100494601|100495063|MLT1N2:ERVL-MaLR:LTR|308|-,.	4.03582	0.00071436
chr11|87089628|87089726|PB1D10:Alu:SINE|258|-,.	-5.78558	0.000714647
chrX|106206927|106207104|MIRc:MIR:SINE|226|-,.	2.53386	0.000714988
chr9|53580597|53580866|RMER19B:ERVK:LTR|165|-,.	3.62198	0.000716752
chr19|46594993|46595137|ID_B1:B4:SINE|285|+,.	2.59196	0.000718097
chr4|148954035|148954092|RLTR20C1_MM:ERVK:LTR|175|+,.	4.4301	0.000718607
chrX|13206483|13206798|RLTR9A3A:ERVK:LTR|118|-,.	7.4235	0.000724263
chr2|103261966|103262093|MER103C:hAT-Charlie:DNA|328|-,.	4.41041	0.000726484
chr1|170704851|170705014|ID_B1:B4:SINE|265|-,.	2.20678	0.000729015
chr18|15607629|15608365|RMER1C:Other:Other|221|-,.	2.6217	0.000731659
chr1|37629103|37629506|MTC:ERVL-MaLR:LTR|120|-,.	3.70664	0.000732525
chr13|12829119|12831628|IAPLTR3-int:ERVK:LTR|243|+,.	-2.84956	0.000733106
chr3|85870742|85870920|B4:B4:SINE|363|-,.	3.72162	0.000737465
chr3|129700085|129700263|B3:B2:SINE|220|+,.	6.6728	0.000740134
chr2|5019189|5019418|L1M3:L1:LINE|279|+,.	3.02323	0.000740581
chr15|99728624|99728815|B2_Mm2:B2:SINE|90|-,.	2.49059	0.000740612
chr11|111029910|111030128|B3:B2:SINE|239|+,.	6.37082	0.000742786
chr19|4341750|4342114|L1MA4:L1:LINE|273|+,.	3.83508	0.000746694
chr12|55141177|55141317|RSINE1:B4:SINE|286|+,.	2.24795	0.000746821
chr12|55216241|55216381|RSINE1:B4:SINE|266|+,.	2.24795	0.000746821
chr12|38898253|38898453|MT2A:ERVL:LTR|369|+,.	6.70438	0.000748031
chr10|111785689|111785882|URR1A:hAT-Charlie:DNA|161|-,.	6.77271	0.000748632
chr5|147878576|147878645|MIRc:MIR:SINE|246|-,.	3.6455	0.000752324
chr2|79673374|79673845|Lx5:L1:LINE|147|-,.	7.73273	0.000752324
chr9|75233124|75233263|B1F1:Alu:SINE|302|-,.	7.72449	0.00075438
chr3|102513115|102513204|L2a:L2:LINE|314|+,.	4.45081	0.000754997
chr8|57717889|57718294|MTE2a:ERVL-MaLR:LTR|251|-,.	5.75999	0.000755058
chr6|128576700|128576896|B3:B2:SINE|209|+,.	6.53082	0.00075617
chr2|152894372|152894500|ORR1E:ERVL-MaLR:LTR|312|-,.	-6.13729	0.000756356
chr7|143217687|143219588|MusHAL1:L1:LINE|76|-,.	-6.42848	0.000758952
chr5|35613353|35613475|Lx8b:L1:LINE|174|+,.	2.07923	0.00076027
chr1|63172131|63172275|B1_Mus2:Alu:SINE|181|+,.	2.63525	0.000760463
chr12|57240817|57240939|MER31B:ERV1:LTR|273|-,.	-3.29094	0.000764468
chr16|33956146|33956311|B3:B2:SINE|234|-,.	-6.13371	0.000768619
chr16|22467945|22468005|MIRc:MIR:SINE|225|+,.	6.99393	0.00076987
chr19|34493103|34493211|PB1D7:Alu:SINE|336|-,.	-3.48297	0.000773436
chr14|8349684|8349812|MIR:MIR:SINE|283|-,.	7.12325	0.000774577
chr7|6768050|6768252|B3:B2:SINE|190|-,.	-5.92269	0.000774638
chr15|103194164|103194228|ID4:ID:SINE|250|+,.	-5.5895	0.000781213
chr4|6407967|6408408|Lx8:L1:LINE|256|+,.	6.9938	0.000782894
chr17|94816953|94817173|MT2B:ERVL:LTR|214|-,.	-5.83287	0.000785709
chr2|119609987|119610106|B1_Mur2:Alu:SINE|185|+,.	-6.05269	0.000786588
chr8|129288603|129293158|L1Md_F:L1:LINE|76|+,.	-6.09382	0.000795824
chr19|21164568|21164695|B1F:Alu:SINE|298|+,.	5.18195	0.000795983
chr2|121165794|121165870|ID4:ID:SINE|320|+,.	3.25554	0.00079686
chr13|119649039|119649157|B1_Mur2:Alu:SINE|161|-,.	7.12862	0.000800015
chr17|35377353|35377532|ORR1D1:ERVL-MaLR:LTR|206|+,.	6.81194	0.000803355
chr1|58655465|58655593|B1_Mus2:Alu:SINE|150|+,.	5.58767	0.0008101
chr8|123043267|123043372|PB1D9:Alu:SINE|231|+,.	2.07216	0.000811119
chr4|45034705|45035014|L2c:L2:LINE|386|-,.	-3.24575	0.000811702
chr9|51946671|51947074|RLTR31B2:ERVK:LTR|206|-,.	3.05716	0.000814323
chr7|44062811|44065278|RLTR1B-int:ERV1:LTR|138|-,.	6.29473	0.000819276
chr9|75567743|75567975|ID_B1:B4:SINE|210|-,.	-5.97336	0.000821922
chr2|30889427|30889785|ORR1B1:ERVL-MaLR:LTR|99|-,.	-3.44273	0.000821994
chr8|69762974|69763179|ID_B1:B4:SINE|284|+,.	-5.68913	0.00082595
chr12|105492167|105492377|MER20:hAT-Charlie:DNA|282|+,.	-6.08978	0.000833539
chr12|100871632|100871756|ORR1B1-int:ERVL-MaLR:LTR|266|+,.	3.38911	0.000834552
chr6|129462532|129462714|Lx9:L1:LINE|338|-,.	3.87994	0.000836205
chr9|55958007|55961595|L1Md_F3:L1:LINE|67|+,.	-3.04617	0.000843057
chr16|45825940|45826022|L3:CR1:LINE|239|-,.	-4.29012	0.000844672
chr9|59845638|59845987|ORR1C1:ERVL-MaLR:LTR|173|-,.	3.32984	0.000848047
chr1|93587201|93587338|MurERV4-int:ERVK:LTR|150|-,.	2.47176	0.000848636
chr1|82720262|82720407|B3A:B2:SINE|273|+,.	7.81108	0.000852667
chr4|53765014|53765104|B1F:Alu:SINE|247|+,.	-5.77804	0.000852873
chr9|57413476|57413700|MER44D:TcMar-Tigger:DNA|308|+,.	2.80295	0.000855538
chr11|50813752|50813880|Lx9:L1:LINE|136|+,.	-5.84979	0.000856898
chr16|20567170|20567294|B4:B4:SINE|256|-,.	6.64438	0.000858523
chr16|20567151|20567280|B1_Mus1:Alu:SINE|163|-,.	6.64438	0.000858523
chr19|38970180|38970317|ID_B1:B4:SINE|227|-,.	-6.06896	0.00085922
chr7|27126349|27126457|PB1D10:Alu:SINE|266|+,.	4.82528	0.000859528
chr3|95182549|95182672|PB1D7:Alu:SINE|239|+,.	-4.01138	0.000860669
chr7|10487468|10487684|URR1B:hAT-Charlie:DNA|125|+,.	-5.92646	0.000862452
chr14|112366901|112368052|MMETn-int:ERVK:LTR|38|-,.	-8.28868	0.00086553
chr14|8350283|8350459|B2_Mm2:B2:SINE|74|+,.	7.14438	0.000866838
chr6|128534019|128534360|L1_Mur3:L1:LINE|253|-,.	7.26828	0.000867526
chr10|7869757|7870074|RLTR9D:ERVK:LTR|113|+,.	3.93459	0.000869622
chr13|67705241|67705601|MTE-int:ERVL-MaLR:LTR|326|-,.	-5.77303	0.000873715
chr8|83439584|83441009|L1_Mus3:L1:LINE|75|+,.	-5.90564	0.000882656
chr3|10333536|10333608|B1_Mur4:Alu:SINE|250|-,.	5.34818	0.000883608
chr10|62945250|62945327|ID4:ID:SINE|183|-,.	2.03244	0.000886883
chr8|106130896|106130959|B4A:B4:SINE|274|-,.	2.03718	0.000889192
chr5|28075968|28076045|PB1D9:Alu:SINE|221|+,.	6.16548	0.000889644
chr2|120460086|120460195|PB1D10:Alu:SINE|229|+,.	3.38723	0.000892276
chr9|20434451|20434585|B1F:Alu:SINE|323|+,.	-5.78226	0.000894583
chr10|117687108|117687234|B1_Mus1:Alu:SINE|148|+,.	-2.60453	0.000898822
chrX|136994774|136995212|MamGyp-int:Gypsy:LTR|365|+,.	-6.01896	0.000899748
chr12|83732034|83732174|B4:B4:SINE|293|-,.	6.90989	0.00090017
chr7|6674287|6674416|RLTR17B_Mm:ERVK:LTR|305|+,.	-6.06329	0.00090133
chr18|31908210|31908291|B3A:B2:SINE|238|+,.	3.88999	0.000905819
chr11|75470097|75470503|MT-int:ERVL-MaLR:LTR|15|-,.	-5.20587	0.000908589
chr1|63314232|63314555|L1MC4:L1:LINE|254|-,.	-6.08061	0.000908867
chr19|44081419|44081673|B4A:B4:SINE|279|-,.	3.79933	0.000909953
chr10|88088618|88089084|L1MD:L1:LINE|310|+,.	7.02057	0.00091209
chr11|62842478|62842624|B1F:Alu:SINE|259|-,.	2.88837	0.000914537
chr6|88814680|88814959|MTE2a:ERVL-MaLR:LTR|238|-,.	6.00439	0.000914865
chr2|172381326|172381458|B1_Mur2:Alu:SINE|204|+,.	-5.68629	0.000916534
chr9|79627201|79627982|Lx8:L1:LINE|310|+,.	-5.79954	0.000916689
chr9|35049839|35050201|MTC:ERVL-MaLR:LTR|156|+,.	2.76972	0.000921463
chr7|17032370|17032560|ID_B1:B4:SINE|274|+,.	-5.86144	0.000925157
chr9|50627089|50629381|MMETn-int:ERVK:LTR|22|-,.	-5.96642	0.000928051
chr17|35859397|35859657|L1MB5:L1:LINE|316|+,.	-2.22398	0.000929122
chr9|15537595|15537770|B3A:B2:SINE|331|-,.	7.54915	0.000935432
chr1|90932349|90932649|ORR1A2:ERVL-MaLR:LTR|50|-,.	6.47611	0.000939406
chr11|48943373|48945346|L1_Mus1:L1:LINE|86|-,.	2.65812	0.0009399
chr1|17626692|17626934|ORR1C2:ERVL-MaLR:LTR|246|-,.	-5.65009	0.000945655
chrX|47810482|47810649|MER104:TcMar-Tc2:DNA|269|+,.	-5.95244	0.000947141
chr18|61080485|61080813|MLT1K:ERVL-MaLR:LTR|298|-,.	-5.85612	0.000947258
chr6|42690345|42690740|MTC:ERVL-MaLR:LTR|165|+,.	5.22922	0.000949433
chrX|103477691|103477768|ID4:ID:SINE|250|+,.	-6.67772	0.000950197
chr19|58798327|58798644|MER44A:TcMar-Tigger:DNA|248|+,.	-5.75473	0.000950338
chr6|112626536|112626876|L1M4b:L1:LINE|280|+,.	-5.65738	0.000951341
chr4|148078191|148078272|L2:L2:LINE|309|+,.	2.1772	0.000958227
chr8|111954342|111954510|B3:B2:SINE|146|-,.	3.37382	0.000959591
chr4|135449451|135449501|MT2B2:ERVL:LTR|283|+,.	4.23322	0.000960497
chr17|86955619|86955875|L1MEc:L1:LINE|292|-,.	7.22433	0.000967428
chr4|57918514|57918607|ORR1E:ERVL-MaLR:LTR|301|-,.	6.06401	0.000972635
chr1|185277482|185278002|RLTR31_Mm:ERVK:LTR|135|-,.	2.13978	0.000974689
chr6|125245720|125245836|B1_Mus1:Alu:SINE|69|-,.	4.10826	0.000976851
chr19|53928591|53928745|RSINE1:B4:SINE|283|-,.	5.8898	0.000977497
chr4|149568302|149568497|B3:B2:SINE|181|+,.	7.46641	0.000979063
chr3|103989247|103990570|Lx8:L1:LINE|254|-,.	-5.63797	0.000979312
chr6|146585892|146586194|ORR1C1:ERVL-MaLR:LTR|203|-,.	4.33536	0.000979453
chr7|141170156|141170481|RMER5:ERV1:LTR|154|+,.	4.27557	0.000981542
chr9|21294966|21295078|B1F2:Alu:SINE|284|+,.	3.32045	0.000984889
chr19|30065780|30066385|Lx8:L1:LINE|305|-,.	-5.62792	0.000988382
chr8|22466822|22467597|Lx8:L1:LINE|302|+,.	3.44397	0.000989061
chr10|7761857|7762041|ID_B1:B4:SINE|298|+,.	5.19364	0.000991421
chr5|73322781|73322960|B2_Mm2:B2:SINE|45|-,.	2.57945	0.000994056
chr15|8158586|8158709|B1_Mm:Alu:SINE|264|+,.	-5.6905	0.000995213
chr2|104770561|104770774|B4A:B4:SINE|227|+,.	2.94978	0.000995636
chr3|129700323|129700393|ID4:ID:SINE|243|+,.	6.38807	0.000998556
chr3|90488166|90488261|MTEb:ERVL-MaLR:LTR|266|+,.	-5.25234	0.00100077
chr11|82998918|83000000|Lx:L1:LINE|134|-,.	4.1672	0.00100324
chr17|29696009|29696156|B1_Mus2:Alu:SINE|27|-,.	4.33349	0.00100523
chr1|86345398|86345762|MTE2b:ERVL-MaLR:LTR|251|+,.	-2.31152	0.0010066
chr2|158353624|158354174|LTRIS_Mus:ERV1:LTR|78|-,.	-5.68092	0.00100719
chr8|65086212|65086292|ID4:ID:SINE|202|-,.	7.04246	0.0010096
chr2|180703974|180704173|B3:B2:SINE|259|-,.	5.29767	0.00101135
chr2|11721532|11721708|MTE2a:ERVL-MaLR:LTR|241|-,.	6.27537	0.00101207
chr7|17032834|17033032|ID_B1:B4:SINE|229|+,.	-5.83818	0.00101394
chr13|75895364|75901485|L1_Mus3:L1:LINE|85|+,.	-5.65866	0.00101394
chr3|142546652|142547337|Lx6:L1:LINE|199|+,.	2.45312	0.0010144
chr5|88320480|88320554|L1_Mus3:L1:LINE|27|-,.	6.67043	0.00101568
chr5|129863127|129863225|PB1D10:Alu:SINE|181|-,.	-2.84013	0.00101662
chr11|3495998|3496130|B1F:Alu:SINE|298|+,.	5.79171	0.00101713
chr2|163642951|163643240|RLTR4_Mm:ERV1:LTR|89|+,.	3.41659	0.00101749
chr11|53429676|53429846|B3:B2:SINE|296|-,.	3.80342	0.00101938
chr7|99602398|99602527|MIR3:MIR:SINE|287|+,.	2.08049	0.00101938
chr10|89410287|89410487|B3:B2:SINE|246|-,.	-5.71013	0.0010215
chr11|83573200|83574182|L1_Mur3:L1:LINE|246|+,.	3.16562	0.00102187
chr10|82650669|82650807|B1_Mur4:Alu:SINE|159|-,.	-5.72548	0.00102227
chr6|38291276|38291406|B1_Mur1:Alu:SINE|154|-,.	-5.83441	0.00102243
chr14|52176920|52176992|B4:B4:SINE|324|-,.	-5.77134	0.00102487
chr11|55502904|55502996|PB1D10:Alu:SINE|272|+,.	-5.62368	0.00102878
chr4|150859102|150859277|MIR:MIR:SINE|311|+,.	7.40675	0.00103289
chr14|20549711|20549772|ID_B1:B4:SINE|246|-,.	2.07784	0.00103727
chrX|95023281|95023742|L1M5:L1:LINE|306|+,.	-5.8835	0.00103733
chr3|88369986|88371554|IAP-d-int:ERVK:LTR|29|-,.	2.65538	0.00104029
chr13|74433220|74434346|ORR1A4-int:ERVL-MaLR:LTR|179|-,.	-3.02271	0.00104209
chr3|8941246|8941457|Lx8:L1:LINE|246|+,.	6.88013	0.00104467
chr13|78235071|78235278|B3:B2:SINE|220|+,.	-5.79727	0.0010504
chr4|62423712|62423842|B1_Mm:Alu:SINE|266|-,.	-5.1441	0.00105065
chr11|120636645|120636893|RMER4B:ERVK:LTR|118|+,.	4.33351	0.00105361
chr10|111775765|111775911|RSINE1:B4:SINE|283|-,.	4.62217	0.00105461
chr1|195282485|195284649|L1_Mur1:L1:LINE|80|-,.	7.45503	0.00105674
chr4|11390855|11391018|L1MC4:L1:LINE|319|+,.	7.60329	0.00105948
chr1|171259824|171259951|MIRb:MIR:SINE|214|+,.	-5.7955	0.00106154
chr14|54297341|54297635|RLTR4_Mm:ERV1:LTR|49|-,.	6.48603	0.00106793
chr12|112680121|112680275|LTR33C:ERVL:LTR|340|-,.	2.56274	0.00107166
chr15|79218014|79218052|B1_Mus1:Alu:SINE|184|+,.	5.39685	0.0010783
chr6|127514349|127520169|MMETn-int:ERVK:LTR|23|+,.	-6.89217	0.00108377
chr12|59167874|59168420|L1_Mur1:L1:LINE|155|-,.	6.48578	0.00108735
chrX|143299100|143299371|L1MA5:L1:LINE|239|+,.	-3.74898	0.00108738
chr6|113733427|113733828|L1MA4A:L1:LINE|316|+,.	7.95512	0.00108852
chr1|171261693|171261796|ID_B1:B4:SINE|290|+,.	-5.80282	0.00109039
chr15|101425457|101425601|RSINE1:B4:SINE|245|-,.	6.73216	0.00109192
chr13|78200073|78200150|LTR78B:ERV1:LTR|333|-,.	-6.43506	0.00109235
chr14|79269898|79270645|RMER6A:ERVK:LTR|120|-,.	6.76964	0.00109265
chr14|79297706|79297826|B1_Mur2:Alu:SINE|174|+,.	6.86263	0.00109802
chr11|4048666|4048866|RMER30:hAT-Charlie:DNA|299|+,.	5.79186	0.00109897
chr11|83587631|83588216|RMER20B:ERVK:LTR|147|-,.	4.16131	0.00109939
chrX|143298744|143298855|MIR3:MIR:SINE|396|-,.	-5.7244	0.00110268
chr19|38969167|38969265|PB1D11:Alu:SINE|265|-,.	-5.80409	0.00110379
chr19|10037895|10038658|L1MB2:L1:LINE|264|-,.	-5.81914	0.00110382
chr17|46499057|46499245|B3:B2:SINE|229|-,.	-2.94795	0.00110382
chr4|12233738|12234332|RLTR19-int:ERVK:LTR|78|+,.	-2.07704	0.00110404
chrX|80457599|80458193|RLTR19-int:ERVK:LTR|78|+,.	-2.07704	0.00110404
chr8|107046643|107046790|B1_Mur4:Alu:SINE|178|+,.	-2.58687	0.00110549
chr14|72572907|72573115|MTD:ERVL-MaLR:LTR|223|+,.	5.52257	0.00110639
chr3|142547647|142547859|Lx7:L1:LINE|211|+,.	2.50993	0.00111091
chr1|85482465|85483357|RMER19B:ERVK:LTR|155|+,.	9.62879	0.0011144
chr2|143978238|143978387|MIR:MIR:SINE|360|+,.	4.01128	0.00111497
chr5|135173227|135173429|B3:B2:SINE|179|+,.	2.80139	0.00112565
chr12|101042569|101042632|L3:CR1:LINE|220|-,.	-4.14202	0.00112576
chr4|129149357|129149475|MT2B:ERVL:LTR|229|+,.	-2.94024	0.00112906
chr8|70620967|70621351|RLTR26_Mus:ERVK:LTR|214|-,.	2.95475	0.00113301
chr15|89076964|89077277|MLT1A:ERVL-MaLR:LTR|373|-,.	3.95899	0.00113335
chr2|153266265|153266365|PB1D10:Alu:SINE|238|-,.	-5.62644	0.00113576
chr4|62295255|62295449|B4:B4:SINE|295|-,.	4.31001	0.00113613
chr12|65130784|65131082|MTC:ERVL-MaLR:LTR|165|+,.	-5.62329	0.00113995
chr7|102469814|102470041|L1M4:L1:LINE|266|-,.	-5.79041	0.00114021
chr12|17871187|17874977|MMVL30-int:ERV1:LTR|85|-,.	2.3671	0.00114098
chr3|116854775|116855169|MTA_Mm:ERVL-MaLR:LTR|23|-,.	7.0746	0.0011435
chr7|29222758|29222897|B1_Mus2:Alu:SINE|93|+,.	3.19518	0.00114518
chr14|79257271|79257612|Lx5:L1:LINE|152|-,.	8.57149	0.0011471
chr5|67129305|67129850|RLTR12A:ERVK:LTR|165|+,.	-6.3728	0.00114941
chr11|80178681|80178798|B1F:Alu:SINE|236|+,.	5.12831	0.00115278
chr4|131851472|131851668|B3A:B2:SINE|324|+,.	4.62838	0.00115491
chr11|53543686|53543763|ID4_:ID:SINE|325|+,.	-5.61995	0.00115964
chr17|57258991|57259082|RSINE1:B4:SINE|244|+,.	6.73159	0.00116106
chr11|57533162|57533286|B1F1:Alu:SINE|309|-,.	-3.12193	0.0011638
chr9|44668000|44670396|MERV1_I-int:ERV1:LTR|119|-,.	6.19773	0.00116766
chr11|88929234|88929336|MIRc:MIR:SINE|292|+,.	-2.92008	0.00118276
chr1|191929904|191930166|MLT1G:ERVL-MaLR:LTR|366|-,.	8.59924	0.00118286
chr12|109570534|109570682|MIR:MIR:SINE|301|+,.	-5.73292	0.00118313
chr4|134144124|134145601|MERVL_2A-int:ERVL:LTR|93|+,.	3.30415	0.00118656
chr13|58553304|58553464|Kanga1d:TcMar-Tc2:DNA|285|-,.	6.06227	0.00118923
chr10|126999437|126999480|ID_B1:B4:SINE|93|-,.	-2.24052	0.00118968
chrX|74263013|74263199|ID_B1:B4:SINE|294|+,.	5.86567	0.00119974
chr11|87379108|87379260|B3A:B2:SINE|264|+,.	-5.75208	0.00120686
chr9|21136689|21136814|RSINE1:B4:SINE|322|+,.	5.7468	0.00120704
chr6|38291763|38291843|Charlie18a:hAT-Charlie:DNA|288|-,.	-5.69889	0.00120731
chr11|102402970|102403093|PB1D7:Alu:SINE|258|-,.	2.78863	0.00120752
chr16|30314908|30315024|B1_Mm:Alu:SINE|55|-,.	2.05798	0.00120803
chr15|103196832|103196890|ID4:ID:SINE|241|+,.	-4.0653	0.0012126
chr16|13150696|13150845|B1_Mur1:Alu:SINE|186|+,.	3.48434	0.00121331
chr14|54364168|54364298|B1F2:Alu:SINE|208|+,.	3.44063	0.0012145
chr7|114541423|114547292|L1Md_F2:L1:LINE|61|-,.	-2.79917	0.00121519
chr10|75551300|75551457|MLT1A0:ERVL-MaLR:LTR|245|+,.	2.33416	0.00121869
chrX|150984193|150984312|PB1D7:Alu:SINE|248|-,.	-2.66951	0.00122009
chrX|104540329|104540464|B1_Mur1:Alu:SINE|237|-,.	-5.69757	0.00122481
chr9|124292557|124292737|MRLTR33:ERVK:LTR|187|+,.	2.37208	0.0012267
chr9|55216242|55216575|ORR1C2:ERVL-MaLR:LTR|140|+,.	6.58164	0.00122838
chr13|100497054|100497178|PB1D9:Alu:SINE|202|+,.	2.53177	0.00123065
chr6|48767459|48767862|MT2B1:ERVL:LTR|195|-,.	5.57537	0.00123665
chr4|149978534|149978710|B3:B2:SINE|104|+,.	4.1387	0.00124104
chr3|96624231|96624361|B1F:Alu:SINE|211|+,.	-5.18372	0.00124608
chr12|113073554|113073682|MIRc:MIR:SINE|278|+,.	-2.6564	0.00124922
chr7|24226840|24227962|MYSERV6-int:ERVK:LTR|198|-,.	-3.99489	0.00125036
chr11|117853958|117854652|RMER6A:ERVK:LTR|124|-,.	-5.94936	0.00125555
chr18|35672712|35672862|B1_Mur4:Alu:SINE|157|+,.	-5.57137	0.00125685
chr12|70995399|70995796|MTA_Mm:ERVL-MaLR:LTR|91|-,.	-2.5343	0.00125733
chr13|92387163|92387478|RMER15:ERVL:LTR|232|+,.	-5.62097	0.00125974
chr9|35184034|35184199|B3A:B2:SINE|305|+,.	7.44312	0.0012621
chr7|79922825|79923028|MT2B2:ERVL:LTR|216|-,.	2.84019	0.00126551
chr9|35185138|35185249|PB1D7:Alu:SINE|269|+,.	2.16794	0.0012669
chr10|80686373|80686488|PB1D9:Alu:SINE|174|-,.	-2.79017	0.0012708
chr13|101613335|101613487|B2_Mm2:B2:SINE|139|+,.	7.26533	0.00127671
chr11|71026511|71026622|RSINE1:B4:SINE|300|+,.	-2.98325	0.00127798
chr10|30603284|30603398|RSINE1:B4:SINE|263|-,.	3.31624	0.00128691
chr4|101151102|101151376|MER58B:hAT-Charlie:DNA|318|+,.	-5.79745	0.00128893
chr7|70360780|70360889|LTR78:ERV1:LTR|289|-,.	-3.25523	0.00128915
chr16|37105502|37105894|RMER15:ERVL:LTR|270|-,.	6.96858	0.00128917
chr11|94490513|94490592|PB1D10:Alu:SINE|192|-,.	3.2089	0.00129025
chrX|40947462|40948232|L1_Mur3:L1:LINE|288|-,.	2.16654	0.00129691
chr5|142459882|142460006|PB1D10:Alu:SINE|211|-,.	-5.59286	0.0013007
chr12|51420135|51420390|B4:B4:SINE|282|+,.	8.38381	0.0013007
chr8|111954513|111954593|PB1D9:Alu:SINE|192|-,.	4.62054	0.00130135
chr14|55609453|55609535|PB1D11:Alu:SINE|185|+,.	2.11809	0.00130566
chr7|24380766|24380907|RSINE1:B4:SINE|274|-,.	6.62564	0.00130602
chr10|7791519|7791664|MLTR14:ERV1:LTR|333|-,.	2.65403	0.0013067
chr8|84914325|84914518|B3A:B2:SINE|249|+,.	3.85667	0.00130718
chr6|38291316|38291426|MT2B:ERVL:LTR|198|-,.	-5.75374	0.00130913
chr18|36350673|36350818|B1_Mur3:Alu:SINE|97|-,.	6.50552	0.00131135
chr14|57806660|57806842|B2_Mm2:B2:SINE|88|-,.	-5.58633	0.00131146
chr15|90229641|90229788|B3A:B2:SINE|342|+,.	-4.97353	0.00132044
chr8|3538574|3538765|ID_B1:B4:SINE|291|+,.	5.56012	0.00133534
chr11|26533244|26533627|L1MC1:L1:LINE|300|-,.	8.21992	0.00133583
chrX|163977900|163978050|B1_Mur2:Alu:SINE|171|+,.	4.79039	0.00134371
chr9|53401132|53401188|Lx10:L1:LINE|196|+,.	-5.57247	0.00134483
chr3|108427678|108427822|B1_Mur2:Alu:SINE|161|-,.	3.22567	0.00134502
chr7|44249510|44249595|PB1D10:Alu:SINE|202|+,.	2.22463	0.00134506
chr7|108321735|108322565|Lx8b:L1:LINE|291|+,.	5.69243	0.00134575
chr9|21304243|21304378|B1_Mur2:Alu:SINE|185|-,.	6.05467	0.00134887
chr3|96590052|96590458|MTD:ERVL-MaLR:LTR|186|+,.	4.57466	0.00135137
chr12|111942352|111942456|B3:B2:SINE|279|-,.	4.52661	0.00135279
chr11|116133088|116133250|B3:B2:SINE|199|+,.	3.43961	0.00135606
chr9|75279791|75279942|LTR33B:ERVL:LTR|348|-,.	6.81696	0.00136211
chr18|38267922|38268154|MIRb:MIR:SINE|275|+,.	-5.75024	0.00136488
chr5|138605000|138605102|PB1D11:Alu:SINE|290|+,.	-5.58445	0.00136551
chr17|3559667|3559820|Charlie29a:hAT-Charlie:DNA|228|-,.	4.06536	0.00137043
chr2|31680900|31680966|ID4:ID:SINE|273|+,.	-3.55264	0.0013705
chr3|41756941|41757303|MTEb:ERVL-MaLR:LTR|302|-,.	2.9919	0.00137408
chr2|158357603|158357871|ORR1D1:ERVL-MaLR:LTR|198|+,.	-5.70486	0.00137885
chr18|15610475|15610637|B3A:B2:SINE|348|-,.	3.96122	0.00137929
chr12|108868598|108869445|RMER19B:ERVK:LTR|171|+,.	3.97534	0.00137945
chr17|46667243|46667441|B2_Mm1a:B2:SINE|21|-,.	-5.75478	0.00138068
chr1|86346891|86346982|L1MEb:L1:LINE|310|+,.	-5.62674	0.00138154
chr7|24383723|24383834|B3A:B2:SINE|215|+,.	4.87252	0.00138275
chr12|104726598|104726899|MTE2b:ERVL-MaLR:LTR|260|-,.	6.08507	0.00138573
chr10|81622119|81622272|B1F:Alu:SINE|199|+,.	-5.57574	0.00138642
chr10|30605577|30605896|L1_Mus2:L1:LINE|115|+,.	2.12641	0.00139123
chr10|79066354|79066466|MTE2b:ERVL-MaLR:LTR|259|-,.	-5.59022	0.00139634
chr2|153268147|153268236|B1_Mur4:Alu:SINE|163|-,.	-5.81235	0.00139972
chr2|28822652|28822758|PB1D10:Alu:SINE|250|-,.	-3.93505	0.00140083
chr6|38289015|38289159|ID_B1:B4:SINE|306|-,.	-5.14257	0.00140428
chr6|28924533|28927775|IAPEz-int:ERVK:LTR|21|-,.	-6.6009	0.00140428
chrX|150984487|150984635|B1_Mus1:Alu:SINE|54|+,.	-5.8058	0.00140586
chr16|36805055|36805611|L1MDa:L1:LINE|280|-,.	5.60554	0.00140976
chr14|16388518|16389300|L1Md_F2:L1:LINE|50|-,.	-3.42373	0.00141125
chr6|128322362|128322513|MER58A:hAT-Charlie:DNA|331|+,.	-2.70286	0.00141586
chr18|64529915|64530071|RMER30:hAT-Charlie:DNA|253|+,.	2.29024	0.00142148
chr13|21516119|21516264|MT2B1:ERVL:LTR|181|-,.	-5.62235	0.00142486
chr14|19872654|19872792|B1_Mur2:Alu:SINE|130|+,.	-5.87595	0.00142906
chr14|79256433|79256703|Lx8:L1:LINE|286|-,.	6.39933	0.00143057
chr7|118678665|118678899|RMER19C:ERVK:LTR|153|-,.	6.76099	0.00143215
chr6|142589916|142590063|B1_Mus1:Alu:SINE|61|+,.	-5.62995	0.0014358
chr15|67150080|67150276|ORR1C2:ERVL-MaLR:LTR|189|-,.	6.10729	0.00143697
chr2|75649952|75650526|RMER4B:ERVK:LTR|144|-,.	6.45144	0.0014394
chr9|3466472|3469179|L1_Mus1:L1:LINE|81|-,.	-5.6785	0.00144083
chr9|22084001|22084126|B1F2:Alu:SINE|210|+,.	2.76253	0.0014442
chr11|75577456|75577568|L2b:L2:LINE|288|+,.	4.64511	0.00145124
chr7|127419990|127420117|B1_Mur1:Alu:SINE|230|+,.	3.73275	0.00145267
[truncated: 4,165 more rows]

## Sheet: P84
Differentially expressed TEs between P84 vs E14.5
TE	log2(Fold Change)	Adjusted P-value
chr2|164189446|164189688|MLT1A0:ERVL-MaLR:LTR|245|-,.	11.2689	9.19741e-236
chr3|88369594|88369986|RLTR10D:ERVK:LTR|98|-,.	11.4489	2.25259e-156
chr6|5216696|5217583|RLTR13B1:ERVK:LTR|82|-,.	5.17405	4.11034e-141
chr10|28968702|28971671|L1_Mus1:L1:LINE|67|-,.	12.3284	2.56717e-111
chr6|127673689|127674219|Lx8:L1:LINE|262|+,.	8.76697	4.26408e-92
chr3|90511958|90512063|MT2B:ERVL:LTR|270|+,.	7.74865	3.89418e-84
chr12|109660691|109661276|Lx7:L1:LINE|237|+,.	-7.87386	2.04992e-83
chr6|5219427|5219708|B4:B4:SINE|312|-,.	5.40029	6.84802e-80
chr6|5218678|5218978|L1MA6:L1:LINE|264|-,.	5.23689	3.91863e-76
chr3|102509724|102509888|MER5B:hAT-Charlie:DNA|314|+,.	11.2583	5.59159e-72
chr5|144191811|144191976|ID_B1:B4:SINE|239|-,.	6.40732	4.79785e-71
chr4|46576471|46583716|MMTV-int:ERVK:LTR|1|+,.	6.8711	4.7948e-68
chr6|5218090|5218394|ORR1A2:ERVL-MaLR:LTR|66|-,.	5.46959	3.44964e-67
chr15|103896211|103896326|PB1D10:Alu:SINE|294|+,.	11.9648	1.22387e-65
chr5|144191785|144191891|PB1D10:Alu:SINE|221|-,.	6.81277	1.01801e-60
chr6|5219966|5220220|RLTR28:ERVL:LTR|158|+,.	5.52094	8.7116e-60
chr10|111781331|111782045|L1_Mur3:L1:LINE|157|-,.	5.36917	1.36229e-59
chr10|26106082|26110953|L1_Mus1:L1:LINE|99|+,.	-4.2031	5.72697e-59
chr5|144192999|144193116|B1F:Alu:SINE|269|-,.	6.09286	7.63232e-58
chr6|30747758|30747831|ID4_:ID:SINE|151|+,.	-7.06251	2.35829e-57
chr6|134438415|134438655|B4A:B4:SINE|282|-,.	6.28098	3.45341e-57
chr2|25289911|25290179|MER45R:hAT-Tip100:DNA|312|-,.	5.71042	8.23355e-54
chr12|116504193|116510415|Lx:L1:LINE|143|-,.	-3.29939	3.0069e-53
chr1|37441062|37441149|PB1D10:Alu:SINE|218|+,.	4.69834	4.26096e-50
chr1|37441198|37441541|MLT1E3:ERVL-MaLR:LTR|286|-,.	4.52459	1.17817e-48
chr5|122728467|122728582|PB1D10:Alu:SINE|292|-,.	4.57026	1.94774e-47
chr12|109661275|109661511|Lx:L1:LINE|140|-,.	-7.82744	6.80503e-46
chr6|5220221|5220362|B1_Mur3:Alu:SINE|174|+,.	4.71218	4.75176e-44
chr19|9829173|9836838|IAPEY4_I-int:ERVK:LTR|9|-,.	3.57349	1.49584e-43
chr14|69694009|69694554|MTEb-int:ERVL-MaLR:LTR|288|-,.	-3.00171	2.56364e-43
chr1|37440606|37440775|RMER30:hAT-Charlie:DNA|250|-,.	4.49186	9.36936e-43
chr13|119651570|119651910|MLT1A1:ERVL-MaLR:LTR|319|-,.	7.2284	2.4878e-42
chr15|16360896|16363012|Lx2:L1:LINE|156|+,.	3.7505	1.19223e-41
chr12|98202133|98202728|L1ME2:L1:LINE|314|+,.	3.48723	5.80154e-41
chr17|40230624|40231825|MTB_Mm-int:ERVL-MaLR:LTR|198|+,.	11.975	8.87352e-41
chr14|66310866|66311446|L1ME3A:L1:LINE|261|-,.	-4.31999	3.27517e-40
chr2|150618890|150618962|ID4_:ID:SINE|206|+,.	4.18691	3.39917e-39
chr16|96319171|96319460|MTE2a:ERVL-MaLR:LTR|247|+,.	5.40018	1.88255e-38
chr17|34998193|34998562|RNERVK23-int:ERVK:LTR|288|-,.	-4.61066	7.268e-38
chr9|50508285|50509045|RLTR33:ERVK:LTR|164|+,.	5.1399	9.18831e-38
chr6|127673096|127673664|L1M4:L1:LINE|247|-,.	8.70637	5.06009e-37
chr11|99051903|99051956|L2a:L2:LINE|321|-,.	-3.0089	1.66581e-36
chr11|5525524|5525631|ID_B1:B4:SINE|209|-,.	2.70402	7.33358e-36
chr3|129681377|129681561|B3:B2:SINE|205|-,.	9.96368	8.07155e-36
chr1|133356816|133356931|L2b:L2:LINE|301|-,.	11.5132	1.64639e-35
chr17|40223126|40223757|BGLII_B:ERVK:LTR|229|+,.	13.2985	1.87629e-35
chr3|101589885|101589934|L3:CR1:LINE|156|-,.	2.77201	3.14017e-35
chr14|69694553|69694884|MTEb:ERVL-MaLR:LTR|210|-,.	-3.02393	5.80717e-35
chr9|50506193|50506944|L1M4:L1:LINE|278|-,.	5.10297	6.32122e-35
chr6|127671228|127671605|L1_Mus3:L1:LINE|77|-,.	9.98788	9.74277e-35
chr6|18321031|18321271|B4:B4:SINE|227|+,.	5.68174	3.26082e-34
chr9|21908606|21908789|ID_B1:B4:SINE|296|-,.	4.33847	1.31898e-33
chr4|150187821|150188249|MLTR11B:ERVK:LTR|225|-,.	9.5012	2.14399e-33
chr2|73342849|73342980|ID_B1:B4:SINE|176|+,.	7.32622	1.8151e-32
chr5|144193808|144193985|ID_B1:B4:SINE|266|-,.	6.27483	4.07066e-32
chr1|37442152|37442260|MER3:hAT-Charlie:DNA|352|+,.	4.36701	6.29047e-32
chr1|13626185|13626539|ORR1B1:ERVL-MaLR:LTR|116|+,.	2.77463	2.45182e-31
chr3|102511499|102512330|RMER13B:ERVK:LTR|160|-,.	10.3322	5.37194e-31
chr8|120163746|120163872|ID_B1:B4:SINE|198|+,.	5.80829	1.1263e-30
chr9|21908851|21908984|B1_Mus2:Alu:SINE|135|-,.	4.93702	4.24709e-30
chr2|136013511|136013637|MIR3:MIR:SINE|311|+,.	3.86657	5.45923e-30
chr10|111782573|111783039|RLTR44D:ERVK:LTR|98|+,.	5.59976	6.02896e-30
chr13|13510300|13510489|ID_B1:B4:SINE|266|+,.	-2.75274	8.77184e-30
chr2|156831132|156833492|MMERGLN-int:ERV1:LTR|273|-,.	-6.14819	1.3243e-29
chr5|15499310|15500000|IAPEY4_I-int:ERVK:LTR|16|-,.	4.3605	8.82253e-29
chr13|119653929|119654113|ORR1F:ERVL-MaLR:LTR|238|+,.	7.85359	2.44647e-28
chr10|28971805|28972033|ORR1B1:ERVL-MaLR:LTR|176|+,.	13.5248	5.61591e-28
chr13|119653807|119653909|ORR1F:ERVL-MaLR:LTR|229|+,.	5.78438	4.98315e-27
chr5|15500000|15506974|IAPEY4_I-int:ERVK:LTR|18|-,.	5.05066	5.01289e-27
chrUn_GL456360|24629|24794|RSINE1:B4:SINE|221|+,.	13.4718	7.70267e-27
chr1|132037935|132038142|MER63D:hAT-Blackjack:DNA|302|-,.	7.17922	1.28075e-26
chr8|120163733|120163820|PB1D11:Alu:SINE|253|+,.	6.0339	1.87198e-26
chr17|34997139|34997395|RLTR30D_RN:ERV1:LTR|297|-,.	-4.37748	2.91012e-26
chr6|41850485|41850734|Charlie4a:hAT-Charlie:DNA|312|-,.	12.9961	4.11632e-26
chr15|103898769|103898880|RSINE1:B4:SINE|227|+,.	13.1835	4.87974e-26
chr17|40225408|40225692|Lx4B:L1:LINE|246|+,.	13.4119	5.38325e-26
chr18|53406664|53406769|ID_B1:B4:SINE|196|-,.	-5.05168	7.58311e-26
chr17|40222727|40222939|B3:B2:SINE|328|+,.	12.888	3.16886e-25
chr4|140950921|140951090|B3A:B2:SINE|249|+,.	5.41967	4.53777e-25
chr18|53406680|53406787|B1F1:Alu:SINE|262|-,.	-5.32518	4.6684e-25
chr6|29760526|29760874|RLTR19-int:ERVK:LTR|141|-,.	-2.56398	4.91677e-25
chr15|103751105|103751540|MER90a:ERV1:LTR|326|-,.	13.9569	4.9506e-25
chr12|109650226|109650407|B2_Mm2:B2:SINE|116|+,.	-6.99457	6.54788e-25
chr4|73716034|73716195|RSINE1:B4:SINE|348|-,.	4.51064	6.64131e-25
chr10|28977044|28977979|Lx3C:L1:LINE|157|+,.	13.1562	1.00798e-24
[truncated: 4,659 more rows]
