# Supplementary material for: Differential regulation of transposable elements (TEs) during the murine submandibular gland development
Source: Mob DNA. 2021 Oct 22;12:23. doi: 10.1186/s13100-021-00251-1 (PMC8540199; doi:10.1186/s13100-021-00251-1)
Supplement: Supplementary file 3 — Additional file 3. Supplementary tables of genic and intergenic TEs and their respective associated genes. [file 13100_2021_251_MOESM3_ESM.xlsx]

## Sheet: GENIC
Additional File 3, Supplementary Table Genic TEs
Genic TEs and Host Genes genomic information
TE	TE_Length	Strand	HostGene	GeneLength	GeneStrand	OverlapLength	TEffectR P-value
chr5|65999677|65999863|B2_Mm1t:B2:SINE|76|-	186	-	9130230L23Rik	16358	-	186	0
chr5|65999872|65999930|PB1D10:Alu:SINE|167|-	58	-	9130230L23Rik	16358	-	58	0
chr6|128547664|128547946|B4:B4:SINE|282|-	282	-	A2ml1	41785	-	282	0
chr6|128548205|128548305|B1F2:Alu:SINE|315|-	100	-	A2ml1	41785	-	100	0
chr6|128559210|128559477|B4A:B4:SINE|263|-	267	-	A2ml1	41785	-	267	0
chr6|128559962|128560096|B1F1:Alu:SINE|305|+	134	+	A2ml1	41785	-	134	0
chr6|128560124|128560189|ID_B1:B4:SINE|226|+	65	+	A2ml1	41785	-	65	0
chr6|128560140|128560194|PB1D7:Alu:SINE|157|+	54	+	A2ml1	41785	-	54	0
chr6|128567264|128567644|MTD:ERVL-MaLR:LTR|201|+	380	+	A2ml1	41785	-	380	0
chr18|15602316|15602835|MTEa-int:ERVL-MaLR:LTR|304|-	519	-	Chst9	308237	-	519	0
chr18|15607629|15608365|RMER1C:Other:Other|221|-	736	-	Chst9	308237	-	736	0
chr14|118844459|118844761|ORR1A2:ERVL-MaLR:LTR|93|-	302	-	Cldn10	86655	+	302	0
chr14|118844761|118845127|MTC:ERVL-MaLR:LTR|147|-	366	-	Cldn10	86655	+	366	0
chr14|118846481|118846745|L2a:L2:LINE|311|+	264	+	Cldn10	86655	+	264	0
chr14|118847356|118847573|L2a:L2:LINE|322|+	217	+	Cldn10	86655	+	217	0
chr6|127671228|127671605|L1_Mus3:L1:LINE|77|-	377	-	Cracr2a	112899	+	377	0
chr7|27125433|27125608|ID_B1:B4:SINE|250|+	175	+	Cyp2f2	13706	+	175	0
chr7|27127169|27127317|B1_Mus2:Alu:SINE|130|-	148	-	Cyp2f2	13706	+	148	0
chr7|27127407|27127622|B3A:B2:SINE|266|-	215	-	Cyp2f2	13706	+	215	0
chr15|55253926|55254066|MIRb:MIR:SINE|289|-	140	-	Deptor	146957	+	140	0
chr11|87807656|87808188|RMER19A:ERVK:LTR|107|+	532	+	Lpo	19687	-	532	0
chr11|87808612|87809013|Lx5b:L1:LINE|180|+	401	+	Lpo	19687	-	401	0
chr9|50503046|50503181|B4A:B4:SINE|312|-	135	-	Plet1	11115	+	135	0
chr9|50505485|50505622|MTD:ERVL-MaLR:LTR|172|-	137	-	Plet1	11115	+	137	0
chr2|25289911|25290179|MER45R:hAT-Tip100:DNA|312|-	268	-	Lrrc26	1283	+	268	2.53954e-13
chr5|144191785|144191891|PB1D10:Alu:SINE|221|-	106	-	Bhlha15	4156	+	106	4.82863e-13
chr5|144191811|144191976|ID_B1:B4:SINE|239|-	165	-	Bhlha15	4156	+	165	4.82863e-13
chr5|144192999|144193116|B1F:Alu:SINE|269|-	117	-	Bhlha15	4156	+	117	4.82863e-13
chr5|144193808|144193985|ID_B1:B4:SINE|266|-	177	-	Bhlha15	4156	+	177	4.82863e-13
chr4|139962248|139962531|L1ME4a:L1:LINE|354|+	283	+	Klhdc7a	5854	-	283	5.49615e-11
chr3|73636358|73637396|MERVL_2A-int:ERVL:LTR|268|+	1038	+	Bche	72607	-	1038	6.36835e-10
chr1|132037935|132038142|MER63D:hAT-Blackjack:DNA|302|-	207	-	Mfsd4a	41442	-	207	6.4012e-10
chr17|39410555|39410753|URR1A:hAT-Charlie:DNA|262|-	198	-	Esp18	4634	+	198	3.72621e-09
chr8|117661602|117662585|Lx8:L1:LINE|295|-	983	-	Sdr42e1	12291	-	983	6.98387e-09
chr3|10332004|10332104|PB1D10:Alu:SINE|296|-	100	-	Slc10a5	3923	-	100	1.00112e-08
chr4|140950921|140951090|B3A:B2:SINE|249|+	169	+	Padi2	46227	+	169	1.14926e-08
chr4|140951101|140951307|B3:B2:SINE|221|+	206	+	Padi2	46227	+	206	1.14926e-08
chr4|140951443|140951637|B2_Mm2:B2:SINE|47|-	194	-	Padi2	46227	+	194	1.14926e-08
chr6|41850485|41850734|Charlie4a:hAT-Charlie:DNA|312|-	249	-	Pip	4517	+	249	2.00352e-08
chr4|129615018|129616096|RMER12:ERVK:LTR|130|-	1078	-	Iqcc	3477	-	480	5.5366e-08
chr3|106129173|106130391|L1_Mus4:L1:LINE|84|-	1218	-	Chia1	18735	+	1218	9.41639e-08
chr1|162874957|162875144|URR1A:hAT-Charlie:DNA|144|+	187	+	Fmo2	24441	-	187	1.08469e-07
chr4|122779729|122780054|ORR1D2:ERVL-MaLR:LTR|215|+	325	+	Gm12873	22305	-	325	1.17796e-07
chr16|96318333|96318447|RSINE1:B4:SINE|360|+	114	+	B3galt5	84058	+	114	1.36596e-07
chr16|96319171|96319460|MTE2a:ERVL-MaLR:LTR|247|+	289	+	B3galt5	84058	+	289	1.36596e-07
chr17|55997088|55997192|B1F:Alu:SINE|267|-	104	-	Stap2	11058	-	104	1.75027e-07
chr4|73797956|73798131|MLT1E2:ERVL-MaLR:LTR|319|+	175	+	Gm11240	7135	+	175	1.83306e-07
chr8|68347405|68347752|ORR1A4:ERVL-MaLR:LTR|87|+	347	+	Sh2d4a	71177	+	299	3.20741e-07
chr10|62185867|62186051|B2_Mm2:B2:SINE|114|-	184	-	Tspan15	45823	-	184	4.86244e-07
chr3|40978145|40979469|MTEa-int:ERVL-MaLR:LTR|255|+	1324	+	Larp1b	29066	+	1324	5.13172e-07
chr9|21907658|21907774|ID_B1:B4:SINE|239|+	116	+	Rab3d	10692	-	116	7.03035e-07
chr9|21907774|21907895|B1_Mur3:Alu:SINE|227|+	121	+	Rab3d	10692	-	121	7.03035e-07
chr9|21908216|21908358|RSINE1:B4:SINE|303|-	142	-	Rab3d	10692	-	142	7.03035e-07
chr9|21908606|21908789|ID_B1:B4:SINE|296|-	183	-	Rab3d	10692	-	183	7.03035e-07
chr9|21908851|21908984|B1_Mus2:Alu:SINE|135|-	133	-	Rab3d	10692	-	133	7.03035e-07
chr8|94675900|94675956|LFSINE_Vert:tRNA:SINE|151|-	56	-	Pllp	21348	-	56	1.90557e-06
chr11|74394505|74395019|L1MB7:L1:LINE|264|-	514	-	Rap1gap2	227559	-	514	2.02401e-06
chr3|129758044|129763494|ERVB3_1-I_MM-int:ERVK:LTR|1|+	5450	+	6330410L21Rik	10125	+	5450	2.93181e-06
chr7|72078249|72078579|Tigger7:TcMar-Tigger:DNA|284|+	330	+	Mctp2	228766	-	330	3.23046e-06
chr7|98192608|98192736|ID_B1:B4:SINE|266|+	128	+	B3gnt6	7061	-	128	3.69158e-06
chr7|98192785|98193078|MLT1D:ERVL-MaLR:LTR|329|+	293	+	B3gnt6	7061	-	293	3.69158e-06
chr17|40524452|40529003|L1Md_F2:L1:LINE|88|-	4551	-	Esp8	10681	+	4551	5.83844e-06
chr17|40530230|40530286|L3:CR1:LINE|189|-	56	-	Esp8	10681	+	56	5.83844e-06
chr8|94392915|94393056|MER20:hAT-Charlie:DNA|303|+	141	+	Herpud1	8943	+	141	6.31405e-06
chr18|61648320|61648449|B2_Mm2:B2:SINE|108|+	129	+	Carmn	19661	-	129	6.43612e-06
chr13|92386000|92386962|Lx8:L1:LINE|253|-	962	-	Dhfr	34271	+	962	9.92006e-06
chr3|41757303|41758726|L1MA5:L1:LINE|286|+	1423	+	D3Ertd751e	16327	+	1423	1.37352e-05
chr7|141466414|141466555|B1_Mus2:Alu:SINE|22|-	141	-	Cracr2b	5509	+	141	1.40101e-05
chr9|53377970|53378133|B3:B2:SINE|227|-	163	-	Exph5	79489	+	163	1.64179e-05
chr8|65085771|65085947|B3A:B2:SINE|268|+	176	+	Smim31	43949	-	176	2.65024e-05
chr8|65086013|65086174|B2_Mm2:B2:SINE|112|-	161	-	Smim31	43949	-	161	2.65024e-05
chr3|108456162|108456246|ID4:ID:SINE|214|+	84	+	5330417C22Rik	80863	-	84	2.99092e-05
chr3|108456249|108456324|L1MB7:L1:LINE|267|+	75	+	5330417C22Rik	80863	-	75	2.99092e-05
chr10|83603275|83603956|L1_Mus1:L1:LINE|42|+	681	+	Appl2	48631	-	681	5.24581e-05
chr1|90932349|90932649|ORR1A2:ERVL-MaLR:LTR|50|-	300	-	Mlph	36043	+	300	5.35709e-05
chr1|90950899|90951100|B4A:B4:SINE|272|-	201	-	Mlph	36043	+	201	5.35709e-05
chr1|171888503|171889409|RLTR45-int:ERVK:LTR|48|-	906	-	Cd84	51022	+	906	0.000139254
chr12|116402644|116403856|RLTR6-int:ERV1:LTR|174|-	1212	-	D430020J02Rik	3215	-	1212	0.000152491
chr2|180741721|180741870|MER20:hAT-Charlie:DNA|364|-	149	-	Slc17a9	16940	+	149	0.000186783
chr8|70883208|70883426|MLT1C:ERVL-MaLR:LTR|373|-	218	-	Slc5a5	9869	-	218	0.000316823
chr7|30317652|30317801|L2a:L2:LINE|269|+	149	+	Syne4	4230	+	149	0.00044601
chr7|141466414|141466555|B1_Mus2:Alu:SINE|22|-	141	-	Gm10575	6291	-	141	0.000481196
chr4|137687311|137687519|L2b:L2:LINE|332|-	208	-	Rap1gap	65136	+	208	0.000578987
chr4|137727265|137727421|L2b:L2:LINE|283|+	156	+	Rap1gap	65136	+	156	0.000578987
chr17|94816022|94816979|ORR1A4-int:ERVL-MaLR:LTR|142|-	957	-	Gm1976	74858	-	957	0.000733605
chr17|12825977|12828078|Lx3B:L1:LINE|111|+	2101	+	Airn	118574	+	2101	0.000860049
chr11|78843132|78843316|B2_Mm2:B2:SINE|140|+	184	+	Lyrm9	17305	+	184	0.000906456
chr16|21955006|21955158|B1_Mur4:Alu:SINE|115|-	152	-	Liph	41725	-	152	0.00108607
chr11|116765560|116765624|B1_Mus2:Alu:SINE|191|-	64	-	St6galnac1	10483	-	64	0.00265063
chr11|116767238|116767620|ORR1B1:ERVL-MaLR:LTR|142|-	382	-	St6galnac1	10483	-	382	0.00265063
chr11|3919860|3919986|B3A:B2:SINE|199|-	126	-	Tcn2	14999	-	126	0.00299603
chr11|3922687|3923157|MT2A:ERVL:LTR|234|+	470	+	Tcn2	14999	-	470	0.00299603
chr10|88470818|88470953|B1_Mus2:Alu:SINE|145|-	135	-	Sycp3	13650	+	135	0.00542992
chr2|103446519|103446729|ID_B1:B4:SINE|268|+	210	+	Elf5	38891	+	210	0.00568886
chr12|83536945|83537232|RLTR31_Mm:ERVK:LTR|152|-	287	-	Dcaf4	21527	+	287	0.00588254
chr15|74705882|74707434|Tigger10:TcMar-Tigger:DNA|336|-	1552	-	Jrk	6911	-	1552	0.00665715
chr2|79329543|79330481|RMER3D-int:ERVK:LTR|202|-	938	-	Itga4	77689	+	938	0.0079605
chr4|109402632|109402843|RCHARR1:hAT-Charlie:DNA|262|-	211	-	Ttc39aos1	3979	-	211	0.00939569
chr14|8357753|8357892|MLT1K:ERVL-MaLR:LTR|284|+	139	+	Oit1	29816	-	139	0.0125904
chr2|150404576|150405737|MTB-int:ERVL-MaLR:LTR|123|-	1161	-	Zfp442	48588	-	1161	0.0148733
chr2|103268450|103268650|L2b:L2:LINE|323|-	200	-	Ehf	39764	-	200	0.0162354
chr13|119651354|119651462|L1ME2z:L1:LINE|267|-	108	-	Ccl28	30540	+	108	0.0163355
chr13|119651570|119651910|MLT1A1:ERVL-MaLR:LTR|319|-	340	-	Ccl28	30540	+	340	0.0163355
chr13|119652518|119652604|RLTR31D_MM:ERVK:LTR|163|-	86	-	Ccl28	30540	+	86	0.0163355
chr13|119652628|119652709|ORR1A4:ERVL-MaLR:LTR|123|+	81	+	Ccl28	30540	+	81	0.0163355
chr13|119652798|119652914|B1_Mur1:Alu:SINE|233|-	116	-	Ccl28	30540	+	116	0.0163355
chr13|119653807|119653909|ORR1F:ERVL-MaLR:LTR|229|+	102	+	Ccl28	30540	+	102	0.0163355
chr13|119653929|119654113|ORR1F:ERVL-MaLR:LTR|238|+	184	+	Ccl28	30540	+	184	0.0163355
chr5|66285815|66287767|ORR1A4-int:ERVL-MaLR:LTR|121|+	1952	+	Nsun7	38131	+	1952	0.0299954
chr4|140950921|140951090|B3A:B2:SINE|249|+	169	+	Gm13031	10237	-	169	0.0315648
chr4|140951101|140951307|B3:B2:SINE|221|+	206	+	Gm13031	10237	-	206	0.0315648
chr4|140951443|140951637|B2_Mm2:B2:SINE|47|-	194	-	Gm13031	10237	-	194	0.0315648
chr4|41011194|41012256|MTE2a-int:ERVL-MaLR:LTR|246|+	1062	+	Nfx1	55050	+	1062	0.0357806
chr2|181846936|181848114|RLTR17D_Mm:ERVK:LTR|218|-	1178	-	Pcmtd2	19607	+	1178	0.0379179
chr9|35049839|35050201|MTC:ERVL-MaLR:LTR|156|+	362	+	St3gal4	70289	-	362	0.0447993
chr7|98237519|98242455|L1Md_F2:L1:LINE|64|+	4936	+	Acer3	107398	-	4936	0.0481168

## Sheet: INTERGENIC
Additional File 3, Supplementary Table Intergenic TEs
Genic TEs and Closest Downstream Gene genomic information
TE	TE_Length	Strand	ClosestDownstreamGene	GeneLength	GeneStrand	DistanceToGene	TEffectR P-value
chr10|111774268|111774474|ID_B1:B4:SINE|268|+	206	+	Gm20758	19856	-	80047	0
chr10|24326746|24331122|MMETn-int:ERVK:LTR|32|-	4376	-	Moxd1	79267	+	23964	0.00207706
chr10|72643192|72643526|L1MB1:L1:LINE|284|+	334	+	Zwint	20119	+	11320	0.0324077
chr10|72643742|72644558|RLTR17D_Mm:ERVK:LTR|245|+	816	+	Zwint	20119	+	10288	0.0324077
chr11|63448418|63449364|Lx5:L1:LINE|204|-	946	-	Pmp22	30566	+	288872	0.00060377
chr12|44713200|44717576|MMETn-int:ERVK:LTR|28|-	4376	-	Nrcam	272962	+	111355	0.0107855
chr13|100592582|100593870|IAPEz-int:ERVK:LTR|63|-	1288	-	Ocln	56214	-	39865	1.58948e-05
chr15|79914180|79914360|URR1A:hAT-Charlie:DNA|124|+	180	+	Cbx7	16840	-	1447	0.0326397
chr15|91935929|91936104|LTR16A:ERVL:LTR|333|+	175	+	Cntn1	290803	+	115061	0.00124411
chr16|21951788|21952704|RMER13B:ERVK:LTR|205|-	916	-	Tmem41a	13226	-	4237	0.00156456
chr17|22773430|22774914|RMER3D-int:ERVK:LTR|202|-	1484	-	Gm9805	17124	+	81941	0.0142772
chr18|15449520|15450153|MER44D:TcMar-Tigger:DNA|280|-	633	-	Aqp4	21589	-	38539	0.0494064
chr1|107382004|107383587|Lx9:L1:LINE|290|+	1583	+	Serpinb7	30001	+	39102	0.0205553
chr1|85468715|85476420|RLTR6-int:ERV1:LTR|16|-	7705	-	LOC108167347	13973	-	141337	0.000342785
chr3|96465912|96466505|RLTR18:ERVK:LTR|186|-	593	-	BC107364	18519	-	13607	0
chr5|114891844|114894525|MMVL30-int:ERV1:LTR|32|+	2681	+	Oasl2	15312	+	2409	0.00458984
chr5|114894525|114895124|RLTR6_Mm:ERV1:LTR|87|+	599	+	Oasl2	15312	+	1810	0.00458984
chr6|134608904|134609036|ID_B1:B4:SINE|265|+	132	+	Mansc1	23282	-	171	0.000198345
chr9|50508077|50508285|B3:B2:SINE|302|-	208	-	Plet1	11115	+	2439	0
chr11|18846148|18846604|L1MB7:L1:LINE|263|-	456	-	Gm12018	7399	+	742764	0.00390743
chr15|99575851|99576328|RCHARR1:hAT-Charlie:DNA|248|-	477	-	Faim2	31160	-	47687	0.00106369
chr7|98209843|98210939|MTA_Mm-int:ERVL-MaLR:LTR|35|+	1096	+	Acer3	107398	-	2872	0.0331168
chr7|98210939|98211334|MTA_Mm:ERVL-MaLR:LTR|25|+	395	+	Acer3	107398	-	2477	0.0331168
chr9|50508285|50509045|RLTR33:ERVK:LTR|164|+	760	+	Pts	7039	-	12573	0.016743
