# Supplementary material for: Differential regulation of transposable elements (TEs) during the murine submandibular gland development
Source: Mob DNA. 2021 Oct 22;12:23. doi: 10.1186/s13100-021-00251-1 (PMC8540199; doi:10.1186/s13100-021-00251-1)
Supplement: Supplementary file 4 — Additional file 4. Supplementary tables of TE-Gene correlations, with each Gene biological process reported. [file 13100_2021_251_MOESM4_ESM.xlsx]

## Sheet: GENIC
Supplementary Table
Genic TEs - Host Gene correlation
Gene - TE pairs with absolute correlation ≥ 0.8
Gene	TE	Correlation	Abs(Correlation)	Biological process
5330417C22Rik	chr3|108456162|108456246|ID4:ID:SINE|214|+	0.990142	0.990142	Unidentified
	chr3|108456249|108456324|L1MB7:L1:LINE|267|+	0.968076	0.968076
6330410L21Rik	chr3|129758044|129763494|ERVB3_1-I_MM-int:ERVK:LTR|1|+	0.975459	0.975459	Unidentified
9130230L23Rik	chr5|65999872|65999930|PB1D10:Alu:SINE|167|-	0.99325	0.99325	Unidentified
	chr5|65999677|65999863|B2_Mm1t:B2:SINE|76|-	0.988853	0.988853
A2ml1	chr6|128567264|128567644|MTD:ERVL-MaLR:LTR|201|+	0.973352	0.973352	Unidentified
	chr6|128547664|128547946|B4:B4:SINE|282|-	0.972571	0.972571
	chr6|128559210|128559477|B4A:B4:SINE|263|-	0.971336	0.971336
	chr6|128560140|128560194|PB1D7:Alu:SINE|157|+	0.945066	0.945066
	chr6|128560124|128560189|ID_B1:B4:SINE|226|+	0.938351	0.938351
	chr6|128559962|128560096|B1F1:Alu:SINE|305|+	0.917993	0.917993
	chr6|128548205|128548305|B1F2:Alu:SINE|315|-	0.867859	0.867859
Acer3	chr7|98237519|98242455|L1Md_F2:L1:LINE|64|+	-0.956351	0.956351	Lipid metabolic process, inflammatory response, ceramide metabolic process, regulation of programmed cell death, positive regulation of cell population proliferation
Acss1	chr2|150636755|150637453|RMER6A:ERVK:LTR|129|-	-0.880729	0.880729	Acetyl-CoA biosynthetic process from acetate
Airn	chr17|12825977|12828078|Lx3B:L1:LINE|111|+	0.919588	0.919588	Unidentified
Appl2	chr10|83603275|83603956|L1_Mus1:L1:LINE|42|+	-0.91693	0.91693	Cell cycle, cell population proliferation, Negative regulation of neural precursor cell proliferation, Negative regulation of neurogenesis
B3galt5	chr16|96318333|96318447|RSINE1:B4:SINE|360|+	0.992418	0.992418	protein glycosylation;poly-N-acetyllactosamine biosynthetic process
	chr16|96319171|96319460|MTE2a:ERVL-MaLR:LTR|247|+	0.988909	0.988909
B3gnt6	chr7|98192608|98192736|ID_B1:B4:SINE|266|+	0.99705	0.99705	protein glycosylation;axon guidance;protein O-linked mannosylation
	chr7|98192785|98193078|MLT1D:ERVL-MaLR:LTR|329|+	0.990846	0.990846
Bche	chr3|73636358|73637396|MERVL_2A-int:ERVL:LTR|268|+	0.99597	0.99597	response to nutrient;negative regulation of cell population proliferation;neuroblast differentiation
Bhlha15	chr5|144191811|144191976|ID_B1:B4:SINE|239|-	0.999888	0.999888	Neuron differentiation
	chr5|144191785|144191891|PB1D10:Alu:SINE|221|-	0.997414	0.997414
Ccl28	chr13|119652798|119652914|B1_Mur1:Alu:SINE|233|-	0.998858	0.998858	positive regulation of cell-matrix adhesion;chemotaxis
	chr13|119653929|119654113|ORR1F:ERVL-MaLR:LTR|238|+	0.998745	0.998745
	chr13|119651570|119651910|MLT1A1:ERVL-MaLR:LTR|319|-	0.998615	0.998615
	chr13|119651354|119651462|L1ME2z:L1:LINE|267|-	0.997621	0.997621
	chr13|119652628|119652709|ORR1A4:ERVL-MaLR:LTR|123|+	0.996669	0.996669
	chr13|119652518|119652604|RLTR31D_MM:ERVK:LTR|163|-	0.989982	0.989982
	chr13|119653807|119653909|ORR1F:ERVL-MaLR:LTR|229|+	0.989672	0.989672
Cd84	chr1|171888503|171889409|RLTR45-int:ERVK:LTR|48|-	0.93928	0.93928	autophagy;cell adhesion;regulation of lipopolysaccharide-mediated signaling pathway;negative regulation of interleukin-10 production;negative regulation of interleukin-18 production;negative regulation of interleukin-6 production;positive regulation of tumor necrosis factor production;negative regulation of mast cell activation;positive regulation of MAPK cascade;positive regulation of NF-kappaB …
Chia1	chr3|106129173|106130391|L1_Mus4:L1:LINE|84|-	0.980809	0.980809	polysaccharide catabolic process;carbohydrate metabolic process;apoptotic process;metabolic process
Chst9	chr18|15602316|15602835|MTEa-int:ERVL-MaLR:LTR|304|-	0.972643	0.972643	carbohydrate metabolic process;sulfur compound metabolic process;carbohydrate biosynthetic process;proteoglycan biosynthetic process
Cldn10	chr14|118844459|118844761|ORR1A2:ERVL-MaLR:LTR|93|-	0.952136	0.952136	Cell adhesion, regulation of ion transport, bicellular tight junction assembly
	chr14|118847356|118847573|L2a:L2:LINE|322|+	0.95	0.95
	chr14|118844761|118845127|MTC:ERVL-MaLR:LTR|147|-	0.875074	0.875074
	chr14|118846481|118846745|L2a:L2:LINE|311|+	-0.862589	0.862589
Cracr2a	chr6|127671228|127671605|L1_Mus3:L1:LINE|77|-	0.998589	0.998589	Adaptive immune response, ion transport
Cracr2b	chr7|141466414|141466555|B1_Mus2:Alu:SINE|22|-	0.982135	0.982135	Cellular protein localization, regulation of store-operated calcium entry
Cyp2f2	chr7|27127407|27127622|B3A:B2:SINE|266|-	0.961766	0.961766	organic acid metabolic process
	chr7|27125433|27125608|ID_B1:B4:SINE|250|+	0.956531	0.956531
	chr7|27127169|27127317|B1_Mus2:Alu:SINE|130|-	0.953535	0.953535
D3Ertd751e	chr3|41757303|41758726|L1MA5:L1:LINE|286|+	0.988433	0.988433	Unidentified
D430020J02Rik	chr12|116402644|116403856|RLTR6-int:ERV1:LTR|174|-	0.974104	0.974104	Unidentified
Dcaf4	chr12|83536945|83537232|RLTR31_Mm:ERVK:LTR|152|-	-0.942428	0.942428	Unidentified
Deptor	chr15|55253926|55254066|MIRb:MIR:SINE|289|-	0.984908	0.984908	negative regulation of protein kinase activity;negative regulation of TOR signaling;intracellular signal transduction;negative regulation of cell size;regulation of extrinsic apoptotic signaling pathway
Dhfr	chr13|92386000|92386962|Lx8:L1:LINE|253|-	0.988707	0.988707	negative regulation of translation;axon regeneration;positive regulation of nitric-oxide synthase activity;regulation of removal of superoxide radicals
Ehf	chr2|103268450|103268650|L2b:L2:LINE|323|-	-0.964998	0.964998	Cell differentiation, Epithelial cell differentiation, Positive regulation of transcription
Elf5	chr2|103446519|103446729|ID_B1:B4:SINE|268|+	-0.890419	0.890419	Cell differentiation, ectodermal development, mammary gland epithelial cell differentiation, somatic stem cell population maintenance
Esp18	chr17|39410555|39410753|URR1A:hAT-Charlie:DNA|262|-	0.935632	0.935632	Unidentified
Esp8	chr17|40530230|40530286|L3:CR1:LINE|189|-	0.993876	0.993876	Unidentified
Fmo2	chr1|162874957|162875144|URR1A:hAT-Charlie:DNA|144|+	0.989801	0.989801	Organic acid metabolic process, NADP metabolic process, xenobiotic metabolic process, oxygen metabolic process
Gm11240	chr4|73797956|73798131|MLT1E2:ERVL-MaLR:LTR|319|+	0.993892	0.993892	Unidentified
	chr4|73797956|73798131|MLT1E2:ERVL-MaLR:LTR|319|+	0.987428	0.987428
Gm12873	chr4|122779729|122780054|ORR1D2:ERVL-MaLR:LTR|215|+	0.9961	0.9961	Unidentified
	chr4|122779729|122780054|ORR1D2:ERVL-MaLR:LTR|215|+	0.99076	0.99076
Gm13031	chr4|140951443|140951637|B2_Mm2:B2:SINE|47|-	0.81921	0.81921	Unidentified
	chr4|140951101|140951307|B3:B2:SINE|221|+	0.812145	0.812145
Iqcc	chr4|129615018|129616096|RMER12:ERVK:LTR|130|-	0.991397	0.991397	Unidentified
Itga4	chr2|79329543|79330481|RMER3D-int:ERVK:LTR|202|-	0.81456	0.81456	cell-matrix adhesion;integrin-mediated signaling pathway;heart development;cell migration;cell-cell adhesion mediated by integrincell-cell adhesion;import into cell;cell-cell adhesion in response to extracellular stimulus
Jrk	chr15|74705882|74707434|Tigger10:TcMar-Tigger:DNA|336|-	0.976495	0.976495	positive regulation of canonical Wnt signaling pathway
Larp1b	chr3|40978145|40979469|MTEa-int:ERVL-MaLR:LTR|255|+	0.950736	0.950736	Unidentified
Lpo	chr11|87807656|87808188|RMER19A:ERVK:LTR|107|+	0.96423	0.96423	Defense response to bacterium
Mlph	chr1|90950899|90951100|B4A:B4:SINE|272|-	0.994026	0.994026	Protein targeting, intracellular protein transport, pigmentation
	chr1|90932349|90932649|ORR1A2:ERVL-MaLR:LTR|50|-	-0.933501	0.933501
Nfx1	chr4|41011194|41012256|MTE2a-int:ERVL-MaLR:LTR|246|+	0.835308	0.835308	negative regulation of transcription by RNA polymerase II;regulation of transcription, DNA-templated;negative regulation of MHC class II biosynthetic process;protein autoubiquitination
Nsun7	chr5|66285815|66287767|ORR1A4-int:ERVL-MaLR:LTR|121|+	0.927312	0.927312	methylation
Oit1	chr14|8357753|8357892|MLT1K:ERVL-MaLR:LTR|284|+	0.916172	0.916172	Negative regulation of insulin secretion, negative regulation of glucagon secretion
Padi2	chr4|140950921|140951090|B3A:B2:SINE|249|+	0.992717	0.992717	Chromatin-mediated maintenance of transcription, protein citrullination, cellular response to leukemia inhibitory factor
	chr4|140951101|140951307|B3:B2:SINE|221|+	0.991724	0.991724
Plet1os	chr9|50503046|50503181|B4A:B4:SINE|312|-	0.96369	0.96369	Unidentified
Pllp	chr8|94675900|94675956|LFSINE_Vert:tRNA:SINE|151|-	0.9917	0.9917	ion transport;myelination
Rab3d	chr9|21908851|21908984|B1_Mus2:Alu:SINE|135|-	0.998536	0.998536	protein secretion;protein transport;protein localization to plasma membrane;positive regulation of regulated secretory pathway
	chr9|21908606|21908789|ID_B1:B4:SINE|296|-	0.988075	0.988075
	chr9|21908216|21908358|RSINE1:B4:SINE|303|-	0.984479	0.984479
	chr9|21907658|21907774|ID_B1:B4:SINE|239|+	0.981483	0.981483
	chr9|21907774|21907895|B1_Mur3:Alu:SINE|227|+	0.978375	0.978375
Rap1gap	chr4|137687311|137687519|L2b:L2:LINE|332|-	0.906387	0.906387	Negative regulation of neuron differentiation, Cellular response to glial cell derived neurotrophic factor, Positive regulation to cell-cell adhesion
Sdr42e1	chr8|117661602|117662585|Lx8:L1:LINE|295|-	0.982102	0.982102	steroid biosynthetic process
Sh2d4a	chr8|68347405|68347752|ORR1A4:ERVL-MaLR:LTR|87|+	0.987216	0.987216	negative regulation of phosphatase activity
Slc10a5	chr3|10332004|10332104|PB1D10:Alu:SINE|296|-	0.989776	0.989776	ion transport;sodium ion transport;bile acid and bile salt transport
Slc17a9	chr2|180741721|180741870|MER20:hAT-Charlie:DNA|364|-	0.994694	0.994694	exocytosis;ADP transport;ATP transport;transmembrane transport
Slc5a5	chr8|70883208|70883426|MLT1C:ERVL-MaLR:LTR|373|-	0.839223	0.839223	thyroid hormone generation;transmembrane transport
Smim31	chr8|65085771|65085947|B3A:B2:SINE|268|+	0.993906	0.993906	Unidentified
	chr8|65086013|65086174|B2_Mm2:B2:SINE|112|-	0.974403	0.974403
St6galnac1	chr11|116765560|116765624|B1_Mus2:Alu:SINE|191|-	0.992553	0.992553	ganglioside biosynthetic process;protein glycosylation;oligosaccharide biosynthetic process
	chr11|116767238|116767620|ORR1B1:ERVL-MaLR:LTR|142|-	0.977786	0.977786
Tmprss2	chr16|97568544|97568731|B3:B2:SINE|186|+	-0.898979	0.898979	proteolysis;protein autoprocessing;positive regulation of viral entry into host cell
Ttc39aos1	chr4|109402632|109402843|RCHARR1:hAT-Charlie:DNA|262|-	0.98094	0.98094	Unidentified
Zfp442	chr2|150404576|150405737|MTB-int:ERVL-MaLR:LTR|123|-	0.803645	0.803645	regulation of transcription by RNA polymerase II
Gene - TE pairs with absolute correlation < 0.8
Gene	TE	Correlation	Abs(Correlation)	Biological process
Acss1	chr2|150633386|150634700|ORR1C2-int:ERVL-MaLR:LTR|199|+	-0.772654	0.772654	Acetyl-CoA biosynthetic process from acetate
Bhlha15	chr5|144192999|144193116|B1F:Alu:SINE|269|-	0.337053	0.337053	Neuron differentiation
	chr5|144193808|144193985|ID_B1:B4:SINE|266|-	0.304593	0.304593
Carmn	chr18|61648320|61648449|B2_Mm2:B2:SINE|108|+	-0.620543	0.620543	Unidentified
Chst9	chr18|15607629|15608365|RMER1C:Other:Other|221|-	-0.260508	0.260508	Unidentified
Esp8	chr17|40524452|40529003|L1Md_F2:L1:LINE|88|-	0.310851	0.310851	Unidentified
Exph5	chr9|53377970|53378133|B3:B2:SINE|227|-	-0.560444	0.560444	keratinocyte development;intracellular protein transport;positive regulation of exocytosis;positive regulation of protein secretion;multivesicular body sorting pathway
Fmo2	chr1|162874957|162875144|URR1A:hAT-Charlie:DNA|144|+	0.0614768	0.0614768	Organic acid metabolic process, NADP metabolic process, xenobiotic metabolic process, oxygen metabolic process
Gm10575	chr7|141466414|141466555|B1_Mus2:Alu:SINE|22|-	0.243467	0.243467	Unidentified
	chr7|141466414|141466555|B1_Mus2:Alu:SINE|22|-	-0.0337649	0.0337649
Gm13031	chr4|140950921|140951090|B3A:B2:SINE|249|+	0.657399	0.657399	Unidentified
Gm1976	chr17|94816022|94816979|ORR1A4-int:ERVL-MaLR:LTR|142|-	0.654586	0.654586	Unidentified
Herpud1	chr8|94392915|94393056|MER20:hAT-Charlie:DNA|303|+	-0.617502	0.617502	endoplasmic reticulum unfolded protein response;retrograde protein transport, ER to cytosol;regulation of protein ubiquitination;endoplasmic reticulum calcium ion homeostasis;response to endoplasmic reticulum stress;protein targeting to ER;
Klhdc7a	chr4|139962248|139962531|L1ME4a:L1:LINE|354|+	0.635324	0.635324	Unidentified
Liph	chr16|21955006|21955158|B1_Mur4:Alu:SINE|115|-	-0.332639	0.332639	Lipid metabolic process, fatty acid biosynthetic process
Lpo	chr11|87808612|87809013|Lx5b:L1:LINE|180|+	0.246454	0.246454	Defense response to bacterium
Lrrc26	chr2|25289911|25290179|MER45R:hAT-Tip100:DNA|312|-	0.677911	0.677911	Potassium ion transmembrane transport, positive regulation of voltage-gated potassium channel activity
Lyrm9	chr11|78843132|78843316|B2_Mm2:B2:SINE|140|+	-0.566797	0.566797	Unidentified
Mctp2	chr7|72078249|72078579|Tigger7:TcMar-Tigger:DNA|284|+	0.0517789	0.0517789	Multicellular organism development, regulation of neurotransmitter secretion
Mfsd4a	chr1|132037935|132038142|MER63D:hAT-Blackjack:DNA|302|-	0.239819	0.239819	Transmembrane transport
Mlph	chr1|90950899|90951100|B4A:B4:SINE|272|-	-0.0391071	0.0391071	Protein targeting, intracellular protein transport, pigmentation
Padi2	chr4|140951443|140951637|B2_Mm2:B2:SINE|47|-	-0.63102	0.63102	Chromatin-mediated maintenance of transcription, protein citrullination, cellular response to leukemia inhibitory factor
Pcmtd2	chr2|181846936|181848114|RLTR17D_Mm:ERVK:LTR|218|-	0.733367	0.733367	cellular protein modification process
Pip	chr6|41850485|41850734|Charlie4a:hAT-Charlie:DNA|312|-	0.654673	0.654673	Phosphatidylinositol phosphorylation
Plet1	chr9|50503046|50503181|B4A:B4:SINE|312|-	-0.669975	0.669975	Cell differentiation, negative regulation of cell-matrix adhesion, positive regulation of cell migration
	chr9|50505485|50505622|MTD:ERVL-MaLR:LTR|172|-	-0.306675	0.306675
Rap1gap	chr4|137727265|137727421|L2b:L2:LINE|283|+	-0.715273	0.715273	Negative regulation of neuron differentiation, Cellular response to glial cell derived neurotrophic factor, Positive regulation to cell-cell adhesion
Rap1gap2	chr11|74394505|74395019|L1MB7:L1:LINE|264|-	-0.654842	0.654842	Negative regulation of neuron projection development, Regulation of cell size
St3gal4	chr9|35049839|35050201|MTC:ERVL-MaLR:LTR|156|+	-0.506903	0.506903	Protein glycosylation, glycoprotein and glycolipid biosynthetic process, protein sialylation
Stap2	chr17|55997088|55997192|B1F:Alu:SINE|267|-	-0.493846	0.493846	Unidentified
Sycp3	chr10|88470818|88470953|B1_Mus2:Alu:SINE|145|-	0.75719	0.75719	cell cycle;cell division
Syne4	chr7|30317652|30317801|L2a:L2:LINE|269|+	-0.644099	0.644099	Establishment of epithelial cell apical/basal polarity
Tcn2	chr11|3919860|3919986|B3A:B2:SINE|199|-	-0.779697	0.779697	Ion transport
	chr11|3922687|3923157|MT2A:ERVL:LTR|234|+	-0.606873	0.606873
Tmprss2	chr16|97567839|97568202|MTEa:ERVL-MaLR:LTR|214|+	0.194025	0.194025	proteolysis;protein autoprocessing;positive regulation of viral entry into host cell
Tspan15	chr10|62185867|62186051|B2_Mm2:B2:SINE|114|-	-0.693272	0.693272	Negative regulation of Notch signaling pathway, protein maturation
Ttc39aos1	chr4|109402632|109402843|RCHARR1:hAT-Charlie:DNA|262|-	0.0956116	0.0956116	Unidentified

## Sheet: INTERGENIC
Supplementary Table
Intergenic TEs - Closest Downstream Gene correlation
Gene - TE pairs with absolute correlation ≥ 0.8
Gene	TE	Correlation	Abs(Correlation)	Biological process
Acer3	chr7|98210939|98211334|MTA_Mm:ERVL-MaLR:LTR|25|+	-0.880036	0.880036	Lipid metabolic process, inflammatory response, ceramide metabolic process, regulation of programmed cell death, positive regulation of cell population proliferation
Aqp4	chr18|15449520|15450153|MER44D:TcMar-Tigger:DNA|280|-	-0.926505	0.926505	Cellular water homeostasis
BC107364	chr3|96465912|96466505|RLTR18:ERVK:LTR|186|-	0.889144	0.889144	Unidentified
Cbx7	chr15|79914180|79914360|URR1A:hAT-Charlie:DNA|124|+	-0.826022	0.826022	Chromatin organization, sebaceous gland development
Gm12018	chr11|18846148|18846604|L1MB7:L1:LINE|263|-	0.890733	0.890733	Unidentified
LOC108167347	chr1|85468715|85476420|RLTR6-int:ERV1:LTR|16|-	0.887678	0.887678	Unidentified
Mansc1	chr6|134608904|134609036|ID_B1:B4:SINE|265|+	0.965468	0.965468	Unidentified
Moxd1	chr10|24326746|24331122|MMETn-int:ERVK:LTR|32|-	0.870146	0.870146	octopamine biosynthetic process;dopamine catabolic process;norepinephrine biosynthetic process
Oasl2	chr5|114894525|114895124|RLTR6_Mm:ERV1:LTR|87|+	0.896782	0.896782	purine nucleotide biosynthetic process;immune response;regulation of ribonuclease activity
Pmp22	chr11|63448418|63449364|Lx5:L1:LINE|204|-	0.984891	0.984891	autophagy;cell cycle;cell cycle arrest;cell adhesion;peripheral nervous system development;cell death;negative regulation of cell population proliferation;regulation of gene expression;positive regulation of gene expression;negative regulation of gene expression;transmission of nerve impulse;actin cytoskeleton organization;cell differentiation;;cellular localization;regulation of protein serine/t…
Tmem41a	chr16|21951788|21952704|RMER13B:ERVK:LTR|205|-	-0.971059	0.971059	Unidentified
Zwint	chr10|72643192|72643526|L1MB1:L1:LINE|284|+	-0.960178	0.960178	Cell cycle, cell division
	chr10|72643742|72644558|RLTR17D_Mm:ERVK:LTR|245|+	-0.887457	0.887457
Gene - TE pairs with absolute correlation < 0.8
Gene	TE	Correlation	Abs(Correlation)	Biological process
Acer3	chr7|98209843|98210939|MTA_Mm-int:ERVL-MaLR:LTR|35|+	-0.671759	0.671759	Lipid metabolic process, inflammatory response, ceramide metabolic process, regulation of programmed cell death, positive regulation of cell population proliferation
Cntn1	chr15|91935929|91936104|LTR16A:ERVL:LTR|333|+	-0.70944	0.70944	Nervous system development, neuron projection development
Faim2	chr15|99575851|99576328|RCHARR1:hAT-Charlie:DNA|248|-	-0.614458	0.614458	Cerebellar development, cerebellar Purkinje cell differentiation, apoptotic process
Gm20758	chr10|111774268|111774474|ID_B1:B4:SINE|268|+	0.437935	0.437935	Unidentified
Gm9805	chr17|22773430|22774914|RMER3D-int:ERVK:LTR|202|-	0.516825	0.516825	Unidentified
Nrcam	chr12|44713200|44717576|MMETn-int:ERVK:LTR|28|-	0.721993	0.721993	cell adhesion, central nervous system development;protein localization
Oasl2	chr5|114891844|114894525|MMVL30-int:ERV1:LTR|32|+	0.777166	0.777166	Unidentified
Ocln	chr13|100592582|100593870|IAPEz-int:ERVK:LTR|63|-	-0.269941	0.269941	negative regulation of protein phosphorylation;positive regulation of gene expression;negative regulation of gene expression;regulation of glucose transmembrane transport;cell-cell junction organization;positive regulation of glucose import;response to interleukin-18
Plet1	chr9|50508077|50508285|B3:B2:SINE|302|-	-0.388068	0.388068	Cell differentiation, negative regulation of cell-matrix adhesion, positive regulation of cell migration
Pts	chr9|50508285|50509045|RLTR33:ERVK:LTR|164|+	-0.141464	0.141464	Tetrahydrobiopterin biosynthetic process
Serpinb7	chr1|107382004|107383587|Lx9:L1:LINE|290|+	-0.206208	0.206208	negative regulation of peptidase activity;negative regulation of endopeptidase activity;positive regulation of collagen biosynthetic process
