# Supplementary material for: Differential regulation of transposable elements (TEs) during the murine submandibular gland development
Source: Mob DNA. 2021 Oct 22;12:23. doi: 10.1186/s13100-021-00251-1 (PMC8540199; doi:10.1186/s13100-021-00251-1)
Supplement: Supplementary file 5 — Additional file 5. Supplementary table of Elf5 binding sites search using Find Individual Motif Occurrences v5.3.3 in selected TEs. [file 13100_2021_251_MOESM5_ESM.xlsx]

## Sheet: FIMO
Additional File - FIMO Results
FIMO (Find Individual Motif Occurrences) v5.3.3 was used
The binding site of Elf5 was obtained from HOCOMOCO v11
The 150 selected TEs were used as input
Results were fltered using Score>0 and P-value <0.05
MOTIF_ID	TE	start	stop	strand	score	p.value	q.value	matched_sequence
ELF5_MOUSE.H11MO.0.A	chr7|72078249|72078579|Tigger7:TcMar-Tigger:DNA|284|+	218	234	+	20.8485	1.7e-08	0.00343	ggaagaaggaaaaagaa
ELF5_MOUSE.H11MO.0.A	chr12|83536945|83537232|RLTR31_Mm:ERVK:LTR|152|-	61	77	+	16.2576	1.81e-06	0.122	gggaaaaggaaggcagg
ELF5_MOUSE.H11MO.0.A	chr7|98192785|98193078|MLT1D:ERVL-MaLR:LTR|329|+	18	34	+	16.3788	1.65e-06	0.122	ggatggaggaaaaagaa
ELF5_MOUSE.H11MO.0.A	chr13|100592582|100593870|IAPEz-int:ERVK:LTR|63|-	557	573	+	15.6061	2.93e-06	0.134	aaaaagaggaaaaaggg
ELF5_MOUSE.H11MO.0.A	chr13|119651570|119651910|MLT1A1:ERVL-MaLR:LTR|319|-	142	158	+	15.4394	3.3e-06	0.134	aagaaaaggaagaggat
ELF5_MOUSE.H11MO.0.A	chr1|85468715|85476420|RLTR6-int:ERV1:LTR|16|-	5230	5246	-	14.5152	6.13e-06	0.141	CGCAAGAGGAAGGAGAG
ELF5_MOUSE.H11MO.0.A	chr1|85468715|85476420|RLTR6-int:ERV1:LTR|16|-	1927	1943	+	13.0758	1.47e-05	0.141	aggagagggaaaataga
ELF5_MOUSE.H11MO.0.A	chr1|90950899|90951100|B4A:B4:SINE|272|-	131	147	+	13.2273	1.34e-05	0.141	aaaaacaggaaatggag
ELF5_MOUSE.H11MO.0.A	chr1|107382004|107383587|Lx9:L1:LINE|290|+	844	860	+	14.7879	5.14e-06	0.141	gagagagggaaggggat
ELF5_MOUSE.H11MO.0.A	chr1|107382004|107383587|Lx9:L1:LINE|290|+	561	577	+	12.6212	1.89e-05	0.141	agaaaaaggaaatgtgt
ELF5_MOUSE.H11MO.0.A	chr10|83603275|83603956|L1_Mus1:L1:LINE|42|+	641	657	+	12.4091	2.13e-05	0.141	aaaatcaggaaggaaga
ELF5_MOUSE.H11MO.0.A	chr10|111781331|111782045|L1_Mur3:L1:LINE|157|-	76	92	+	12.8485	1.67e-05	0.141	agaagggggaaaaatca
ELF5_MOUSE.H11MO.0.A	chr11|3922687|3923157|MT2A:ERVL:LTR|234|+	164	180	+	12.1667	2.42e-05	0.141	ggaagaaggaacctgct
ELF5_MOUSE.H11MO.0.A	chr11|87808612|87809013|Lx5b:L1:LINE|180|+	313	329	+	15.0909	4.19e-06	0.141	agagcaaggaagagagg
ELF5_MOUSE.H11MO.0.A	chr12|44713200|44717576|MMETn-int:ERVK:LTR|28|-	2758	2774	+	13.0758	1.47e-05	0.141	agaaaagggaaaaacag
ELF5_MOUSE.H11MO.0.A	chr12|83536945|83537232|RLTR31_Mm:ERVK:LTR|152|-	109	125	+	13.1667	1.39e-05	0.141	gaagaaaggaagatgga
ELF5_MOUSE.H11MO.0.A	chr12|83536945|83537232|RLTR31_Mm:ERVK:LTR|152|-	125	141	+	12.1818	2.4e-05	0.141	agggagaggaagatgat
ELF5_MOUSE.H11MO.0.A	chr13|100592582|100593870|IAPEz-int:ERVK:LTR|63|-	565	581	+	12.6212	1.89e-05	0.141	gaaaaagggaaaagaag
ELF5_MOUSE.H11MO.0.A	chr16|97567839|97568202|MTEa:ERVL-MaLR:LTR|214|+	341	357	+	14.1818	7.57e-06	0.141	ggaatgaggaagtaact
ELF5_MOUSE.H11MO.0.A	chr17|40524452|40529003|L1Md_F2:L1:LINE|88|-	1016	1032	+	12.3636	2.18e-05	0.141	aacaaaaggaagaaaat
ELF5_MOUSE.H11MO.0.A	chr2|150633386|150634700|ORR1C2-int:ERVL-MaLR:LTR|199|+	1083	1099	-	13.5455	1.12e-05	0.141	AGAAGGGGGAAAGGAGT
ELF5_MOUSE.H11MO.0.A	chr2|150636755|150637453|RMER6A:ERVK:LTR|129|-	262	278	+	12.1515	2.44e-05	0.141	gaggagaggaaaaagag
ELF5_MOUSE.H11MO.0.A	chr2|181846936|181848114|RLTR17D_Mm:ERVK:LTR|218|-	925	941	-	13.1212	1.43e-05	0.141	AGAGAGAGGAAAAAAAA
ELF5_MOUSE.H11MO.0.A	chr3|73636358|73637396|MERVL_2A-int:ERVL:LTR|268|+	758	774	+	12.3485	2.2e-05	0.141	aaaagcaggaaatgata
ELF5_MOUSE.H11MO.0.A	chr3|73636358|73637396|MERVL_2A-int:ERVL:LTR|268|+	907	923	-	12.5	2.02e-05	0.141	GACAGGAGGAAGGCTAA
ELF5_MOUSE.H11MO.0.A	chr3|106129173|106130391|L1_Mus4:L1:LINE|84|-	596	612	+	12.4697	2.06e-05	0.141	agaagggggaacaaaat
ELF5_MOUSE.H11MO.0.A	chr3|106129173|106130391|L1_Mus4:L1:LINE|84|-	1162	1178	+	13.9242	8.87e-06	0.141	gaaatgaggaaagggga
ELF5_MOUSE.H11MO.0.A	chr3|129758044|129763494|ERVB3_1-I_MM-int:ERVK:LTR|1|+	1045	1061	+	12.8788	1.64e-05	0.141	tagaaaaggaagaacag
ELF5_MOUSE.H11MO.0.A	chr4|139962248|139962531|L1ME4a:L1:LINE|354|+	135	151	+	12.5152	2.01e-05	0.141	tgcagaaggaagcaaca
ELF5_MOUSE.H11MO.0.A	chr4|146503672|146511251|MuLV-int:ERV1:LTR|68|+	5910	5926	+	12.803	1.71e-05	0.141	ggaagaagaaaaaggac
ELF5_MOUSE.H11MO.0.A	chr5|114891844|114894525|MMVL30-int:ERV1:LTR|32|+	2301	2317	-	13.3939	1.22e-05	0.141	GGCAAGGGGAAGGGGCA
ELF5_MOUSE.H11MO.0.A	chr6|128547664|128547946|B4:B4:SINE|282|-	125	141	+	12.7727	1.74e-05	0.141	gaaacagggaaaagagg
ELF5_MOUSE.H11MO.0.A	chr6|128559210|128559477|B4A:B4:SINE|263|-	224	240	+	12.303	2.25e-05	0.141	aaagcaaggaaggaaga
ELF5_MOUSE.H11MO.0.A	chr6|134608904|134609036|ID_B1:B4:SINE|265|+	37	53	+	12.803	1.71e-05	0.141	agaggcaggaagatcag
ELF5_MOUSE.H11MO.0.A	chr7|17540670|17542604|MMVL30-int:ERV1:LTR|28|+	1485	1501	-	13.3939	1.22e-05	0.141	GGCAAGGGGAAGGGGCA
ELF5_MOUSE.H11MO.0.A	chr18|15449520|15450153|MER44D:TcMar-Tigger:DNA|280|-	134	150	-	11.9545	2.71e-05	0.152	AATAGAAGGAAGCAAGG
ELF5_MOUSE.H11MO.0.A	chr4|146503672|146511251|MuLV-int:ERV1:LTR|68|+	7004	7020	+	11.9091	2.78e-05	0.152	aggagtaggaacaggga
ELF5_MOUSE.H11MO.0.A	chr1|85468715|85476420|RLTR6-int:ERV1:LTR|16|-	1265	1281	-	11.6212	3.23e-05	0.156	CAGAAGAGGAAAAAGGC
ELF5_MOUSE.H11MO.0.A	chr13|92386000|92386962|Lx8:L1:LINE|253|-	258	274	-	11.5758	3.31e-05	0.156	TGAAGGAGGAAGTTTCC
ELF5_MOUSE.H11MO.0.A	chr15|74705882|74707434|Tigger10:TcMar-Tigger:DNA|336|-	1190	1206	+	11.697	3.11e-05	0.156	ctgaggaggaagcagag
ELF5_MOUSE.H11MO.0.A	chr18|15449520|15450153|MER44D:TcMar-Tigger:DNA|280|-	389	405	+	11.5303	3.39e-05	0.156	gcaaacaggaagattaa
ELF5_MOUSE.H11MO.0.A	chr4|146503672|146511251|MuLV-int:ERV1:LTR|68|+	1002	1018	+	11.6818	3.13e-05	0.156	aaaacaatgaagaagag
ELF5_MOUSE.H11MO.0.A	chr6|128567264|128567644|MTD:ERVL-MaLR:LTR|201|+	210	226	-	11.5909	3.28e-05	0.156	GGAACCATGAAGGAGCA
ELF5_MOUSE.H11MO.0.A	chr6|128567264|128567644|MTD:ERVL-MaLR:LTR|201|+	229	245	-	11.5758	3.31e-05	0.156	AGAGGCAGGAACTGGAG
ELF5_MOUSE.H11MO.0.A	chr1|85468715|85476420|RLTR6-int:ERV1:LTR|16|-	2429	2445	-	11.4242	3.58e-05	0.157	CCAAGAGGGAAGCAGGG
ELF5_MOUSE.H11MO.0.A	chr3|129758044|129763494|ERVB3_1-I_MM-int:ERVK:LTR|1|+	4542	4558	+	11.4545	3.52e-05	0.157	aggagaagaaaagagag
ELF5_MOUSE.H11MO.0.A	chr11|63448418|63449364|Lx5:L1:LINE|204|-	904	920	+	11.2879	3.83e-05	0.159	gaaagctggaaggagag
ELF5_MOUSE.H11MO.0.A	chr15|74705882|74707434|Tigger10:TcMar-Tigger:DNA|336|-	949	965	-	11.303	3.8e-05	0.159	GAGGGCAGGAAGATGGT
ELF5_MOUSE.H11MO.0.A	chr5|114891844|114894525|MMVL30-int:ERV1:LTR|32|+	669	685	+	11.2727	3.86e-05	0.159	ggtaacaggaagttaag
ELF5_MOUSE.H11MO.0.A	chr11|87808612|87809013|Lx5b:L1:LINE|180|+	353	369	+	11.2273	3.95e-05	0.16	agaggagggaaaggaaa
ELF5_MOUSE.H11MO.0.A	chr1|85468715|85476420|RLTR6-int:ERV1:LTR|16|-	4643	4659	+	11.0455	4.33e-05	0.168	cgaagaaggaataaaat
ELF5_MOUSE.H11MO.0.A	chr6|127671228|127671605|L1_Mus3:L1:LINE|77|-	250	266	+	11.0455	4.33e-05	0.168	aaggccaggaagtggga
ELF5_MOUSE.H11MO.0.A	chr1|85468715|85476420|RLTR6-int:ERV1:LTR|16|-	1162	1178	+	10.8788	4.7e-05	0.17	ccggggaggaagggggg
ELF5_MOUSE.H11MO.0.A	chr10|72643192|72643526|L1MB1:L1:LINE|284|+	168	184	+	10.8788	4.7e-05	0.17	aggaataggaaaagaga
ELF5_MOUSE.H11MO.0.A	chr16|97567839|97568202|MTEa:ERVL-MaLR:LTR|214|+	139	155	+	10.9697	4.49e-05	0.17	aaaaggagaaagtgaga
ELF5_MOUSE.H11MO.0.A	chr3|129758044|129763494|ERVB3_1-I_MM-int:ERVK:LTR|1|+	437	453	+	10.8939	4.67e-05	0.17	gcaagaagaaagatgaa
ELF5_MOUSE.H11MO.0.A	chr4|41011194|41012256|MTE2a-int:ERVL-MaLR:LTR|246|+	802	818	-	10.8182	4.84e-05	0.172	AAAGGGAGGAACTAGGG
ELF5_MOUSE.H11MO.0.A	chr1|85468715|85476420|RLTR6-int:ERV1:LTR|16|-	7262	7278	-	10.7727	4.95e-05	0.173	CGGACAGGGAAGTTAAA
ELF5_MOUSE.H11MO.0.A	chr1|85468715|85476420|RLTR6-int:ERV1:LTR|16|-	1909	1925	+	10.303	6.21e-05	0.177	gagagaagaaagaaatg
ELF5_MOUSE.H11MO.0.A	chr15|37376309|37377463|MTB-int:ERVL-MaLR:LTR|70|-	662	678	+	10.4091	5.91e-05	0.177	gggaccatgaagagaac
ELF5_MOUSE.H11MO.0.A	chr17|40524452|40529003|L1Md_F2:L1:LINE|88|-	3942	3958	+	10.3939	5.95e-05	0.177	agaagcatgaagaccaa
ELF5_MOUSE.H11MO.0.A	chr18|15607629|15608365|RMER1C:Other:Other|221|-	622	638	+	10.4848	5.7e-05	0.177	ggaggagggaaggtcac
ELF5_MOUSE.H11MO.0.A	chr3|40978145|40979469|MTEa-int:ERVL-MaLR:LTR|255|+	373	389	+	10.5758	5.45e-05	0.177	agcaggagaaagcagga
ELF5_MOUSE.H11MO.0.A	chr3|41757303|41758726|L1MA5:L1:LINE|286|+	1295	1311	-	10.3636	6.04e-05	0.177	AGGAGGAGAAACAAGAG
ELF5_MOUSE.H11MO.0.A	chr4|146503672|146511251|MuLV-int:ERV1:LTR|68|+	6394	6410	-	10.5455	5.53e-05	0.177	TGAAGGAGGATGATGAG
ELF5_MOUSE.H11MO.0.A	chr5|114891844|114894525|MMVL30-int:ERV1:LTR|32|+	1491	1507	+	10.3636	6.04e-05	0.177	ggcagaaggaactcata
ELF5_MOUSE.H11MO.0.A	chr6|128567264|128567644|MTD:ERVL-MaLR:LTR|201|+	44	60	+	10.303	6.21e-05	0.177	gggaagaggaaacttca
ELF5_MOUSE.H11MO.0.A	chr7|17540670|17542604|MMVL30-int:ERV1:LTR|28|+	673	689	+	10.3636	6.04e-05	0.177	ggcagaaggaactcata
ELF5_MOUSE.H11MO.0.A	chr7|98237519|98242455|L1Md_F2:L1:LINE|64|+	2438	2454	+	10.4394	5.82e-05	0.177	aacaaaaggaagcaaat
ELF5_MOUSE.H11MO.0.A	chr7|98237519|98242455|L1Md_F2:L1:LINE|64|+	749	765	+	10.4091	5.91e-05	0.177	aagagatggaagagaga
ELF5_MOUSE.H11MO.0.A	chr8|117661602|117662585|Lx8:L1:LINE|295|-	728	744	+	10.6667	5.22e-05	0.177	agctggaggaaggtagg
ELF5_MOUSE.H11MO.0.A	chr9|35049839|35050201|MTC:ERVL-MaLR:LTR|156|+	44	60	+	10.2576	6.35e-05	0.178	agaggaaggaacatcaa
ELF5_MOUSE.H11MO.0.A	chr12|83536945|83537232|RLTR31_Mm:ERVK:LTR|152|-	249	265	-	10.0303	7.07e-05	0.179	AGAAAAAGAAAAAAAAG
ELF5_MOUSE.H11MO.0.A	chr14|118847356|118847573|L2a:L2:LINE|322|+	37	53	-	10	7.17e-05	0.179	AGAGAAGGGAAGATGGT
ELF5_MOUSE.H11MO.0.A	chr17|12825977|12828078|Lx3B:L1:LINE|111|+	705	721	+	10.0303	7.07e-05	0.179	agaaagaggaacattgc
ELF5_MOUSE.H11MO.0.A	chr17|22773430|22774914|RMER3D-int:ERVK:LTR|202|-	205	221	-	10.1515	6.68e-05	0.179	AGGATAGGGAAAATGGG
ELF5_MOUSE.H11MO.0.A	chr3|129758044|129763494|ERVB3_1-I_MM-int:ERVK:LTR|1|+	2264	2280	-	9.9697	7.27e-05	0.179	GGAATAAGGAATAAATA
ELF5_MOUSE.H11MO.0.A	chr4|41011194|41012256|MTE2a-int:ERVL-MaLR:LTR|246|+	50	66	+	10.197	6.54e-05	0.179	tggaggaggaatgtgga
ELF5_MOUSE.H11MO.0.A	chr4|137727265|137727421|L2b:L2:LINE|283|+	105	121	-	10.0152	7.12e-05	0.179	GGGGGAGGGAACAGGCA
ELF5_MOUSE.H11MO.0.A	chr4|146503672|146511251|MuLV-int:ERV1:LTR|68|+	1159	1175	-	10.1364	6.73e-05	0.179	CCGAGGAGGAAAACGGC
ELF5_MOUSE.H11MO.0.A	chr4|146503672|146511251|MuLV-int:ERV1:LTR|68|+	979	995	-	10	7.17e-05	0.179	CAGAGGAGGAAGGTTGT
ELF5_MOUSE.H11MO.0.A	chr6|127671228|127671605|L1_Mus3:L1:LINE|77|-	321	337	+	10.0455	7.02e-05	0.179	gaaactaggaaaggaaa
ELF5_MOUSE.H11MO.0.A	chr17|40524452|40529003|L1Md_F2:L1:LINE|88|-	44	60	+	9.92424	7.43e-05	0.181	aataaaaggaagtaaca
ELF5_MOUSE.H11MO.0.A	chr17|12825977|12828078|Lx3B:L1:LINE|111|+	2028	2044	+	9.83333	7.75e-05	0.184	gggggaaggaatgggat
ELF5_MOUSE.H11MO.0.A	chr4|146503672|146511251|MuLV-int:ERV1:LTR|68|+	1948	1964	+	9.84848	7.7e-05	0.184	gggagagcgaaggaggc
ELF5_MOUSE.H11MO.0.A	chr10|24326746|24331122|MMETn-int:ERVK:LTR|32|-	3570	3586	-	9.66667	8.37e-05	0.188	GAAAGTAGGAAAGCAGA
ELF5_MOUSE.H11MO.0.A	chr12|44713200|44717576|MMETn-int:ERVK:LTR|28|-	3565	3581	-	9.66667	8.37e-05	0.188	GAAAGTAGGAAAGCAGA
ELF5_MOUSE.H11MO.0.A	chr18|15602316|15602835|MTEa-int:ERVL-MaLR:LTR|304|-	470	486	+	9.68182	8.31e-05	0.188	aaaatagggaagaagtt
ELF5_MOUSE.H11MO.0.A	chr4|146503672|146511251|MuLV-int:ERV1:LTR|68|+	1198	1214	-	9.74242	8.08e-05	0.188	CAGAAAAGGAAGGGTTA
ELF5_MOUSE.H11MO.0.A	chr7|98237519|98242455|L1Md_F2:L1:LINE|64|+	581	597	+	9.75758	8.03e-05	0.188	aaaaacaggaaaacaca
ELF5_MOUSE.H11MO.0.A	chr15|91935929|91936104|LTR16A:ERVL:LTR|333|+	74	90	-	9.63636	8.49e-05	0.189	GGCAAGCGGAAGCAAGA
ELF5_MOUSE.H11MO.0.A	chr1|85468715|85476420|RLTR6-int:ERV1:LTR|16|-	1876	1892	+	9.56061	8.79e-05	0.193	ataagagggaaacagaa
ELF5_MOUSE.H11MO.0.A	chr13|100592582|100593870|IAPEz-int:ERVK:LTR|63|-	357	373	-	9.5303	8.91e-05	0.193	GTGAAAAGGAACAAAAG
ELF5_MOUSE.H11MO.0.A	chr9|35049839|35050201|MTC:ERVL-MaLR:LTR|156|+	221	237	-	9.51515	8.98e-05	0.193	CAGAGCAGGAAACTGGA
ELF5_MOUSE.H11MO.0.A	chr1|85468715|85476420|RLTR6-int:ERV1:LTR|16|-	6192	6208	+	9.48485	9.1e-05	0.194	cgaaggagaaagaaacc
ELF5_MOUSE.H11MO.0.A	chr3|41757303|41758726|L1MA5:L1:LINE|286|+	1364	1380	+	9.43939	9.29e-05	0.195	gagaagtggaagaggat
ELF5_MOUSE.H11MO.0.A	chr3|129758044|129763494|ERVB3_1-I_MM-int:ERVK:LTR|1|+	443	459	+	9.42424	9.36e-05	0.195	agaaagatgaaatagat
ELF5_MOUSE.H11MO.0.A	chr1|85468715|85476420|RLTR6-int:ERV1:LTR|16|-	2728	2744	+	9.39394	9.49e-05	0.196	tgagcaaggaagctaga
ELF5_MOUSE.H11MO.0.A	chr1|85468715|85476420|RLTR6-int:ERV1:LTR|16|-	231	247	+	9.34848	9.68e-05	0.197	cccaggaggaacagggg
ELF5_MOUSE.H11MO.0.A	chr1|85468715|85476420|RLTR6-int:ERV1:LTR|16|-	832	848	+	9.25758	0.000101	0.197	ttcaggaggaagggggt
ELF5_MOUSE.H11MO.0.A	chr11|63448418|63449364|Lx5:L1:LINE|204|-	863	879	+	9.10606	0.000108	0.197	gtgaagaggaaagggct
ELF5_MOUSE.H11MO.0.A	chr11|87808612|87809013|Lx5b:L1:LINE|180|+	209	225	+	9.22727	0.000102	0.197	tagaagaggaagtgcct
ELF5_MOUSE.H11MO.0.A	chr13|100592582|100593870|IAPEz-int:ERVK:LTR|63|-	574	590	+	9.16667	0.000105	0.197	aaaagaagaaagatcga
ELF5_MOUSE.H11MO.0.A	chr17|12825977|12828078|Lx3B:L1:LINE|111|+	2040	2056	+	9.12121	0.000107	0.197	gggatgaggaactgtca
ELF5_MOUSE.H11MO.0.A	chr17|40524452|40529003|L1Md_F2:L1:LINE|88|-	2304	2320	+	9.12121	0.000107	0.197	agggtgaggaagaaatt
ELF5_MOUSE.H11MO.0.A	chr17|40524452|40529003|L1Md_F2:L1:LINE|88|-	824	840	+	9.21212	0.000103	0.197	tggtcaaggaaggaata
ELF5_MOUSE.H11MO.0.A	chr17|40524452|40529003|L1Md_F2:L1:LINE|88|-	2987	3003	+	9.19697	0.000104	0.197	cagaggagaaagtgggg
ELF5_MOUSE.H11MO.0.A	chr4|146503672|146511251|MuLV-int:ERV1:LTR|68|+	2314	2330	-	9.15152	0.000106	0.197	ACATGGAGGAAAGAGTG
ELF5_MOUSE.H11MO.0.A	chr5|114891844|114894525|MMVL30-int:ERV1:LTR|32|+	474	490	-	9.31818	9.82e-05	0.197	AGAAGAGGGAACTTTAG
ELF5_MOUSE.H11MO.0.A	chr7|98237519|98242455|L1Md_F2:L1:LINE|64|+	2248	2264	+	9.21212	0.000103	0.197	tggtcaaggaaggaata
ELF5_MOUSE.H11MO.0.A	chr7|98237519|98242455|L1Md_F2:L1:LINE|64|+	2471	2487	+	9.33333	9.75e-05	0.197	gacagcaggaaataatc
ELF5_MOUSE.H11MO.0.A	chr17|40112572|40113621|MMERVK9C_I-int:ERVK:LTR|117|-	262	278	+	9.0303	0.000112	0.202	tcaaccaggaaagagac
ELF5_MOUSE.H11MO.0.A	chr11|63448418|63449364|Lx5:L1:LINE|204|-	29	45	+	8.98485	0.000114	0.204	agaagggggatgggcag
ELF5_MOUSE.H11MO.0.A	chr10|24326746|24331122|MMETn-int:ERVK:LTR|32|-	3888	3904	+	8.72727	0.000128	0.212	gggatgaggaggaacga
ELF5_MOUSE.H11MO.0.A	chr11|3922687|3923157|MT2A:ERVL:LTR|234|+	157	173	+	8.72727	0.000128	0.212	aggactcggaagaagga
ELF5_MOUSE.H11MO.0.A	chr11|87808612|87809013|Lx5b:L1:LINE|180|+	358	374	+	8.72727	0.000128	0.212	agggaaaggaaattgtg
ELF5_MOUSE.H11MO.0.A	chr12|83536945|83537232|RLTR31_Mm:ERVK:LTR|152|-	55	71	+	8.74242	0.000127	0.212	tgtacagggaaaaggaa
ELF5_MOUSE.H11MO.0.A	chr13|100592582|100593870|IAPEz-int:ERVK:LTR|63|-	691	707	+	8.78788	0.000124	0.212	actgggaggaagaagca
ELF5_MOUSE.H11MO.0.A	chr17|12825977|12828078|Lx3B:L1:LINE|111|+	1192	1208	+	8.75758	0.000126	0.212	ggcagagggagggaggg
ELF5_MOUSE.H11MO.0.A	chr3|96465912|96466505|RLTR18:ERVK:LTR|186|-	38	54	+	8.87879	0.000119	0.212	agaagcaggaatgttaa
ELF5_MOUSE.H11MO.0.A	chr5|144192999|144193116|B1F:Alu:SINE|269|-	39	55	+	8.84848	0.000121	0.212	ggcaggaggatggacca
ELF5_MOUSE.H11MO.0.A	chr6|128567264|128567644|MTD:ERVL-MaLR:LTR|201|+	217	233	-	8.78788	0.000124	0.212	TGGAGCAGGAACCATGA
ELF5_MOUSE.H11MO.0.A	chr10|83603275|83603956|L1_Mus1:L1:LINE|42|+	645	661	+	8.54545	0.000138	0.215	tcaggaaggaagaccaa
ELF5_MOUSE.H11MO.0.A	chr10|83603275|83603956|L1_Mus1:L1:LINE|42|+	176	192	+	8.54545	0.000138	0.215	agaaagaggaacactcc
ELF5_MOUSE.H11MO.0.A	chr12|83536945|83537232|RLTR31_Mm:ERVK:LTR|152|-	259	275	-	8.60606	0.000135	0.215	AGAGAGAGAAAGAAAAA
ELF5_MOUSE.H11MO.0.A	chr17|40524452|40529003|L1Md_F2:L1:LINE|88|-	1998	2014	+	8.56061	0.000137	0.215	agaagctggaagcaata
ELF5_MOUSE.H11MO.0.A	chr2|103446519|103446729|ID_B1:B4:SINE|268|+	117	133	+	8.60606	0.000135	0.215	aggtggaggcaggaggg
ELF5_MOUSE.H11MO.0.A	chr7|27125433|27125608|ID_B1:B4:SINE|250|+	56	72	+	8.60606	0.000135	0.215	aggtggaggcaggaggg
ELF5_MOUSE.H11MO.0.A	chr7|98237519|98242455|L1Md_F2:L1:LINE|64|+	4835	4851	+	8.54545	0.000138	0.215	agaaagaggaacactcc
ELF5_MOUSE.H11MO.0.A	chr9|50508285|50509045|RLTR33:ERVK:LTR|164|+	193	209	-	8.65152	0.000132	0.215	AGGTACAGGAAGTACTG
ELF5_MOUSE.H11MO.0.A	chr4|137727265|137727421|L2b:L2:LINE|283|+	99	115	-	8.51515	0.00014	0.216	GGGAACAGGCAGGGACA
ELF5_MOUSE.H11MO.0.A	chr14|118846481|118846745|L2a:L2:LINE|311|+	143	159	-	8.43939	0.000145	0.22	TGAAGGAGGACGGTAGA
ELF5_MOUSE.H11MO.0.A	chr7|98237519|98242455|L1Md_F2:L1:LINE|64|+	1385	1401	+	8.43939	0.000145	0.22	agaaaaagcaagaaagt
ELF5_MOUSE.H11MO.0.A	chr4|146503672|146511251|MuLV-int:ERV1:LTR|68|+	1857	1873	+	8.40909	0.000146	0.221	agagagagaaagaaagg
ELF5_MOUSE.H11MO.0.A	chr1|85468715|85476420|RLTR6-int:ERV1:LTR|16|-	2636	2652	+	8.34848	0.00015	0.224	acaagcaggaatggggt
ELF5_MOUSE.H11MO.0.A	chr5|66285815|66287767|ORR1A4-int:ERVL-MaLR:LTR|121|+	1276	1292	+	8.34848	0.00015	0.224	ggcaccatgaagagagc
ELF5_MOUSE.H11MO.0.A	chr1|107382004|107383587|Lx9:L1:LINE|290|+	788	804	+	8.12121	0.000166	0.228	gataggagaaagagggt
ELF5_MOUSE.H11MO.0.A	chr14|118846481|118846745|L2a:L2:LINE|311|+	150	166	-	8.12121	0.000166	0.228	AGGTGCATGAAGGAGGA
ELF5_MOUSE.H11MO.0.A	chr15|55253926|55254066|MIRb:MIR:SINE|289|-	73	89	+	8.16667	0.000162	0.228	aggaggagcaaaggaga
ELF5_MOUSE.H11MO.0.A	chr16|96319171|96319460|MTE2a:ERVL-MaLR:LTR|247|+	166	182	-	8.22727	0.000158	0.228	AGGAACATGAAGCAGAT
ELF5_MOUSE.H11MO.0.A	chr17|12825977|12828078|Lx3B:L1:LINE|111|+	1420	1436	+	8.15152	0.000164	0.228	gtgagaaggaacttgta
ELF5_MOUSE.H11MO.0.A	chr2|150636755|150637453|RMER6A:ERVK:LTR|129|-	263	279	+	8.12121	0.000166	0.228	aggagaggaaaaagagg
ELF5_MOUSE.H11MO.0.A	chr4|122779729|122780054|ORR1D2:ERVL-MaLR:LTR|215|+	168	184	-	8.16667	0.000162	0.228	GTAAGAATGAAGCAAGA
ELF5_MOUSE.H11MO.0.A	chr5|66285815|66287767|ORR1A4-int:ERVL-MaLR:LTR|121|+	446	462	+	8.19697	0.00016	0.228	ggcactaggaagcacat
ELF5_MOUSE.H11MO.0.A	chr5|114891844|114894525|MMVL30-int:ERV1:LTR|32|+	1590	1606	+	8.18182	0.000161	0.228	ggtaagcggaaggcggg
ELF5_MOUSE.H11MO.0.A	chr7|17540670|17542604|MMVL30-int:ERV1:LTR|28|+	772	788	+	8.18182	0.000161	0.228	ggtaagcggaaggcggg
ELF5_MOUSE.H11MO.0.A	chr8|117661602|117662585|Lx8:L1:LINE|295|-	708	724	+	8.24242	0.000157	0.228	aggggtaggaaggacgc
ELF5_MOUSE.H11MO.0.A	chr1|85468715|85476420|RLTR6-int:ERV1:LTR|16|-	7433	7449	+	8	0.000174	0.23	taaaagagaaagagaaa
ELF5_MOUSE.H11MO.0.A	chr1|85468715|85476420|RLTR6-int:ERV1:LTR|16|-	1424	1440	+	7.9697	0.000177	0.23	agaaagagaaagaatcc
ELF5_MOUSE.H11MO.0.A	chr13|92386000|92386962|Lx8:L1:LINE|253|-	772	788	+	8.01515	0.000173	0.23	gaaagaatgaaggcctg
ELF5_MOUSE.H11MO.0.A	chr13|100592582|100593870|IAPEz-int:ERVK:LTR|63|-	558	574	+	7.95455	0.000178	0.23	aaaagaggaaaaaggga
ELF5_MOUSE.H11MO.0.A	chr2|180741721|180741870|MER20:hAT-Charlie:DNA|364|-	54	70	+	7.98485	0.000175	0.23	gggggtaggaaggtgcc
ELF5_MOUSE.H11MO.0.A	chr6|128559210|128559477|B4A:B4:SINE|263|-	228	244	+	7.98485	0.000175	0.23	caaggaaggaagacacc
ELF5_MOUSE.H11MO.0.A	chr7|98210939|98211334|MTA_Mm:ERVL-MaLR:LTR|25|+	343	359	-	7.98485	0.000175	0.23	ATGACCAGGAAGCAAGT
ELF5_MOUSE.H11MO.0.A	chr7|98237519|98242455|L1Md_F2:L1:LINE|64|+	2961	2977	+	8.01515	0.000173	0.23	agaagcagaaagtactc
ELF5_MOUSE.H11MO.0.A	chr8|117661602|117662585|Lx8:L1:LINE|295|-	732	748	+	8.06061	0.00017	0.23	ggaggaaggtagggggc
ELF5_MOUSE.H11MO.0.A	chr13|100592582|100593870|IAPEz-int:ERVK:LTR|63|-	455	471	+	7.90909	0.000181	0.233	agtaggagcaaggagaa
ELF5_MOUSE.H11MO.0.A	chr16|97567839|97568202|MTEa:ERVL-MaLR:LTR|214|+	174	190	-	7.89394	0.000182	0.233	GGACTCAGGAAGAGAGA
ELF5_MOUSE.H11MO.0.A	chr15|74705882|74707434|Tigger10:TcMar-Tigger:DNA|336|-	37	53	+	7.81818	0.000188	0.239	gagaagcggaagcgagt
ELF5_MOUSE.H11MO.0.A	chr3|129758044|129763494|ERVB3_1-I_MM-int:ERVK:LTR|1|+	995	1011	+	7.78788	0.000191	0.241	gggttagggaagcaaaa
ELF5_MOUSE.H11MO.0.A	chr1|107382004|107383587|Lx9:L1:LINE|290|+	486	502	-	7.66667	0.0002	0.243	AGATAAAGGAAATTTAG
ELF5_MOUSE.H11MO.0.A	chr10|24326746|24331122|MMETn-int:ERVK:LTR|32|-	3882	3898	+	7.66667	0.0002	0.243	aaaacagggatgaggag
ELF5_MOUSE.H11MO.0.A	chr11|63448418|63449364|Lx5:L1:LINE|204|-	510	526	+	7.74242	0.000194	0.243	agttggaggaaggatta
ELF5_MOUSE.H11MO.0.A	chr12|44713200|44717576|MMETn-int:ERVK:LTR|28|-	3882	3898	+	7.66667	0.0002	0.243	aaaacagggatgaggag
ELF5_MOUSE.H11MO.0.A	chr16|21951788|21952704|RMER13B:ERVK:LTR|205|-	196	212	+	7.71212	0.000197	0.243	gacaataggaaaagaga
ELF5_MOUSE.H11MO.0.A	chr17|12825977|12828078|Lx3B:L1:LINE|111|+	1230	1246	+	7.69697	0.000198	0.243	ggcaggggaaaaggggg
ELF5_MOUSE.H11MO.0.A	chr8|117661602|117662585|Lx8:L1:LINE|295|-	197	213	-	7.66667	0.0002	0.243	GCAAGCAGGCAGGAAGC
ELF5_MOUSE.H11MO.0.A	chr14|118844761|118845127|MTC:ERVL-MaLR:LTR|147|-	275	291	-	7.57576	0.000208	0.245	CAGAGCAGGAACCTGGA
ELF5_MOUSE.H11MO.0.A	chr17|12825977|12828078|Lx3B:L1:LINE|111|+	1354	1370	+	7.59091	0.000207	0.245	gagacctggaagtgaga
ELF5_MOUSE.H11MO.0.A	chr17|94816022|94816979|ORR1A4-int:ERVL-MaLR:LTR|142|-	385	401	+	7.60606	0.000205	0.245	ggcaccatgaagggagc
ELF5_MOUSE.H11MO.0.A	chr3|40978145|40979469|MTEa-int:ERVL-MaLR:LTR|255|+	607	623	-	7.59091	0.000207	0.245	AAAACCGGGAAATAGTT
ELF5_MOUSE.H11MO.0.A	chr9|50503046|50503181|B4A:B4:SINE|312|-	54	70	+	7.57576	0.000208	0.245	aaaaaagggaagctcta
ELF5_MOUSE.H11MO.0.A	chr1|85468715|85476420|RLTR6-int:ERV1:LTR|16|-	1264	1280	-	7.48485	0.000216	0.248	AGAAGAGGAAAAAGGCC
ELF5_MOUSE.H11MO.0.A	chr1|85468715|85476420|RLTR6-int:ERV1:LTR|16|-	4820	4836	+	7.5	0.000215	0.248	agaacctggaaagagac
ELF5_MOUSE.H11MO.0.A	chr17|40524452|40529003|L1Md_F2:L1:LINE|88|-	3462	3478	+	7.5303	0.000212	0.248	ggaatgaggaacactcc
ELF5_MOUSE.H11MO.0.A	chr2|150636755|150637453|RMER6A:ERVK:LTR|129|-	161	177	+	7.5	0.000215	0.248	tgtggaaggaaggacca
ELF5_MOUSE.H11MO.0.A	chr15|91935929|91936104|LTR16A:ERVL:LTR|333|+	55	71	-	7.42424	0.000221	0.252	GACTAGAGGAAGAAATC
ELF5_MOUSE.H11MO.0.A	chr4|146503672|146511251|MuLV-int:ERV1:LTR|68|+	6391	6407	-	7.43939	0.00022	0.252	AGGAGGATGATGAGGAG
ELF5_MOUSE.H11MO.0.A	chr3|106129173|106130391|L1_Mus4:L1:LINE|84|-	905	921	+	7.37879	0.000226	0.255	cataggaggaacaacaa
ELF5_MOUSE.H11MO.0.A	chr1|85468715|85476420|RLTR6-int:ERV1:LTR|16|-	6786	6802	+	6.75758	0.00029	0.256	gaaaacagaaagttgac
ELF5_MOUSE.H11MO.0.A	chr1|85468715|85476420|RLTR6-int:ERV1:LTR|16|-	2526	2542	-	7.16667	0.000246	0.256	AGGACAAGGCAGGCAAC
ELF5_MOUSE.H11MO.0.A	chr1|85468715|85476420|RLTR6-int:ERV1:LTR|16|-	2101	2117	+	7.04545	0.000258	0.256	gcaaagagaaaggacac
ELF5_MOUSE.H11MO.0.A	chr1|85468715|85476420|RLTR6-int:ERV1:LTR|16|-	1893	1909	+	7.25758	0.000237	0.256	gaagagaggcaggagag
ELF5_MOUSE.H11MO.0.A	chr1|85468715|85476420|RLTR6-int:ERV1:LTR|16|-	7439	7455	+	7.12121	0.00025	0.256	agaaagagaaagccaac
ELF5_MOUSE.H11MO.0.A	chr1|85468715|85476420|RLTR6-int:ERV1:LTR|16|-	1418	1434	+	7.04545	0.000258	0.256	cacagaagaaagagaaa
ELF5_MOUSE.H11MO.0.A	chr1|107382004|107383587|Lx9:L1:LINE|290|+	406	422	-	6.84848	0.000279	0.256	GGGAGCAGGACATCAAG
ELF5_MOUSE.H11MO.0.A	chr1|171888503|171889409|RLTR45-int:ERVK:LTR|48|-	216	232	+	7.27273	0.000236	0.256	gagaagaggcagacgtg
ELF5_MOUSE.H11MO.0.A	chr10|24326746|24331122|MMETn-int:ERVK:LTR|32|-	347	363	-	6.84848	0.000279	0.256	ACAAAAGGGAACAGAGT
ELF5_MOUSE.H11MO.0.A	chr10|24326746|24331122|MMETn-int:ERVK:LTR|32|-	285	301	+	6.81818	0.000283	0.256	taagggaggaaaatgtc
ELF5_MOUSE.H11MO.0.A	chr10|24326746|24331122|MMETn-int:ERVK:LTR|32|-	1824	1840	-	7.0303	0.00026	0.256	AGAAGCAGAAACAATAA
ELF5_MOUSE.H11MO.0.A	chr10|24326746|24331122|MMETn-int:ERVK:LTR|32|-	3020	3036	-	6.77273	0.000288	0.256	GAAAGGAGAAAAATCAT
ELF5_MOUSE.H11MO.0.A	chr10|72643192|72643526|L1MB1:L1:LINE|284|+	169	185	+	6.72727	0.000293	0.256	ggaataggaaaagagaa
ELF5_MOUSE.H11MO.0.A	chr10|72643192|72643526|L1MB1:L1:LINE|284|+	162	178	+	7.06061	0.000257	0.256	gactgaaggaataggaa
ELF5_MOUSE.H11MO.0.A	chr10|72643192|72643526|L1MB1:L1:LINE|284|+	131	147	+	6.75758	0.00029	0.256	agaaataggatgtggaa
ELF5_MOUSE.H11MO.0.A	chr12|44713200|44717576|MMETn-int:ERVK:LTR|28|-	2184	2200	-	7	0.000263	0.256	CGAACAGGGAAAACTGT
ELF5_MOUSE.H11MO.0.A	chr12|44713200|44717576|MMETn-int:ERVK:LTR|28|-	347	363	-	6.84848	0.000279	0.256	ACAAAAGGGAACAGAGT
ELF5_MOUSE.H11MO.0.A	chr12|44713200|44717576|MMETn-int:ERVK:LTR|28|-	285	301	+	6.81818	0.000283	0.256	taagggaggaaaatgtc
ELF5_MOUSE.H11MO.0.A	chr12|44713200|44717576|MMETn-int:ERVK:LTR|28|-	3015	3031	-	6.77273	0.000288	0.256	GAAAGGAGAAAAATCAT
ELF5_MOUSE.H11MO.0.A	chr12|83536945|83537232|RLTR31_Mm:ERVK:LTR|152|-	116	132	+	7.25758	0.000237	0.256	ggaagatggagggagag
ELF5_MOUSE.H11MO.0.A	chr12|116402644|116403856|RLTR6-int:ERV1:LTR|174|-	423	439	+	6.75758	0.00029	0.256	gaaaacagaaagttgac
ELF5_MOUSE.H11MO.0.A	chr13|100592582|100593870|IAPEz-int:ERVK:LTR|63|-	17	33	+	6.92424	0.000271	0.256	gggacgagaaaaaactc
ELF5_MOUSE.H11MO.0.A	chr13|119652518|119652604|RLTR31D_MM:ERVK:LTR|163|-	39	55	+	6.69697	0.000297	0.256	agaaaggggagagagag
ELF5_MOUSE.H11MO.0.A	chr13|119653807|119653909|ORR1F:ERVL-MaLR:LTR|229|+	46	62	-	6.86364	0.000278	0.256	CACAGGATGAAGAACAA
ELF5_MOUSE.H11MO.0.A	chr15|37376309|37377463|MTB-int:ERVL-MaLR:LTR|70|-	940	956	-	7	0.000263	0.256	TCAAGAGGGAAAAATAT
ELF5_MOUSE.H11MO.0.A	chr15|74705882|74707434|Tigger10:TcMar-Tigger:DNA|336|-	1427	1443	+	7.22727	0.00024	0.256	gggagcaggcagccaca
ELF5_MOUSE.H11MO.0.A	chr15|79914180|79914360|URR1A:hAT-Charlie:DNA|124|+	133	149	+	6.87879	0.000276	0.256	aacatgaggaactgaaa
ELF5_MOUSE.H11MO.0.A	chr16|96319171|96319460|MTE2a:ERVL-MaLR:LTR|247|+	93	109	+	6.92424	0.000271	0.256	gagaggagaaagccagc
ELF5_MOUSE.H11MO.0.A	chr16|97567839|97568202|MTEa:ERVL-MaLR:LTR|214|+	89	105	+	7.24242	0.000238	0.256	ggatcaaggagggaaaa
ELF5_MOUSE.H11MO.0.A	chr17|12825977|12828078|Lx3B:L1:LINE|111|+	128	144	+	7.18182	0.000244	0.256	gaaaaatggaaatagat
ELF5_MOUSE.H11MO.0.A	chr17|12825977|12828078|Lx3B:L1:LINE|111|+	1229	1245	+	6.72727	0.000293	0.256	gggcaggggaaaagggg
ELF5_MOUSE.H11MO.0.A	chr17|12825977|12828078|Lx3B:L1:LINE|111|+	2068	2084	+	7.24242	0.000238	0.256	aggaggaggataacaac
ELF5_MOUSE.H11MO.0.A	chr17|22773430|22774914|RMER3D-int:ERVK:LTR|202|-	211	227	-	7.0303	0.00026	0.256	AGGGGAAGGATAGGGAA
ELF5_MOUSE.H11MO.0.A	chr17|40524452|40529003|L1Md_F2:L1:LINE|88|-	2945	2961	+	6.68182	0.000298	0.256	ggatcaaggaacttcac
ELF5_MOUSE.H11MO.0.A	chr17|94816022|94816979|ORR1A4-int:ERVL-MaLR:LTR|142|-	198	214	+	6.77273	0.000288	0.256	gaagtgatgaagaagag
ELF5_MOUSE.H11MO.0.A	chr17|94816022|94816979|ORR1A4-int:ERVL-MaLR:LTR|142|-	606	622	+	6.90909	0.000273	0.256	ggaacaagaaactgtaa
ELF5_MOUSE.H11MO.0.A	chr18|15449520|15450153|MER44D:TcMar-Tigger:DNA|280|-	535	551	+	7.18182	0.000244	0.256	gtaagtaggaaaacaga
ELF5_MOUSE.H11MO.0.A	chr2|150404576|150405737|MTB-int:ERVL-MaLR:LTR|123|-	1096	1112	+	7.07576	0.000255	0.256	tgaataagaaagtaaag
ELF5_MOUSE.H11MO.0.A	chr2|150633386|150634700|ORR1C2-int:ERVL-MaLR:LTR|199|+	385	401	+	7.04545	0.000258	0.256	aaaaggagcaagctgaa
ELF5_MOUSE.H11MO.0.A	chr2|150636755|150637453|RMER6A:ERVK:LTR|129|-	638	654	+	6.74242	0.000291	0.256	agatggaggcagtaagt
ELF5_MOUSE.H11MO.0.A	chr2|150636755|150637453|RMER6A:ERVK:LTR|129|-	562	578	+	6.78788	0.000286	0.256	agaactaggaaaacatt
ELF5_MOUSE.H11MO.0.A	chr2|181846936|181848114|RLTR17D_Mm:ERVK:LTR|218|-	924	940	-	7.21212	0.000241	0.256	GAGAGAGGAAAAAAAAA
ELF5_MOUSE.H11MO.0.A	chr3|40978145|40979469|MTEa-int:ERVL-MaLR:LTR|255|+	380	396	+	6.71212	0.000295	0.256	gaaagcaggaggactgg
ELF5_MOUSE.H11MO.0.A	chr3|129758044|129763494|ERVB3_1-I_MM-int:ERVK:LTR|1|+	2148	2164	-	6.68182	0.000298	0.256	AGATGAAGAAAAATGAA
ELF5_MOUSE.H11MO.0.A	chr3|129758044|129763494|ERVB3_1-I_MM-int:ERVK:LTR|1|+	833	849	+	7.06061	0.000257	0.256	aggacgagaaaggtcac
ELF5_MOUSE.H11MO.0.A	chr4|41011194|41012256|MTE2a-int:ERVL-MaLR:LTR|246|+	134	150	+	6.78788	0.000286	0.256	gaagcacggaagaaata
ELF5_MOUSE.H11MO.0.A	chr4|122779729|122780054|ORR1D2:ERVL-MaLR:LTR|215|+	198	214	-	7.18182	0.000244	0.256	AGCAGAAGGTAAGAGAG
ELF5_MOUSE.H11MO.0.A	chr4|146503672|146511251|MuLV-int:ERV1:LTR|68|+	4038	4054	+	6.89394	0.000274	0.256	gcaagaaggacagcgaa
ELF5_MOUSE.H11MO.0.A	chr4|146503672|146511251|MuLV-int:ERV1:LTR|68|+	1815	1831	+	7.28788	0.000234	0.256	aaacagaggaaaaagaa
ELF5_MOUSE.H11MO.0.A	chr5|114891844|114894525|MMVL30-int:ERV1:LTR|32|+	740	756	+	7.01515	0.000261	0.256	agaaaaatgaaatgctg
ELF5_MOUSE.H11MO.0.A	chr6|128559210|128559477|B4A:B4:SINE|263|-	220	236	+	6.98485	0.000264	0.256	tgaaaaagcaaggaagg
ELF5_MOUSE.H11MO.0.A	chr6|128567264|128567644|MTD:ERVL-MaLR:LTR|201|+	256	272	-	7.22727	0.00024	0.256	TGGAGCAGGAATTCAAG
ELF5_MOUSE.H11MO.0.A	chr7|98192608|98192736|ID_B1:B4:SINE|266|+	40	56	+	7.12121	0.00025	0.256	aggtgaaggcaggaggt
ELF5_MOUSE.H11MO.0.A	chr7|98192785|98193078|MLT1D:ERVL-MaLR:LTR|329|+	274	290	+	7.30303	0.000233	0.256	agcaacaggaaactaat
ELF5_MOUSE.H11MO.0.A	chr7|98237519|98242455|L1Md_F2:L1:LINE|64|+	3401	3417	+	7.21212	0.000241	0.256	agaagctggaagcaatc
ELF5_MOUSE.H11MO.0.A	chr9|21907658|21907774|ID_B1:B4:SINE|239|+	26	42	+	6.80303	0.000284	0.256	gcatgcaggaagtcctg
ELF5_MOUSE.H11MO.0.A	chr9|21908606|21908789|ID_B1:B4:SINE|296|-	106	122	+	6.78788	0.000286	0.256	ggcaggaggatcggaag
ELF5_MOUSE.H11MO.0.A	chr10|83603275|83603956|L1_Mus1:L1:LINE|42|+	384	400	+	6.56061	0.000313	0.261	agaagctggaaagaacc
ELF5_MOUSE.H11MO.0.A	chr12|44713200|44717576|MMETn-int:ERVK:LTR|28|-	3888	3904	+	6.60606	0.000307	0.261	gggatgaggagaaacga
ELF5_MOUSE.H11MO.0.A	chr13|119653807|119653909|ORR1F:ERVL-MaLR:LTR|229|+	73	89	+	6.62121	0.000306	0.261	gaagcagggaaaaactg
ELF5_MOUSE.H11MO.0.A	chr16|96319171|96319460|MTE2a:ERVL-MaLR:LTR|247|+	172	188	-	6.57576	0.000311	0.261	CAAGGCAGGAACATGAA
ELF5_MOUSE.H11MO.0.A	chr3|106129173|106130391|L1_Mus4:L1:LINE|84|-	291	307	+	6.56061	0.000313	0.261	agaagctggaaagaacc
ELF5_MOUSE.H11MO.0.A	chr3|129758044|129763494|ERVB3_1-I_MM-int:ERVK:LTR|1|+	2733	2749	-	6.57576	0.000311	0.261	AAAATAAGGAACTGTAC
ELF5_MOUSE.H11MO.0.A	chr7|17540670|17542604|MMVL30-int:ERV1:LTR|28|+	93	109	-	6.54545	0.000315	0.261	CGGTGGAGGAATATGAA
ELF5_MOUSE.H11MO.0.A	chr7|98237519|98242455|L1Md_F2:L1:LINE|64|+	4319	4335	+	6.56061	0.000313	0.261	ggatcaaggaactccac
ELF5_MOUSE.H11MO.0.A	chr1|85468715|85476420|RLTR6-int:ERV1:LTR|16|-	5784	5800	+	6.4697	0.000324	0.262	tgaaaagggaaacattg
ELF5_MOUSE.H11MO.0.A	chr15|55253926|55254066|MIRb:MIR:SINE|289|-	33	49	+	6.48485	0.000322	0.262	tgaaaaatgaaggtaat
ELF5_MOUSE.H11MO.0.A	chr15|74705882|74707434|Tigger10:TcMar-Tigger:DNA|336|-	106	122	+	6.45455	0.000326	0.262	gagagtaggaaggctct
ELF5_MOUSE.H11MO.0.A	chr16|97567839|97568202|MTEa:ERVL-MaLR:LTR|214|+	281	297	-	6.4697	0.000324	0.262	GCTGAAGGGAAGAAGGA
ELF5_MOUSE.H11MO.0.A	chr17|40524452|40529003|L1Md_F2:L1:LINE|88|-	828	844	+	6.5303	0.000317	0.262	caaggaaggaataaaaa
ELF5_MOUSE.H11MO.0.A	chr18|15607629|15608365|RMER1C:Other:Other|221|-	659	675	+	6.48485	0.000322	0.262	aggactgggaagggatt
ELF5_MOUSE.H11MO.0.A	chr3|106129173|106130391|L1_Mus4:L1:LINE|84|-	83	99	+	6.45455	0.000326	0.262	agaatgaggaacactcc
ELF5_MOUSE.H11MO.0.A	chr7|98237519|98242455|L1Md_F2:L1:LINE|64|+	2252	2268	+	6.4697	0.000324	0.262	caaggaaggaataaaga
ELF5_MOUSE.H11MO.0.A	chr10|24326746|24331122|MMETn-int:ERVK:LTR|32|-	3900	3916	-	6.40909	0.000332	0.264	AGGAGCTGGAAGTCGTT
ELF5_MOUSE.H11MO.0.A	chr12|44713200|44717576|MMETn-int:ERVK:LTR|28|-	3900	3916	-	6.40909	0.000332	0.264	AGGAGCTGGAAGTCGTT
ELF5_MOUSE.H11MO.0.A	chr10|72643742|72644558|RLTR17D_Mm:ERVK:LTR|245|+	143	159	-	6.39394	0.000334	0.265	AATAACAGGAAAAGCAT
ELF5_MOUSE.H11MO.0.A	chr3|129758044|129763494|ERVB3_1-I_MM-int:ERVK:LTR|1|+	2018	2034	+	6.37879	0.000336	0.266	aagtggaggaagctatc
ELF5_MOUSE.H11MO.0.A	chr1|85468715|85476420|RLTR6-int:ERV1:LTR|16|-	1677	1693	-	6.07576	0.000378	0.267	CGCTCAAGGAAGACTGA
ELF5_MOUSE.H11MO.0.A	chr1|85468715|85476420|RLTR6-int:ERV1:LTR|16|-	5157	5173	+	6.18182	0.000363	0.267	gagaggatgaataggac
ELF5_MOUSE.H11MO.0.A	chr1|85468715|85476420|RLTR6-int:ERV1:LTR|16|-	5366	5382	-	6.13636	0.000369	0.267	GCAAAGAGGAGGGTAAG
ELF5_MOUSE.H11MO.0.A	chr1|85468715|85476420|RLTR6-int:ERV1:LTR|16|-	6812	6828	+	6.10606	0.000373	0.267	agtttcaggaagagggc
ELF5_MOUSE.H11MO.0.A	chr1|85468715|85476420|RLTR6-int:ERV1:LTR|16|-	1897	1913	+	6.07576	0.000378	0.267	agaggcaggagagagag
ELF5_MOUSE.H11MO.0.A	chr1|85468715|85476420|RLTR6-int:ERV1:LTR|16|-	3375	3391	+	6.10606	0.000373	0.267	gaggcccggaagaagac
ELF5_MOUSE.H11MO.0.A	chr10|111781331|111782045|L1_Mur3:L1:LINE|157|-	569	585	+	6.28788	0.000348	0.267	taaacagggaaatgctg
ELF5_MOUSE.H11MO.0.A	chr12|83536945|83537232|RLTR31_Mm:ERVK:LTR|152|-	105	121	+	6.30303	0.000346	0.267	cacagaagaaaggaaga
ELF5_MOUSE.H11MO.0.A	chr12|83536945|83537232|RLTR31_Mm:ERVK:LTR|152|-	255	271	-	6.31818	0.000344	0.267	AGAGAAAGAAAAAGAAA
ELF5_MOUSE.H11MO.0.A	chr12|116402644|116403856|RLTR6-int:ERV1:LTR|174|-	764	780	+	6.07576	0.000378	0.267	aggactaggaatagcgg
ELF5_MOUSE.H11MO.0.A	chr17|12825977|12828078|Lx3B:L1:LINE|111|+	1469	1485	+	6.07576	0.000378	0.267	agtagaaggatggggtt
ELF5_MOUSE.H11MO.0.A	chr17|40112572|40113621|MMERVK9C_I-int:ERVK:LTR|117|-	14	30	+	6.25758	0.000352	0.267	tgcgggaggaaaatgtc
ELF5_MOUSE.H11MO.0.A	chr17|40524452|40529003|L1Md_F2:L1:LINE|88|-	2448	2464	+	6.12121	0.000371	0.267	agaagatggaaagatct
ELF5_MOUSE.H11MO.0.A	chr2|150633386|150634700|ORR1C2-int:ERVL-MaLR:LTR|199|+	565	581	+	6.06061	0.00038	0.267	taaaaaaggaattaagc
ELF5_MOUSE.H11MO.0.A	chr2|150636755|150637453|RMER6A:ERVK:LTR|129|-	137	153	+	6.09091	0.000376	0.267	caaacaatgaaggtaaa
ELF5_MOUSE.H11MO.0.A	chr2|181846936|181848114|RLTR17D_Mm:ERVK:LTR|218|-	491	507	+	6.30303	0.000346	0.267	ggtacaaggataaaaaa
ELF5_MOUSE.H11MO.0.A	chr3|96465912|96466505|RLTR18:ERVK:LTR|186|-	564	580	-	6.10606	0.000373	0.267	GAGGTAGGGAAGGGAAC
ELF5_MOUSE.H11MO.0.A	chr3|129758044|129763494|ERVB3_1-I_MM-int:ERVK:LTR|1|+	55	71	+	6.13636	0.000369	0.267	gggaagaggatgcgctc
ELF5_MOUSE.H11MO.0.A	chr3|129758044|129763494|ERVB3_1-I_MM-int:ERVK:LTR|1|+	2819	2835	+	6.21212	0.000358	0.267	tacacaaggaaggttat
ELF5_MOUSE.H11MO.0.A	chr3|129758044|129763494|ERVB3_1-I_MM-int:ERVK:LTR|1|+	3130	3146	+	6.09091	0.000376	0.267	aggagaagcaactaaaa
ELF5_MOUSE.H11MO.0.A	chr4|129615018|129616096|RMER12:ERVK:LTR|130|-	671	687	+	6.06061	0.00038	0.267	tgatcaaggaaaaccat
ELF5_MOUSE.H11MO.0.A	chr4|139962248|139962531|L1ME4a:L1:LINE|354|+	210	226	+	6.24242	0.000354	0.267	aacagaagaaagagacc
ELF5_MOUSE.H11MO.0.A	chr4|146503672|146511251|MuLV-int:ERV1:LTR|68|+	5916	5932	+	6.15152	0.000367	0.267	agaaaaaggacaagact
ELF5_MOUSE.H11MO.0.A	chr4|146503672|146511251|MuLV-int:ERV1:LTR|68|+	1992	2008	+	6.24242	0.000354	0.267	actgcaaggaaaaggga
ELF5_MOUSE.H11MO.0.A	chr5|114891844|114894525|MMVL30-int:ERV1:LTR|32|+	2221	2237	+	6.27273	0.00035	0.267	ggaaagataaaaaagaa
ELF5_MOUSE.H11MO.0.A	chr6|127671228|127671605|L1_Mus3:L1:LINE|77|-	289	305	+	6.07576	0.000378	0.267	ggagagaggaggggtag
ELF5_MOUSE.H11MO.0.A	chr7|17540670|17542604|MMVL30-int:ERV1:LTR|28|+	1812	1828	-	6.09091	0.000376	0.267	AGAATAAGGCAGATTAG
ELF5_MOUSE.H11MO.0.A	chr7|98237519|98242455|L1Md_F2:L1:LINE|64|+	247	263	+	6.15152	0.000367	0.267	cacaagaggaacaagct
ELF5_MOUSE.H11MO.0.A	chr7|98237519|98242455|L1Md_F2:L1:LINE|64|+	3853	3869	+	6.12121	0.000371	0.267	agaagatggaaagatct
ELF5_MOUSE.H11MO.0.A	chr8|94392915|94393056|MER20:hAT-Charlie:DNA|303|+	89	105	+	6.24242	0.000354	0.267	gatgacaggaagagatg
ELF5_MOUSE.H11MO.0.A	chr8|117661602|117662585|Lx8:L1:LINE|295|-	396	412	-	6.31818	0.000344	0.267	AGTACCAGGAACAAACT
ELF5_MOUSE.H11MO.0.A	chr9|35049839|35050201|MTC:ERVL-MaLR:LTR|156|+	126	142	+	6.18182	0.000363	0.267	tgaaggaggagggccca
ELF5_MOUSE.H11MO.0.A	chr2|150636755|150637453|RMER6A:ERVK:LTR|129|-	314	330	+	6.0303	0.000384	0.268	agaagcaggcagttttg
ELF5_MOUSE.H11MO.0.A	chr2|181846936|181848114|RLTR17D_Mm:ERVK:LTR|218|-	404	420	+	6.04545	0.000382	0.268	agaaaaagaaaggcttg
ELF5_MOUSE.H11MO.0.A	chr10|72643192|72643526|L1MB1:L1:LINE|284|+	246	262	+	6.01515	0.000387	0.269	gcaaccatgaacaggga
ELF5_MOUSE.H11MO.0.A	chr17|12825977|12828078|Lx3B:L1:LINE|111|+	1223	1239	+	5.95455	0.000396	0.273	ggggaggggcaggggaa
ELF5_MOUSE.H11MO.0.A	chr3|106129173|106130391|L1_Mus4:L1:LINE|84|-	1169	1185	+	5.9697	0.000393	0.273	ggaaaggggatgatgtt
ELF5_MOUSE.H11MO.0.A	chr1|85468715|85476420|RLTR6-int:ERV1:LTR|16|-	2035	2051	+	5.80303	0.000419	0.277	gcaacagggcagtgaaa
ELF5_MOUSE.H11MO.0.A	chr10|24326746|24331122|MMETn-int:ERVK:LTR|32|-	3891	3907	+	5.78788	0.000421	0.277	atgaggaggaacgactt
ELF5_MOUSE.H11MO.0.A	chr11|63448418|63449364|Lx5:L1:LINE|204|-	112	128	+	5.89394	0.000405	0.277	agacctaggaaggggga
ELF5_MOUSE.H11MO.0.A	chr11|63448418|63449364|Lx5:L1:LINE|204|-	864	880	+	5.78788	0.000421	0.277	tgaagaggaaagggctg
ELF5_MOUSE.H11MO.0.A	chr17|12825977|12828078|Lx3B:L1:LINE|111|+	599	615	+	5.80303	0.000419	0.277	tgatcagggaaatgcaa
ELF5_MOUSE.H11MO.0.A	chr17|12825977|12828078|Lx3B:L1:LINE|111|+	514	530	+	5.81818	0.000417	0.277	caaaaaatgaagtatag
ELF5_MOUSE.H11MO.0.A	chr18|15602316|15602835|MTEa-int:ERVL-MaLR:LTR|304|-	462	478	+	5.78788	0.000421	0.277	aagaacagaaaataggg
ELF5_MOUSE.H11MO.0.A	chr2|150404576|150405737|MTB-int:ERVL-MaLR:LTR|123|-	654	670	+	5.90909	0.000403	0.277	ggaaccgtgaagagctc
ELF5_MOUSE.H11MO.0.A	chr3|129758044|129763494|ERVB3_1-I_MM-int:ERVK:LTR|1|+	1261	1277	+	5.80303	0.000419	0.277	taattaaggaaaaaaaa
ELF5_MOUSE.H11MO.0.A	chr4|137687311|137687519|L2b:L2:LINE|332|-	157	173	-	5.80303	0.000419	0.277	AACTTGAGGAAGGGGTG
ELF5_MOUSE.H11MO.0.A	chr4|146503672|146511251|MuLV-int:ERV1:LTR|68|+	7181	7197	+	5.81818	0.000417	0.277	aaaagaaggaggattat
ELF5_MOUSE.H11MO.0.A	chr4|146503672|146511251|MuLV-int:ERV1:LTR|68|+	4167	4183	+	5.84848	0.000412	0.277	ggcagaaggtaagaagc
ELF5_MOUSE.H11MO.0.A	chr4|146503672|146511251|MuLV-int:ERV1:LTR|68|+	2810	2826	+	5.81818	0.000417	0.277	agcaggtggaagacatc
ELF5_MOUSE.H11MO.0.A	chr6|127671228|127671605|L1_Mus3:L1:LINE|77|-	282	298	+	5.80303	0.000419	0.277	agcagggggagagagga
ELF5_MOUSE.H11MO.0.A	chr7|24383723|24383834|B3A:B2:SINE|215|+	28	44	-	5.80303	0.000419	0.277	AAGAGCAGGAGGTGGTC
ELF5_MOUSE.H11MO.0.A	chr4|41011194|41012256|MTE2a-int:ERVL-MaLR:LTR|246|+	334	350	+	5.77273	0.000424	0.278	gacaataggaagtgtgt
ELF5_MOUSE.H11MO.0.A	chr1|85468715|85476420|RLTR6-int:ERV1:LTR|16|-	159	175	+	5.74242	0.000429	0.279	ccgagagggaacgcggg
ELF5_MOUSE.H11MO.0.A	chr10|111774268|111774474|ID_B1:B4:SINE|268|+	101	117	-	5.71212	0.000434	0.279	AGTGCTAGGAAGAAAGG
ELF5_MOUSE.H11MO.0.A	chr13|100592582|100593870|IAPEz-int:ERVK:LTR|63|-	1012	1028	+	5.72727	0.000431	0.279	agattaaggaaattgcc
ELF5_MOUSE.H11MO.0.A	chr3|129758044|129763494|ERVB3_1-I_MM-int:ERVK:LTR|1|+	1229	1245	-	5.71212	0.000434	0.279	TCCAGGGGGAACTGGAA
ELF5_MOUSE.H11MO.0.A	chr8|70883208|70883426|MLT1C:ERVL-MaLR:LTR|373|-	157	173	-	5.71212	0.000434	0.279	CACAGAAGGAACATGTT
ELF5_MOUSE.H11MO.0.A	chr13|100592582|100593870|IAPEz-int:ERVK:LTR|63|-	459	475	+	5.68182	0.000439	0.28	ggagcaaggagaaacgg
ELF5_MOUSE.H11MO.0.A	chr17|94816022|94816979|ORR1A4-int:ERVL-MaLR:LTR|142|-	477	493	+	5.68182	0.000439	0.28	agcaggacgaacagcag
ELF5_MOUSE.H11MO.0.A	chr4|146503672|146511251|MuLV-int:ERV1:LTR|68|+	4365	4381	+	5.69697	0.000436	0.28	tcaaaagggaaacagtg
ELF5_MOUSE.H11MO.0.A	chr2|150404576|150405737|MTB-int:ERVL-MaLR:LTR|123|-	941	957	+	5.65152	0.000444	0.281	tcttgaaggaagaaggt
ELF5_MOUSE.H11MO.0.A	chr2|150633386|150634700|ORR1C2-int:ERVL-MaLR:LTR|199|+	140	156	+	5.66667	0.000441	0.281	ggagcatggaagacagt
ELF5_MOUSE.H11MO.0.A	chr8|117661602|117662585|Lx8:L1:LINE|295|-	193	209	-	5.63636	0.000446	0.282	GCAGGCAGGAAGCCCCC
ELF5_MOUSE.H11MO.0.A	chr11|3922687|3923157|MT2A:ERVL:LTR|234|+	252	268	-	5.5	0.00047	0.283	AGTGTGAGGAAGTTGGT
ELF5_MOUSE.H11MO.0.A	chr11|87807656|87808188|RMER19A:ERVK:LTR|107|+	475	491	+	5.4697	0.000475	0.283	ggctagaggaaacatcg
ELF5_MOUSE.H11MO.0.A	chr11|116767238|116767620|ORR1B1:ERVL-MaLR:LTR|142|-	110	126	+	5.57576	0.000457	0.283	tgttggaggaagtgtgt
ELF5_MOUSE.H11MO.0.A	chr12|83536945|83537232|RLTR31_Mm:ERVK:LTR|152|-	187	203	+	5.57576	0.000457	0.283	tataaaaggaaagaata
ELF5_MOUSE.H11MO.0.A	chr16|21951788|21952704|RMER13B:ERVK:LTR|205|-	411	427	-	5.60606	0.000451	0.283	GAAAAGAGGCAGTCCAT
ELF5_MOUSE.H11MO.0.A	chr17|12825977|12828078|Lx3B:L1:LINE|111|+	1200	1216	+	5.59091	0.000454	0.283	gagggagggaactgagt
ELF5_MOUSE.H11MO.0.A	chr17|40524452|40529003|L1Md_F2:L1:LINE|88|-	316	332	+	5.51515	0.000467	0.283	aagacaaggaggggcac
ELF5_MOUSE.H11MO.0.A	chr4|146503672|146511251|MuLV-int:ERV1:LTR|68|+	812	828	-	5.48485	0.000472	0.283	GGCGGGAGGACGGGAGC
ELF5_MOUSE.H11MO.0.A	chr4|146503672|146511251|MuLV-int:ERV1:LTR|68|+	1743	1759	+	5.56061	0.000459	0.283	tagtgagggaagctgaa
ELF5_MOUSE.H11MO.0.A	chr4|146503672|146511251|MuLV-int:ERV1:LTR|68|+	5437	5453	-	5.60606	0.000451	0.283	CCGACACGGAAGGGGTG
ELF5_MOUSE.H11MO.0.A	chr5|66285815|66287767|ORR1A4-int:ERVL-MaLR:LTR|121|+	122	138	+	5.5	0.00047	0.283	ggaatatggaagacatt
ELF5_MOUSE.H11MO.0.A	chr5|66285815|66287767|ORR1A4-int:ERVL-MaLR:LTR|121|+	910	926	+	5.5	0.00047	0.283	gaaaacagaaagctggt
ELF5_MOUSE.H11MO.0.A	chr5|114891844|114894525|MMVL30-int:ERV1:LTR|32|+	2571	2587	-	5.54545	0.000462	0.283	GGGAACAGAAACAGAAT
ELF5_MOUSE.H11MO.0.A	chr6|127671228|127671605|L1_Mus3:L1:LINE|77|-	326	342	+	5.56061	0.000459	0.283	taggaaaggaaataaca
ELF5_MOUSE.H11MO.0.A	chr7|17540670|17542604|MMVL30-int:ERV1:LTR|28|+	1824	1840	-	5.54545	0.000462	0.283	GGGAACAGAAACAGAAT
ELF5_MOUSE.H11MO.0.A	chr7|27125433|27125608|ID_B1:B4:SINE|250|+	60	76	+	5.5	0.00047	0.283	ggaggcaggagggccaa
ELF5_MOUSE.H11MO.0.A	chr7|98209843|98210939|MTA_Mm-int:ERVL-MaLR:LTR|35|+	524	540	+	5.48485	0.000472	0.283	gaaggcatgaaggggtc
ELF5_MOUSE.H11MO.0.A	chr7|98209843|98210939|MTA_Mm-int:ERVL-MaLR:LTR|35|+	149	165	+	5.4697	0.000475	0.283	agaacaatgcagaagat
ELF5_MOUSE.H11MO.0.A	chr7|98237519|98242455|L1Md_F2:L1:LINE|64|+	1737	1753	+	5.57576	0.000457	0.283	aagacaaggagggacac
ELF5_MOUSE.H11MO.0.A	chr1|85468715|85476420|RLTR6-int:ERV1:LTR|16|-	1050	1066	-	5.42424	0.000483	0.284	GGCAGGGGGTAAGGGGG
ELF5_MOUSE.H11MO.0.A	chr10|24326746|24331122|MMETn-int:ERVK:LTR|32|-	82	98	+	5.42424	0.000483	0.284	ggataagggaaattcat
ELF5_MOUSE.H11MO.0.A	chr12|44713200|44717576|MMETn-int:ERVK:LTR|28|-	82	98	+	5.42424	0.000483	0.284	ggataagggaaattcat
ELF5_MOUSE.H11MO.0.A	chr16|21951788|21952704|RMER13B:ERVK:LTR|205|-	799	815	-	5.42424	0.000483	0.284	GCCATAAGGAAGCCCCA
ELF5_MOUSE.H11MO.0.A	chr2|103446519|103446729|ID_B1:B4:SINE|268|+	121	137	+	5.42424	0.000483	0.284	ggaggcaggagggtcgg
ELF5_MOUSE.H11MO.0.A	chr1|85468715|85476420|RLTR6-int:ERV1:LTR|16|-	2174	2190	+	5.39394	0.000489	0.286	tgattagggaagtcggg
ELF5_MOUSE.H11MO.0.A	chr1|85468715|85476420|RLTR6-int:ERV1:LTR|16|-	2003	2019	+	5.34848	0.000497	0.287	acagtcaggaaaaggta
ELF5_MOUSE.H11MO.0.A	chr1|85468715|85476420|RLTR6-int:ERV1:LTR|16|-	2009	2025	+	5.30303	0.000505	0.287	aggaaaaggtaaaatag
ELF5_MOUSE.H11MO.0.A	chr1|85468715|85476420|RLTR6-int:ERV1:LTR|16|-	6162	6178	+	5.33333	0.0005	0.287	aaaacgaggtagtggct
ELF5_MOUSE.H11MO.0.A	chr10|24326746|24331122|MMETn-int:ERVK:LTR|32|-	2108	2124	-	5.28788	0.000508	0.287	AGGATGAGAAAAATGAC
ELF5_MOUSE.H11MO.0.A	chr10|72643742|72644558|RLTR17D_Mm:ERVK:LTR|245|+	438	454	-	5.31818	0.000502	0.287	AGTAGGAGAAAGTCAGT
ELF5_MOUSE.H11MO.0.A	chr12|44713200|44717576|MMETn-int:ERVK:LTR|28|-	2107	2123	-	5.28788	0.000508	0.287	AGGATGAGAAAAATGAC
ELF5_MOUSE.H11MO.0.A	chr12|116402644|116403856|RLTR6-int:ERV1:LTR|174|-	902	918	-	5.30303	0.000505	0.287	CTGACAGGGAAGTTAAA
ELF5_MOUSE.H11MO.0.A	chr14|8357753|8357892|MLT1K:ERVL-MaLR:LTR|284|+	111	127	-	5.31818	0.000502	0.287	CAAAACAGGAACTGTAC
ELF5_MOUSE.H11MO.0.A	chr17|12825977|12828078|Lx3B:L1:LINE|111|+	1780	1796	+	5.30303	0.000505	0.287	gaaatctggaagaagct
ELF5_MOUSE.H11MO.0.A	chr17|12825977|12828078|Lx3B:L1:LINE|111|+	905	921	+	5.37879	0.000491	0.287	agaagctggaaacaacc
ELF5_MOUSE.H11MO.0.A	chr18|15607629|15608365|RMER1C:Other:Other|221|-	289	305	+	5.28788	0.000508	0.287	gtaaagagcaagaaggt
ELF5_MOUSE.H11MO.0.A	chr6|127671228|127671605|L1_Mus3:L1:LINE|77|-	57	73	+	5.31818	0.000502	0.287	cctaggaggaacgacaa
ELF5_MOUSE.H11MO.0.A	chr7|17540670|17542604|MMVL30-int:ERV1:LTR|28|+	211	227	+	5.30303	0.000505	0.287	agaaaaataaagaacaa
ELF5_MOUSE.H11MO.0.A	chr1|90932349|90932649|ORR1A2:ERVL-MaLR:LTR|50|-	169	185	-	5.16667	0.000531	0.288	CAAGGCAGGAACATGGC
ELF5_MOUSE.H11MO.0.A	chr10|111781331|111782045|L1_Mur3:L1:LINE|157|-	382	398	+	5.19697	0.000525	0.288	cataagaggaaaaaatc
ELF5_MOUSE.H11MO.0.A	chr12|116402644|116403856|RLTR6-int:ERV1:LTR|174|-	930	946	+	5.16667	0.000531	0.288	cagaataggaagggact
ELF5_MOUSE.H11MO.0.A	chr13|100592582|100593870|IAPEz-int:ERVK:LTR|63|-	930	946	+	5.18182	0.000528	0.288	gaacaaaggaaaataga
ELF5_MOUSE.H11MO.0.A	chr13|100592582|100593870|IAPEz-int:ERVK:LTR|63|-	462	478	+	5.22727	0.00052	0.288	gcaaggagaaacggtaa
ELF5_MOUSE.H11MO.0.A	chr2|79329543|79330481|RMER3D-int:ERVK:LTR|202|-	307	323	-	5.18182	0.000528	0.288	AAGACAGGGAAAGCTGT
ELF5_MOUSE.H11MO.0.A	chr2|150633386|150634700|ORR1C2-int:ERVL-MaLR:LTR|199|+	1082	1098	-	5.13636	0.000537	0.288	GAAGGGGGAAAGGAGTA
ELF5_MOUSE.H11MO.0.A	chr2|150636755|150637453|RMER6A:ERVK:LTR|129|-	394	410	+	5.15152	0.000534	0.288	aagccagggaaggagaa
ELF5_MOUSE.H11MO.0.A	chr3|41757303|41758726|L1MA5:L1:LINE|286|+	1405	1421	+	5.18182	0.000528	0.288	ggagtggggaataaaaa
ELF5_MOUSE.H11MO.0.A	chr3|96465912|96466505|RLTR18:ERVK:LTR|186|-	569	585	-	5.13636	0.000537	0.288	TGAGGGAGGTAGGGAAG
ELF5_MOUSE.H11MO.0.A	chr4|146503672|146511251|MuLV-int:ERV1:LTR|68|+	3892	3908	-	5.27273	0.000511	0.288	AGAGGGAGCAAGGTGGC
ELF5_MOUSE.H11MO.0.A	chr5|65999677|65999863|B2_Mm1t:B2:SINE|76|-	108	124	-	5.15152	0.000534	0.288	AGAAGAAGGCATCAGAT
ELF5_MOUSE.H11MO.0.A	chr5|114891844|114894525|MMVL30-int:ERV1:LTR|32|+	1901	1917	+	5.21212	0.000523	0.288	gaaaaaagaaaaactag
ELF5_MOUSE.H11MO.0.A	chr5|144191785|144191891|PB1D10:Alu:SINE|221|-	44	60	+	5.19697	0.000525	0.288	gtgaggaggatcaggag
ELF5_MOUSE.H11MO.0.A	chr5|144191811|144191976|ID_B1:B4:SINE|239|-	129	145	+	5.19697	0.000525	0.288	gtgaggaggatcaggag
ELF5_MOUSE.H11MO.0.A	chr5|144192999|144193116|B1F:Alu:SINE|269|-	21	37	+	5.13636	0.000537	0.288	ggcagagggaggggctg
ELF5_MOUSE.H11MO.0.A	chr5|144193808|144193985|ID_B1:B4:SINE|266|-	130	146	-	5.24242	0.000517	0.288	TGGGGAAGGATGGTGAA
ELF5_MOUSE.H11MO.0.A	chr7|98209843|98210939|MTA_Mm-int:ERVL-MaLR:LTR|35|+	860	876	-	5.22727	0.00052	0.288	TCAAGAGGGAAAATATC
ELF5_MOUSE.H11MO.0.A	chr7|98210939|98211334|MTA_Mm:ERVL-MaLR:LTR|25|+	117	133	+	5.22727	0.00052	0.288	tcaagggggaaggctcc
ELF5_MOUSE.H11MO.0.A	chr10|62185867|62186051|B2_Mm2:B2:SINE|114|-	107	123	-	5.09091	0.000546	0.289	AGAAGAAGGCATCGGAT
ELF5_MOUSE.H11MO.0.A	chr17|40524452|40529003|L1Md_F2:L1:LINE|88|-	2912	2928	-	5.10606	0.000543	0.289	AGTACAAGGAGATAGGA
ELF5_MOUSE.H11MO.0.A	chr2|150636755|150637453|RMER6A:ERVK:LTR|129|-	300	316	+	5.10606	0.000543	0.289	cagagaaggagaggaga
ELF5_MOUSE.H11MO.0.A	chr4|146503672|146511251|MuLV-int:ERV1:LTR|68|+	1312	1328	+	5.07576	0.000549	0.289	cggagaagaaaagcagc
ELF5_MOUSE.H11MO.0.A	chr5|114891844|114894525|MMVL30-int:ERV1:LTR|32|+	215	231	+	5.07576	0.000549	0.289	cctagggggaaaatgag
ELF5_MOUSE.H11MO.0.A	chr7|98237519|98242455|L1Md_F2:L1:LINE|64|+	4286	4302	-	5.10606	0.000543	0.289	AGTACAAGGAGATAGGA
ELF5_MOUSE.H11MO.0.A	chr9|21908606|21908789|ID_B1:B4:SINE|296|-	103	119	+	5.09091	0.000546	0.289	agaggcaggaggatcgg
ELF5_MOUSE.H11MO.0.A	chr10|83603275|83603956|L1_Mus1:L1:LINE|42|+	633	649	+	5.04545	0.000555	0.29	aaaacaagaaaatcagg
ELF5_MOUSE.H11MO.0.A	chr3|41757303|41758726|L1MA5:L1:LINE|286|+	938	954	+	5.06061	0.000552	0.29	gtaaggagaaagagttc
ELF5_MOUSE.H11MO.0.A	chr5|144192999|144193116|B1F:Alu:SINE|269|-	36	52	+	5.04545	0.000555	0.29	tgaggcaggaggatgga
ELF5_MOUSE.H11MO.0.A	chr6|128567264|128567644|MTD:ERVL-MaLR:LTR|201|+	319	335	-	5.06061	0.000552	0.29	TTCAGGGGGAAAAGGGT
ELF5_MOUSE.H11MO.0.A	chr13|119653929|119654113|ORR1F:ERVL-MaLR:LTR|238|+	27	43	-	5.01515	0.000562	0.291	AGACCAAGGAAGCTGCT
ELF5_MOUSE.H11MO.0.A	chr17|94816022|94816979|ORR1A4-int:ERVL-MaLR:LTR|142|-	911	927	-	5.0303	0.000559	0.291	AAAAAAAGAAAATCAAA
ELF5_MOUSE.H11MO.0.A	chr1|85468715|85476420|RLTR6-int:ERV1:LTR|16|-	4116	4132	+	4.9697	0.000571	0.292	atagaggggaagcgaaa
ELF5_MOUSE.H11MO.0.A	chr10|24326746|24331122|MMETn-int:ERVK:LTR|32|-	3834	3850	-	4.9697	0.000571	0.292	GCAAGGGTGAAAAGCCA
ELF5_MOUSE.H11MO.0.A	chr12|44713200|44717576|MMETn-int:ERVK:LTR|28|-	3834	3850	-	4.9697	0.000571	0.292	GCAAGGGTGAAAAGCCA
ELF5_MOUSE.H11MO.0.A	chr16|96319171|96319460|MTE2a:ERVL-MaLR:LTR|247|+	270	286	+	4.95455	0.000574	0.292	acagaagggaagctaaa
ELF5_MOUSE.H11MO.0.A	chr16|97568544|97568731|B3:B2:SINE|186|+	112	128	+	4.95455	0.000574	0.292	ggaaccaggcacgcaaa
ELF5_MOUSE.H11MO.0.A	chr17|12825977|12828078|Lx3B:L1:LINE|111|+	2065	2081	+	4.93939	0.000577	0.292	aacaggaggaggataac
ELF5_MOUSE.H11MO.0.A	chr17|94816022|94816979|ORR1A4-int:ERVL-MaLR:LTR|142|-	869	885	+	4.92424	0.000581	0.292	ggaatggtgaagtatat
ELF5_MOUSE.H11MO.0.A	chr18|15602316|15602835|MTEa-int:ERVL-MaLR:LTR|304|-	310	326	-	4.98485	0.000568	0.292	GGCAGAATGTAGAGGAA
ELF5_MOUSE.H11MO.0.A	chr3|129758044|129763494|ERVB3_1-I_MM-int:ERVK:LTR|1|+	1223	1239	-	4.93939	0.000577	0.292	GGGAACTGGAAGGTTCA
ELF5_MOUSE.H11MO.0.A	chr4|146503672|146511251|MuLV-int:ERV1:LTR|68|+	1861	1877	+	4.92424	0.000581	0.292	agagaaagaaagggacc
ELF5_MOUSE.H11MO.0.A	chr4|146503672|146511251|MuLV-int:ERV1:LTR|68|+	5122	5138	+	4.93939	0.000577	0.292	gagagaatgaatagaac
ELF5_MOUSE.H11MO.0.A	chr9|35049839|35050201|MTC:ERVL-MaLR:LTR|156|+	207	223	-	5	0.000565	0.292	GGAGGCAGGAGCTGGAG
ELF5_MOUSE.H11MO.0.A	chr17|40524452|40529003|L1Md_F2:L1:LINE|88|-	3670	3686	+	4.90909	0.000584	0.293	agaagctggaaagatcc
ELF5_MOUSE.H11MO.0.A	chr1|171888503|171889409|RLTR45-int:ERVK:LTR|48|-	295	311	-	4.86364	0.000593	0.296	GGGAAGGGGAATGGTCT
ELF5_MOUSE.H11MO.0.A	chr10|111774268|111774474|ID_B1:B4:SINE|268|+	126	142	+	4.86364	0.000593	0.296	agacacaggaagatcat
ELF5_MOUSE.H11MO.0.A	chr13|100592582|100593870|IAPEz-int:ERVK:LTR|63|-	564	580	+	4.87879	0.00059	0.296	ggaaaaagggaaaagaa
ELF5_MOUSE.H11MO.0.A	chr2|150404576|150405737|MTB-int:ERVL-MaLR:LTR|123|-	931	947	-	4.83333	0.0006	0.296	TTCAAGAGGAAAAAATA
ELF5_MOUSE.H11MO.0.A	chr3|73636358|73637396|MERVL_2A-int:ERVL:LTR|268|+	312	328	+	4.84848	0.000597	0.296	ggaatgctgaagtagat
ELF5_MOUSE.H11MO.0.A	chr4|146503672|146511251|MuLV-int:ERV1:LTR|68|+	2155	2171	-	4.83333	0.0006	0.296	TCTACCAGGAAGGTGAC
ELF5_MOUSE.H11MO.0.A	chr4|146503672|146511251|MuLV-int:ERV1:LTR|68|+	1066	1082	+	4.83333	0.0006	0.296	actgcggggaaggaggg
ELF5_MOUSE.H11MO.0.A	chr6|128539093|128539283|B2_Mm2:B2:SINE|102|-	107	123	-	4.81818	0.000603	0.296	AGAAGAGGGCATTGGAA
ELF5_MOUSE.H11MO.0.A	chr7|98237519|98242455|L1Md_F2:L1:LINE|64|+	3446	3462	-	4.81818	0.000603	0.296	GTAGGGAGAAAGTGGGC
ELF5_MOUSE.H11MO.0.A	chr11|87808612|87809013|Lx5b:L1:LINE|180|+	349	365	+	4.74242	0.00062	0.297	gaggagaggagggaaag
ELF5_MOUSE.H11MO.0.A	chr13|119652518|119652604|RLTR31D_MM:ERVK:LTR|163|-	33	49	+	4.77273	0.000613	0.297	ggagatagaaaggggag
ELF5_MOUSE.H11MO.0.A	chr15|74705882|74707434|Tigger10:TcMar-Tigger:DNA|336|-	29	45	+	4.75758	0.000617	0.297	gcaagggggagaagcgg
ELF5_MOUSE.H11MO.0.A	chr17|40524452|40529003|L1Md_F2:L1:LINE|88|-	956	972	+	4.77273	0.000613	0.297	acaaaaagaaactagag
ELF5_MOUSE.H11MO.0.A	chr2|150404576|150405737|MTB-int:ERVL-MaLR:LTR|123|-	531	547	+	4.75758	0.000617	0.297	ggggtcatgaagagcag
ELF5_MOUSE.H11MO.0.A	chr3|10332004|10332104|PB1D10:Alu:SINE|296|-	37	53	+	4.74242	0.00062	0.297	ggaggcaggatgctcaa
ELF5_MOUSE.H11MO.0.A	chr3|106129173|106130391|L1_Mus4:L1:LINE|84|-	1091	1107	+	4.75758	0.000617	0.297	aggacagggtaagggga
ELF5_MOUSE.H11MO.0.A	chr5|144191785|144191891|PB1D10:Alu:SINE|221|-	33	49	+	4.77273	0.000613	0.297	agaagatggaggtgagg
ELF5_MOUSE.H11MO.0.A	chr5|144191811|144191976|ID_B1:B4:SINE|239|-	118	134	+	4.77273	0.000613	0.297	agaagatggaggtgagg
ELF5_MOUSE.H11MO.0.A	chr6|128567264|128567644|MTD:ERVL-MaLR:LTR|201|+	45	61	+	4.77273	0.000613	0.297	ggaagaggaaacttcaa
ELF5_MOUSE.H11MO.0.A	chr11|63448418|63449364|Lx5:L1:LINE|204|-	71	87	+	4.69697	0.00063	0.3	agaagagtgaatggaaa
ELF5_MOUSE.H11MO.0.A	chr15|79914180|79914360|URR1A:hAT-Charlie:DNA|124|+	157	173	+	4.69697	0.00063	0.3	agcattaggaaggttga
ELF5_MOUSE.H11MO.0.A	chr4|146503672|146511251|MuLV-int:ERV1:LTR|68|+	7184	7200	+	4.69697	0.00063	0.3	agaaggaggattatgtg
ELF5_MOUSE.H11MO.0.A	chr10|24326746|24331122|MMETn-int:ERVK:LTR|32|-	222	238	+	4.63636	0.000644	0.303	gagaaaagaaagggttt
ELF5_MOUSE.H11MO.0.A	chr12|44713200|44717576|MMETn-int:ERVK:LTR|28|-	222	238	+	4.63636	0.000644	0.303	gagaaaagaaagggttt
ELF5_MOUSE.H11MO.0.A	chr3|129758044|129763494|ERVB3_1-I_MM-int:ERVK:LTR|1|+	3591	3607	+	4.63636	0.000644	0.303	acaggaagaaaatgggg
ELF5_MOUSE.H11MO.0.A	chr4|122779729|122780054|ORR1D2:ERVL-MaLR:LTR|215|+	164	180	-	4.63636	0.000644	0.303	GAATGAAGCAAGAGAGC
ELF5_MOUSE.H11MO.0.A	chr4|129615018|129616096|RMER12:ERVK:LTR|130|-	632	648	+	4.66667	0.000637	0.303	ggtggtgggaaaaagag
ELF5_MOUSE.H11MO.0.A	chr1|85468715|85476420|RLTR6-int:ERV1:LTR|16|-	1921	1937	+	4.60606	0.000651	0.304	aaatggaggagagggaa
ELF5_MOUSE.H11MO.0.A	chr2|103268450|103268650|L2b:L2:LINE|323|-	17	33	-	4.60606	0.000651	0.304	CGGACAAGGAGACAAGA
ELF5_MOUSE.H11MO.0.A	chr6|128547664|128547946|B4:B4:SINE|282|-	133	149	+	4.62121	0.000648	0.304	gaaaagaggatcttggg
ELF5_MOUSE.H11MO.0.A	chr8|70883208|70883426|MLT1C:ERVL-MaLR:LTR|373|-	3	19	+	4.59091	0.000655	0.305	ggcagagggagaaatgg
ELF5_MOUSE.H11MO.0.A	chr10|24326746|24331122|MMETn-int:ERVK:LTR|32|-	2763	2779	+	4.56061	0.000662	0.306	agacaagggaaaaacag
ELF5_MOUSE.H11MO.0.A	chr10|24326746|24331122|MMETn-int:ERVK:LTR|32|-	1653	1669	-	4.56061	0.000662	0.306	AACACAGGGAAAAATCT
ELF5_MOUSE.H11MO.0.A	chr15|37376309|37377463|MTB-int:ERVL-MaLR:LTR|70|-	951	967	+	4.57576	0.000658	0.306	tcttgaaggaagaaaat
ELF5_MOUSE.H11MO.0.A	chr1|85468715|85476420|RLTR6-int:ERV1:LTR|16|-	2563	2579	+	4.45455	0.000687	0.307	ggttgcatgaagaacaa
ELF5_MOUSE.H11MO.0.A	chr1|171888503|171889409|RLTR45-int:ERVK:LTR|48|-	786	802	-	4.5	0.000676	0.307	AAGACCACGAAGGACAC
ELF5_MOUSE.H11MO.0.A	chr10|83603275|83603956|L1_Mus1:L1:LINE|42|+	170	186	+	4.45455	0.000687	0.307	atgtggagaaagaggaa
ELF5_MOUSE.H11MO.0.A	chr11|87808612|87809013|Lx5b:L1:LINE|180|+	331	347	+	4.45455	0.000687	0.307	ggttgtaggaaggactg
ELF5_MOUSE.H11MO.0.A	chr12|116402644|116403856|RLTR6-int:ERV1:LTR|174|-	276	292	-	4.43939	0.000691	0.307	AGGACCAGGAATGCCCC
ELF5_MOUSE.H11MO.0.A	chr13|119653929|119654113|ORR1F:ERVL-MaLR:LTR|238|+	130	146	-	4.51515	0.000673	0.307	AAAAGCAGAAAGGTTTA
ELF5_MOUSE.H11MO.0.A	chr17|12825977|12828078|Lx3B:L1:LINE|111|+	2062	2078	+	4.43939	0.000691	0.307	cagaacaggaggaggat
ELF5_MOUSE.H11MO.0.A	chr17|40112572|40113621|MMERVK9C_I-int:ERVK:LTR|117|-	620	636	+	4.51515	0.000673	0.307	ggcataaggcaggccaa
ELF5_MOUSE.H11MO.0.A	chr17|40524452|40529003|L1Md_F2:L1:LINE|88|-	1271	1287	-	4.45455	0.000687	0.307	TGAAGAAGGATCTGATG
ELF5_MOUSE.H11MO.0.A	chr17|94816022|94816979|ORR1A4-int:ERVL-MaLR:LTR|142|-	474	490	+	4.54545	0.000666	0.307	atgagcaggacgaacag
ELF5_MOUSE.H11MO.0.A	chr2|150633386|150634700|ORR1C2-int:ERVL-MaLR:LTR|199|+	428	444	+	4.5303	0.000669	0.307	tgaggggggaaagcacc
ELF5_MOUSE.H11MO.0.A	chr3|40978145|40979469|MTEa-int:ERVL-MaLR:LTR|255|+	383	399	+	4.51515	0.000673	0.307	agcaggaggactgggaa
ELF5_MOUSE.H11MO.0.A	chr4|41011194|41012256|MTE2a-int:ERVL-MaLR:LTR|246|+	711	727	+	4.4697	0.000684	0.307	ggagcctggaagataat
ELF5_MOUSE.H11MO.0.A	chr4|146503672|146511251|MuLV-int:ERV1:LTR|68|+	4318	4334	-	4.43939	0.000691	0.307	TTAGGCAGGAAAAGAGC
ELF5_MOUSE.H11MO.0.A	chr4|146503672|146511251|MuLV-int:ERV1:LTR|68|+	1999	2015	+	4.54545	0.000666	0.307	ggaaaagggacactggg
ELF5_MOUSE.H11MO.0.A	chr7|98192785|98193078|MLT1D:ERVL-MaLR:LTR|329|+	143	159	+	4.45455	0.000687	0.307	aatactaggaaagaaag
ELF5_MOUSE.H11MO.0.A	chr7|98210939|98211334|MTA_Mm:ERVL-MaLR:LTR|25|+	327	343	-	4.5	0.000676	0.307	TTAGGGAGGAAAGGGTT
ELF5_MOUSE.H11MO.0.A	chr7|98237519|98242455|L1Md_F2:L1:LINE|64|+	4829	4845	+	4.45455	0.000687	0.307	atgtggagaaagaggaa
ELF5_MOUSE.H11MO.0.A	chr7|98237519|98242455|L1Md_F2:L1:LINE|64|+	638	654	+	4.45455	0.000687	0.307	taaaaagtgaagtagac
ELF5_MOUSE.H11MO.0.A	chr11|63448418|63449364|Lx5:L1:LINE|204|-	514	530	+	4.40909	0.000699	0.308	ggaggaaggattaaaga
ELF5_MOUSE.H11MO.0.A	chr13|100592582|100593870|IAPEz-int:ERVK:LTR|63|-	566	582	+	4.40909	0.000699	0.308	aaaaagggaaaagaaga
ELF5_MOUSE.H11MO.0.A	chr14|118844761|118845127|MTC:ERVL-MaLR:LTR|147|-	323	339	+	4.42424	0.000695	0.308	tgaacaatgatgaggag
ELF5_MOUSE.H11MO.0.A	chr1|85468715|85476420|RLTR6-int:ERV1:LTR|16|-	4156	4172	+	4.34848	0.000714	0.309	ggaaaaaggtaatttgg
ELF5_MOUSE.H11MO.0.A	chr12|83536945|83537232|RLTR31_Mm:ERVK:LTR|152|-	65	81	+	4.36364	0.00071	0.309	aaaggaaggcagggcta
ELF5_MOUSE.H11MO.0.A	chr14|118844761|118845127|MTC:ERVL-MaLR:LTR|147|-	215	231	+	4.37879	0.000706	0.309	agccagaggaagcaagc
ELF5_MOUSE.H11MO.0.A	chr15|74705882|74707434|Tigger10:TcMar-Tigger:DNA|336|-	1141	1157	+	4.36364	0.00071	0.309	gcctggaggaaactgtg
ELF5_MOUSE.H11MO.0.A	chr2|150636755|150637453|RMER6A:ERVK:LTR|129|-	407	423	+	4.39394	0.000702	0.309	agaagaagccagaagat
ELF5_MOUSE.H11MO.0.A	chr3|40978145|40979469|MTEa-int:ERVL-MaLR:LTR|255|+	389	405	+	4.37879	0.000706	0.309	aggactgggaaatgtgc
ELF5_MOUSE.H11MO.0.A	chr7|24383723|24383834|B3A:B2:SINE|215|+	91	107	-	4.34848	0.000714	0.309	AGGTACAGGCAGATGAA
ELF5_MOUSE.H11MO.0.A	chr7|27125433|27125608|ID_B1:B4:SINE|250|+	53	69	+	4.37879	0.000706	0.309	aggaggtggaggcagga
ELF5_MOUSE.H11MO.0.A	chr3|106129173|106130391|L1_Mus4:L1:LINE|84|-	552	568	+	4.33333	0.000718	0.31	tcaataagaaagaagac
ELF5_MOUSE.H11MO.0.A	chr1|107382004|107383587|Lx9:L1:LINE|290|+	1124	1140	+	4.30303	0.000725	0.312	cagaacatgaagataag
ELF5_MOUSE.H11MO.0.A	chr17|40524452|40529003|L1Md_F2:L1:LINE|88|-	1915	1931	+	4.28788	0.000729	0.312	aagatcaggaattcgag
ELF5_MOUSE.H11MO.0.A	chr3|129758044|129763494|ERVB3_1-I_MM-int:ERVK:LTR|1|+	5378	5394	+	4.30303	0.000725	0.312	cgggtaaggaaggcatt
ELF5_MOUSE.H11MO.0.A	chr5|114891844|114894525|MMVL30-int:ERV1:LTR|32|+	734	750	+	4.28788	0.000729	0.312	aagataagaaaaatgaa
ELF5_MOUSE.H11MO.0.A	chr9|35049839|35050201|MTC:ERVL-MaLR:LTR|156|+	40	56	+	4.28788	0.000729	0.312	acttagaggaaggaaca
ELF5_MOUSE.H11MO.0.A	chr1|85468715|85476420|RLTR6-int:ERV1:LTR|16|-	1912	1928	+	4.27273	0.000733	0.313	agaagaaagaaatggag
ELF5_MOUSE.H11MO.0.A	chr1|90932349|90932649|ORR1A2:ERVL-MaLR:LTR|50|-	50	66	-	4.25758	0.000737	0.313	AAGACAAGCAAGGGCAC
ELF5_MOUSE.H11MO.0.A	chr17|22773430|22774914|RMER3D-int:ERVK:LTR|202|-	368	384	+	4.25758	0.000737	0.313	actgggaggaaatagct
ELF5_MOUSE.H11MO.0.A	chr3|129758044|129763494|ERVB3_1-I_MM-int:ERVK:LTR|1|+	781	797	+	4.25758	0.000737	0.313	gggacagggcaaagtca
ELF5_MOUSE.H11MO.0.A	chr16|96319171|96319460|MTE2a:ERVL-MaLR:LTR|247|+	238	254	-	4.24242	0.000741	0.314	AACTTGGGGAAGAGAGG
ELF5_MOUSE.H11MO.0.A	chr17|12825977|12828078|Lx3B:L1:LINE|111|+	233	249	+	4.22727	0.000745	0.315	caaagtgggaaagagcc
ELF5_MOUSE.H11MO.0.A	chr1|85468715|85476420|RLTR6-int:ERV1:LTR|16|-	1042	1058	-	4.16667	0.000761	0.321	GTAAGGGGGAGGTTGGG
ELF5_MOUSE.H11MO.0.A	chr16|97567839|97568202|MTEa:ERVL-MaLR:LTR|214|+	93	109	+	4.13636	0.000769	0.324	caaggagggaaaatgct
ELF5_MOUSE.H11MO.0.A	chr1|85468715|85476420|RLTR6-int:ERV1:LTR|16|-	558	574	-	4.12121	0.000773	0.325	GAAACCAGAAACGGCGG
ELF5_MOUSE.H11MO.0.A	chr1|85468715|85476420|RLTR6-int:ERV1:LTR|16|-	5373	5389	-	4.04545	0.000794	0.326	TGAATAAGCAAAGAGGA
ELF5_MOUSE.H11MO.0.A	chr10|24326746|24331122|MMETn-int:ERVK:LTR|32|-	3419	3435	-	4.0303	0.000799	0.326	CAAAAGAGGAATTTTAG
ELF5_MOUSE.H11MO.0.A	chr11|116767238|116767620|ORR1B1:ERVL-MaLR:LTR|142|-	179	195	-	4.0303	0.000799	0.326	GCCAGAAGGAGATGGTG
ELF5_MOUSE.H11MO.0.A	chr12|44713200|44717576|MMETn-int:ERVK:LTR|28|-	2759	2775	+	4.09091	0.000782	0.326	gaaaagggaaaaacagg
ELF5_MOUSE.H11MO.0.A	chr12|44713200|44717576|MMETn-int:ERVK:LTR|28|-	3414	3430	-	4.0303	0.000799	0.326	CAAAAGAGGAATTTTAG
ELF5_MOUSE.H11MO.0.A	chr13|100592582|100593870|IAPEz-int:ERVK:LTR|63|-	236	252	+	4.04545	0.000794	0.326	ggaacgaggtaagtctg
ELF5_MOUSE.H11MO.0.A	chr17|12825977|12828078|Lx3B:L1:LINE|111|+	2034	2050	+	4.0303	0.000799	0.326	aggaatgggatgaggaa
ELF5_MOUSE.H11MO.0.A	chr17|94816022|94816979|ORR1A4-int:ERVL-MaLR:LTR|142|-	38	54	+	4.06061	0.00079	0.326	gagaagagaaaactggt
ELF5_MOUSE.H11MO.0.A	chr2|181846936|181848114|RLTR17D_Mm:ERVK:LTR|218|-	149	165	-	4.10606	0.000778	0.326	AGTGACAGGAAAGGCAT
ELF5_MOUSE.H11MO.0.A	chr3|41757303|41758726|L1MA5:L1:LINE|286|+	73	89	+	4.07576	0.000786	0.326	tagaagatgaaaagaca
ELF5_MOUSE.H11MO.0.A	chr3|129758044|129763494|ERVB3_1-I_MM-int:ERVK:LTR|1|+	5089	5105	-	4.04545	0.000794	0.326	AAGACAAGGAGGGCTAA
ELF5_MOUSE.H11MO.0.A	chr4|146503672|146511251|MuLV-int:ERV1:LTR|68|+	3419	3435	-	4.07576	0.000786	0.326	GGTAAGAGGATACAAGG
ELF5_MOUSE.H11MO.0.A	chr7|98237519|98242455|L1Md_F2:L1:LINE|64|+	4358	4374	+	4.06061	0.00079	0.326	ttatagaggaaaaagtg
ELF5_MOUSE.H11MO.0.A	chr1|85468715|85476420|RLTR6-int:ERV1:LTR|16|-	4149	4165	+	3.98485	0.000811	0.33	gtagacgggaaaaaggt
ELF5_MOUSE.H11MO.0.A	chr1|85468715|85476420|RLTR6-int:ERV1:LTR|16|-	4184	4200	+	3.98485	0.000811	0.33	gcctgaaggaacatcgg
ELF5_MOUSE.H11MO.0.A	chr1|85468715|85476420|RLTR6-int:ERV1:LTR|16|-	6335	6351	+	3.9697	0.000816	0.331	gcttaaaggaaataggt
ELF5_MOUSE.H11MO.0.A	chr1|171888503|171889409|RLTR45-int:ERVK:LTR|48|-	235	251	-	3.92424	0.000829	0.332	AGGGTGATGAAGCAGCA
ELF5_MOUSE.H11MO.0.A	chr12|44713200|44717576|MMETn-int:ERVK:LTR|28|-	4185	4201	-	3.90909	0.000833	0.332	GAGGCAAGGCAGAGCCG
ELF5_MOUSE.H11MO.0.A	chr17|22773430|22774914|RMER3D-int:ERVK:LTR|202|-	204	220	-	3.93939	0.000824	0.332	GGATAGGGAAAATGGGG
ELF5_MOUSE.H11MO.0.A	chr17|22773430|22774914|RMER3D-int:ERVK:LTR|202|-	256	272	+	3.90909	0.000833	0.332	ttcagcaggaaatagtt
ELF5_MOUSE.H11MO.0.A	chr17|40524452|40529003|L1Md_F2:L1:LINE|88|-	1049	1065	+	3.90909	0.000833	0.332	gatggcaggaaataatc
ELF5_MOUSE.H11MO.0.A	chr4|41011194|41012256|MTE2a-int:ERVL-MaLR:LTR|246|+	57	73	+	3.95455	0.00082	0.332	ggaatgtggaagacttt
ELF5_MOUSE.H11MO.0.A	chr4|146503672|146511251|MuLV-int:ERV1:LTR|68|+	1816	1832	+	3.93939	0.000824	0.332	aacagaggaaaaagaag
ELF5_MOUSE.H11MO.0.A	chr7|98237519|98242455|L1Md_F2:L1:LINE|64|+	1112	1128	+	3.95455	0.00082	0.332	cagtaagggaaaaaggt
ELF5_MOUSE.H11MO.0.A	chr7|98237519|98242455|L1Md_F2:L1:LINE|64|+	605	621	+	3.92424	0.000829	0.332	aggtgatggaaaggaac
ELF5_MOUSE.H11MO.0.A	chr1|85468715|85476420|RLTR6-int:ERV1:LTR|16|-	2545	2561	+	3.89394	0.000837	0.333	acacagaggaagagtac
ELF5_MOUSE.H11MO.0.A	chr14|118847356|118847573|L2a:L2:LINE|322|+	18	34	-	3.89394	0.000837	0.333	GGAGGGAGGGAGAGAGA
ELF5_MOUSE.H11MO.0.A	chr12|44713200|44717576|MMETn-int:ERVK:LTR|28|-	18	34	+	3.86364	0.000846	0.334	ggactgaggaacggcaa
ELF5_MOUSE.H11MO.0.A	chr14|118847356|118847573|L2a:L2:LINE|322|+	21	37	-	3.86364	0.000846	0.334	TGGGGAGGGAGGGAGAG
ELF5_MOUSE.H11MO.0.A	chr16|97567839|97568202|MTEa:ERVL-MaLR:LTR|214|+	274	290	-	3.86364	0.000846	0.334	GGAAGAAGGATTTATTG
ELF5_MOUSE.H11MO.0.A	chr1|85468715|85476420|RLTR6-int:ERV1:LTR|16|-	1928	1944	+	3.63636	0.000915	0.335	ggagagggaaaatagac
ELF5_MOUSE.H11MO.0.A	chr1|85468715|85476420|RLTR6-int:ERV1:LTR|16|-	968	984	+	3.72727	0.000887	0.335	tggagccggaaagtccg
ELF5_MOUSE.H11MO.0.A	chr10|24326746|24331122|MMETn-int:ERVK:LTR|32|-	75	91	+	3.65152	0.000911	0.335	aaataaaggataaggga
ELF5_MOUSE.H11MO.0.A	chr10|24326746|24331122|MMETn-int:ERVK:LTR|32|-	2111	2127	-	3.63636	0.000915	0.335	GGGAGGATGAGAAAAAT
ELF5_MOUSE.H11MO.0.A	chr11|87808612|87809013|Lx5b:L1:LINE|180|+	352	368	+	3.71212	0.000892	0.335	gagaggagggaaaggaa
ELF5_MOUSE.H11MO.0.A	chr12|44713200|44717576|MMETn-int:ERVK:LTR|28|-	2110	2126	-	3.63636	0.000915	0.335	GGGAGGATGAGAAAAAT
ELF5_MOUSE.H11MO.0.A	chr12|44713200|44717576|MMETn-int:ERVK:LTR|28|-	75	91	+	3.65152	0.000911	0.335	aaataaaggataaggga
ELF5_MOUSE.H11MO.0.A	chr12|116402644|116403856|RLTR6-int:ERV1:LTR|174|-	1079	1095	+	3.75758	0.000878	0.335	agagagaggagaggcag
ELF5_MOUSE.H11MO.0.A	chr12|116402644|116403856|RLTR6-int:ERV1:LTR|174|-	797	813	-	3.75758	0.000878	0.335	GAATCAAGGCAGCGGTA
ELF5_MOUSE.H11MO.0.A	chr13|92386000|92386962|Lx8:L1:LINE|253|-	752	768	+	3.81818	0.00086	0.335	ggagcactgaagaagtg
ELF5_MOUSE.H11MO.0.A	chr14|118846481|118846745|L2a:L2:LINE|311|+	237	253	-	3.71212	0.000892	0.335	GGGAGTGGGATGGGAAC
ELF5_MOUSE.H11MO.0.A	chr15|55253926|55254066|MIRb:MIR:SINE|289|-	70	86	+	3.75758	0.000878	0.335	gtgaggaggagcaaagg
ELF5_MOUSE.H11MO.0.A	chr17|12825977|12828078|Lx3B:L1:LINE|111|+	1292	1308	+	3.77273	0.000873	0.335	gccaacagaaagaatgg
ELF5_MOUSE.H11MO.0.A	chr17|94816022|94816979|ORR1A4-int:ERVL-MaLR:LTR|142|-	356	372	+	3.66667	0.000906	0.335	gaaggcatgaaggtgtc
ELF5_MOUSE.H11MO.0.A	chr17|94816022|94816979|ORR1A4-int:ERVL-MaLR:LTR|142|-	743	759	+	3.78788	0.000869	0.335	caaagcagaaaggactt
ELF5_MOUSE.H11MO.0.A	chr18|15607629|15608365|RMER1C:Other:Other|221|-	585	601	-	3.75758	0.000878	0.335	ATAAGAAGAAAAACCAA
ELF5_MOUSE.H11MO.0.A	chr2|150633386|150634700|ORR1C2-int:ERVL-MaLR:LTR|199|+	627	643	+	3.68182	0.000901	0.335	gaaaaaaggagccaggt
ELF5_MOUSE.H11MO.0.A	chr2|150633386|150634700|ORR1C2-int:ERVL-MaLR:LTR|199|+	439	455	+	3.68182	0.000901	0.335	agcaccagaaaaggtga
ELF5_MOUSE.H11MO.0.A	chr3|41757303|41758726|L1MA5:L1:LINE|286|+	361	377	+	3.74242	0.000882	0.335	agagccatgaactaggg
ELF5_MOUSE.H11MO.0.A	chr3|73636358|73637396|MERVL_2A-int:ERVL:LTR|268|+	772	788	-	3.83333	0.000855	0.335	GCTAGAAGGAACTTTAT
ELF5_MOUSE.H11MO.0.A	chr3|96465912|96466505|RLTR18:ERVK:LTR|186|-	536	552	-	3.69697	0.000896	0.335	GTAAGAATGAAAACCCG
ELF5_MOUSE.H11MO.0.A	chr3|106129173|106130391|L1_Mus4:L1:LINE|84|-	581	597	-	3.65152	0.000911	0.335	CTAAGAAGGATGGAAGT
ELF5_MOUSE.H11MO.0.A	chr3|129758044|129763494|ERVB3_1-I_MM-int:ERVK:LTR|1|+	433	449	+	3.74242	0.000882	0.335	gaaagcaagaagaaaga
ELF5_MOUSE.H11MO.0.A	chr3|129758044|129763494|ERVB3_1-I_MM-int:ERVK:LTR|1|+	285	301	+	3.78788	0.000869	0.335	ggagaagggataaaaag
ELF5_MOUSE.H11MO.0.A	chr3|129758044|129763494|ERVB3_1-I_MM-int:ERVK:LTR|1|+	1009	1025	+	3.71212	0.000892	0.335	aaatcagggaaaattag
ELF5_MOUSE.H11MO.0.A	chr4|41011194|41012256|MTE2a-int:ERVL-MaLR:LTR|246|+	646	662	+	3.71212	0.000892	0.335	agcctaaggaagaagct
ELF5_MOUSE.H11MO.0.A	chr4|129615018|129616096|RMER12:ERVK:LTR|130|-	704	720	+	3.77273	0.000873	0.335	ccaaggatgaagccaca
ELF5_MOUSE.H11MO.0.A	chr4|137687311|137687519|L2b:L2:LINE|332|-	115	131	-	3.75758	0.000878	0.335	GTATCCAGGAACAGCAG
ELF5_MOUSE.H11MO.0.A	chr4|146503672|146511251|MuLV-int:ERV1:LTR|68|+	3073	3089	-	3.71212	0.000892	0.335	TGGATCCGGAAGTCGGC
ELF5_MOUSE.H11MO.0.A	chr5|114891844|114894525|MMVL30-int:ERV1:LTR|32|+	144	160	-	3.84848	0.000851	0.335	AGTGGGAGGCAGGGCAG
ELF5_MOUSE.H11MO.0.A	chr5|114891844|114894525|MMVL30-int:ERV1:LTR|32|+	1164	1180	+	3.80303	0.000864	0.335	gggaccctgaaaaagac
ELF5_MOUSE.H11MO.0.A	chr5|114891844|114894525|MMVL30-int:ERV1:LTR|32|+	763	779	+	3.63636	0.000915	0.335	aaagtcaggaaaattag
ELF5_MOUSE.H11MO.0.A	chr5|114891844|114894525|MMVL30-int:ERV1:LTR|32|+	924	940	-	3.78788	0.000869	0.335	AGGAGTATGAAACACAG
ELF5_MOUSE.H11MO.0.A	chr5|144193808|144193985|ID_B1:B4:SINE|266|-	118	134	+	3.83333	0.000855	0.335	tcgaggcggaagttcac
ELF5_MOUSE.H11MO.0.A	chr6|128548205|128548305|B1F2:Alu:SINE|315|-	56	72	+	3.69697	0.000896	0.335	ggcaaaaggatcatgac
ELF5_MOUSE.H11MO.0.A	chr6|128567264|128567644|MTD:ERVL-MaLR:LTR|201|+	269	285	-	3.80303	0.000864	0.335	CATGGAGGGAAGTTGGA
ELF5_MOUSE.H11MO.0.A	chr7|72078249|72078579|Tigger7:TcMar-Tigger:DNA|284|+	144	160	+	3.65152	0.000911	0.335	agaaagagaaaagtctt
ELF5_MOUSE.H11MO.0.A	chr7|98210939|98211334|MTA_Mm:ERVL-MaLR:LTR|25|+	241	257	-	3.83333	0.000855	0.335	GAAAGCAGGAGCTGATA
ELF5_MOUSE.H11MO.0.A	chr7|98237519|98242455|L1Md_F2:L1:LINE|64|+	848	864	+	3.69697	0.000896	0.335	acatccaggaaatccag
ELF5_MOUSE.H11MO.0.A	chr7|98237519|98242455|L1Md_F2:L1:LINE|64|+	1034	1050	+	3.84848	0.000851	0.335	tggaccagaaaagaaat
ELF5_MOUSE.H11MO.0.A	chr7|98237519|98242455|L1Md_F2:L1:LINE|64|+	3533	3549	+	3.71212	0.000892	0.335	ttggaaaggaagaaatc
ELF5_MOUSE.H11MO.0.A	chr1|85468715|85476420|RLTR6-int:ERV1:LTR|16|-	7593	7609	+	3.48485	0.000964	0.336	agagaaaggataaacgc
ELF5_MOUSE.H11MO.0.A	chr1|85468715|85476420|RLTR6-int:ERV1:LTR|16|-	7148	7164	+	3.5	0.000959	0.336	aggtacaggaaccgctg
ELF5_MOUSE.H11MO.0.A	chr1|85468715|85476420|RLTR6-int:ERV1:LTR|16|-	3511	3527	+	3.33333	0.00101	0.336	tgactaaggaaggggtt
ELF5_MOUSE.H11MO.0.A	chr1|107382004|107383587|Lx9:L1:LINE|290|+	850	866	+	3.43939	0.000979	0.336	gggaaggggatacataa
ELF5_MOUSE.H11MO.0.A	chr1|107382004|107383587|Lx9:L1:LINE|290|+	818	834	+	3.42424	0.000984	0.336	gggagagggacatccac
ELF5_MOUSE.H11MO.0.A	chr1|107382004|107383587|Lx9:L1:LINE|290|+	136	152	+	3.45455	0.000974	0.336	agtagaagaaataaaaa
ELF5_MOUSE.H11MO.0.A	chr10|24326746|24331122|MMETn-int:ERVK:LTR|32|-	3147	3163	-	3.34848	0.00101	0.336	ATCTAGGGGAAGTGGGG
ELF5_MOUSE.H11MO.0.A	chr10|24326746|24331122|MMETn-int:ERVK:LTR|32|-	875	891	+	3.33333	0.00101	0.336	ggcataaggcagcccaa
ELF5_MOUSE.H11MO.0.A	chr11|63448418|63449364|Lx5:L1:LINE|204|-	119	135	+	3.34848	0.00101	0.336	ggaagggggagactcca
ELF5_MOUSE.H11MO.0.A	chr11|63448418|63449364|Lx5:L1:LINE|204|-	897	913	+	3.37879	0.000999	0.336	gtgagaggaaagctgga
ELF5_MOUSE.H11MO.0.A	chr12|44713200|44717576|MMETn-int:ERVK:LTR|28|-	875	891	+	3.33333	0.00101	0.336	ggcataaggcagcccaa
ELF5_MOUSE.H11MO.0.A	chr12|44713200|44717576|MMETn-int:ERVK:LTR|28|-	3142	3158	-	3.34848	0.00101	0.336	ATCTAGGGGAAGTGGGG
ELF5_MOUSE.H11MO.0.A	chr12|44713200|44717576|MMETn-int:ERVK:LTR|28|-	1825	1841	-	3.40909	0.000989	0.336	AGAAGTAGAAACAATAA
ELF5_MOUSE.H11MO.0.A	chr12|83536945|83537232|RLTR31_Mm:ERVK:LTR|152|-	256	272	-	3.39394	0.000994	0.336	GAGAGAAAGAAAAAGAA
ELF5_MOUSE.H11MO.0.A	chr12|116402644|116403856|RLTR6-int:ERV1:LTR|174|-	1084	1100	+	3.54545	0.000944	0.336	gaggagaggcagggatg
ELF5_MOUSE.H11MO.0.A	chr12|116402644|116403856|RLTR6-int:ERV1:LTR|174|-	200	216	-	3.56061	0.000939	0.336	GATCCAAGGAAGGAGTG
ELF5_MOUSE.H11MO.0.A	chr14|118846481|118846745|L2a:L2:LINE|311|+	146	162	-	3.60606	0.000925	0.336	GCATGAAGGAGGACGGT
ELF5_MOUSE.H11MO.0.A	chr14|118847356|118847573|L2a:L2:LINE|322|+	152	168	-	3.33333	0.00101	0.336	AGGGTGGGGAACCAGAC
ELF5_MOUSE.H11MO.0.A	chr14|118847356|118847573|L2a:L2:LINE|322|+	103	119	-	3.54545	0.000944	0.336	TGGGGAAGCAAGAGACG
ELF5_MOUSE.H11MO.0.A	chr15|37376309|37377463|MTB-int:ERVL-MaLR:LTR|70|-	636	652	+	3.37879	0.000999	0.336	gggatcatgcagaggag
ELF5_MOUSE.H11MO.0.A	chr16|21955006|21955158|B1_Mur4:Alu:SINE|115|-	43	59	+	3.39394	0.000994	0.336	gaggagaggcaggcaga
ELF5_MOUSE.H11MO.0.A	chr17|22773430|22774914|RMER3D-int:ERVK:LTR|202|-	837	853	+	3.48485	0.000964	0.336	caaagaagaaactgagc
ELF5_MOUSE.H11MO.0.A	chr17|40524452|40529003|L1Md_F2:L1:LINE|88|-	3983	3999	+	3.60606	0.000925	0.336	agaattgggaacaaaac
ELF5_MOUSE.H11MO.0.A	chr18|15607629|15608365|RMER1C:Other:Other|221|-	649	665	+	3.57576	0.000934	0.336	cagacatggaaggactg
ELF5_MOUSE.H11MO.0.A	chr19|9828847|9829173|IAPEY4_LTR:ERVK:LTR|3|-	304	320	+	3.33333	0.00101	0.336	gggacggggataagctc
ELF5_MOUSE.H11MO.0.A	chr2|79329543|79330481|RMER3D-int:ERVK:LTR|202|-	329	345	+	3.48485	0.000964	0.336	caaagaagaaactgagc
ELF5_MOUSE.H11MO.0.A	chr2|150633386|150634700|ORR1C2-int:ERVL-MaLR:LTR|199|+	197	213	+	3.5	0.000959	0.336	tcagaagggaagaatat
ELF5_MOUSE.H11MO.0.A	chr2|150633386|150634700|ORR1C2-int:ERVL-MaLR:LTR|199|+	399	415	+	3.45455	0.000974	0.336	gaacaaaggaaaattag
ELF5_MOUSE.H11MO.0.A	chr2|180741721|180741870|MER20:hAT-Charlie:DNA|364|-	50	66	+	3.62121	0.00092	0.336	agatgggggtaggaagg
ELF5_MOUSE.H11MO.0.A	chr3|40978145|40979469|MTEa-int:ERVL-MaLR:LTR|255|+	1048	1064	-	3.40909	0.000989	0.336	ACGGAGAGGAATGGGGT
ELF5_MOUSE.H11MO.0.A	chr3|41757303|41758726|L1MA5:L1:LINE|286|+	935	951	+	3.4697	0.000969	0.336	agggtaaggagaaagag
ELF5_MOUSE.H11MO.0.A	chr3|41757303|41758726|L1MA5:L1:LINE|286|+	1315	1331	+	3.40909	0.000989	0.336	tgaaagttgaagaaaag
ELF5_MOUSE.H11MO.0.A	chr3|96465912|96466505|RLTR18:ERVK:LTR|186|-	572	588	-	3.51515	0.000954	0.336	AAATGAGGGAGGTAGGG
ELF5_MOUSE.H11MO.0.A	chr3|106129173|106130391|L1_Mus4:L1:LINE|84|-	1154	1170	+	3.39394	0.000994	0.336	tcagaagggaaatgagg
ELF5_MOUSE.H11MO.0.A	chr3|106129173|106130391|L1_Mus4:L1:LINE|84|-	408	424	+	3.34848	0.00101	0.336	ggcaaagggatggaact
ELF5_MOUSE.H11MO.0.A	chr3|129758044|129763494|ERVB3_1-I_MM-int:ERVK:LTR|1|+	2507	2523	-	3.4697	0.000969	0.336	AAGAGAATGAACATGTT
ELF5_MOUSE.H11MO.0.A	chr3|129758044|129763494|ERVB3_1-I_MM-int:ERVK:LTR|1|+	4348	4364	-	3.39394	0.000994	0.336	TGTAGAAGAAACAAAAG
ELF5_MOUSE.H11MO.0.A	chr3|129758044|129763494|ERVB3_1-I_MM-int:ERVK:LTR|1|+	830	846	+	3.57576	0.000934	0.336	gggaggacgagaaaggt
ELF5_MOUSE.H11MO.0.A	chr4|41011194|41012256|MTE2a-int:ERVL-MaLR:LTR|246|+	996	1012	+	3.43939	0.000979	0.336	gggataagaaatggaaa
ELF5_MOUSE.H11MO.0.A	chr4|140950921|140951090|B3A:B2:SINE|249|+	106	122	-	3.5	0.000959	0.336	AGAACGGGGTACTGGAG
ELF5_MOUSE.H11MO.0.A	chr4|146503672|146511251|MuLV-int:ERV1:LTR|68|+	4044	4060	+	3.36364	0.001	0.336	aggacagcgaaaagctg
ELF5_MOUSE.H11MO.0.A	chr4|146503672|146511251|MuLV-int:ERV1:LTR|68|+	2248	2264	+	3.59091	0.00093	0.336	actggagggaagcggta
ELF5_MOUSE.H11MO.0.A	chr4|146503672|146511251|MuLV-int:ERV1:LTR|68|+	4446	4462	-	3.60606	0.000925	0.336	GGAGGGTGGAAGTTTCT
ELF5_MOUSE.H11MO.0.A	chr4|146503672|146511251|MuLV-int:ERV1:LTR|68|+	4781	4797	+	3.39394	0.000994	0.336	agatcggggcaggggta
ELF5_MOUSE.H11MO.0.A	chr5|66285815|66287767|ORR1A4-int:ERVL-MaLR:LTR|121|+	1697	1713	-	3.39394	0.000994	0.336	GACAAAAGCAAGATCAA
ELF5_MOUSE.H11MO.0.A	chr5|114891844|114894525|MMVL30-int:ERV1:LTR|32|+	2470	2486	+	3.34848	0.00101	0.336	tggtgcagaaagaagtc
ELF5_MOUSE.H11MO.0.A	chr5|114894525|114895124|RLTR6_Mm:ERV1:LTR|87|+	369	385	-	3.45455	0.000974	0.336	TGCACAGGGTAGAGGAG
ELF5_MOUSE.H11MO.0.A	chr5|114894525|114895124|RLTR6_Mm:ERV1:LTR|87|+	297	313	-	3.43939	0.000979	0.336	AGAACTGGGCAGGGAAA
ELF5_MOUSE.H11MO.0.A	chr5|114894525|114895124|RLTR6_Mm:ERV1:LTR|87|+	292	308	-	3.4697	0.000969	0.336	TGGGCAGGGAAAGTACA
ELF5_MOUSE.H11MO.0.A	chr6|128547664|128547946|B4:B4:SINE|282|-	124	140	+	3.36364	0.001	0.336	ggaaacagggaaaagag
ELF5_MOUSE.H11MO.0.A	chr7|17540670|17542604|MMVL30-int:ERV1:LTR|28|+	1790	1806	-	3.48485	0.000964	0.336	AGAACTAGGCAGGGACC
ELF5_MOUSE.H11MO.0.A	chr7|17540670|17542604|MMVL30-int:ERV1:LTR|28|+	1654	1670	+	3.34848	0.00101	0.336	tggtgcagaaagaagtc
ELF5_MOUSE.H11MO.0.A	chr7|98192608|98192736|ID_B1:B4:SINE|266|+	36	52	+	3.54545	0.000944	0.336	ggggaggtgaaggcagg
ELF5_MOUSE.H11MO.0.A	chr7|98192785|98193078|MLT1D:ERVL-MaLR:LTR|329|+	11	27	+	3.37879	0.000999	0.336	gagttgaggatggagga
ELF5_MOUSE.H11MO.0.A	chr7|98237519|98242455|L1Md_F2:L1:LINE|64|+	610	626	+	3.45455	0.000974	0.336	atggaaaggaacaaaac
ELF5_MOUSE.H11MO.0.A	chr7|98237519|98242455|L1Md_F2:L1:LINE|64|+	1265	1281	+	3.5303	0.000949	0.336	agatggagaaaccaaag
ELF5_MOUSE.H11MO.0.A	chr7|98237519|98242455|L1Md_F2:L1:LINE|64|+	1936	1952	+	3.43939	0.000979	0.336	gaaaacagaaactaaac
ELF5_MOUSE.H11MO.0.A	chr8|117661602|117662585|Lx8:L1:LINE|295|-	715	731	+	3.59091	0.00093	0.336	ggaaggacgcaaaagct
ELF5_MOUSE.H11MO.0.A	chr9|50508285|50509045|RLTR33:ERVK:LTR|164|+	50	66	-	3.37879	0.000999	0.336	GGGATGAGAAAGTTTCC
ELF5_MOUSE.H11MO.0.A	chr1|85468715|85476420|RLTR6-int:ERV1:LTR|16|-	565	581	-	3.22727	0.00105	0.337	CAAAAAAGAAACCAGAA
ELF5_MOUSE.H11MO.0.A	chr1|85468715|85476420|RLTR6-int:ERV1:LTR|16|-	4827	4843	+	3.22727	0.00105	0.337	ggaaagagacaacgggg
ELF5_MOUSE.H11MO.0.A	chr1|90932349|90932649|ORR1A2:ERVL-MaLR:LTR|50|-	133	149	-	3.24242	0.00105	0.337	TGCAGGAGGAGCTGAGA
ELF5_MOUSE.H11MO.0.A	chr1|162874957|162875144|URR1A:hAT-Charlie:DNA|144|+	162	178	+	3.19697	0.00106	0.337	agcattaggaaaactga
ELF5_MOUSE.H11MO.0.A	chr10|72643742|72644558|RLTR17D_Mm:ERVK:LTR|245|+	499	515	+	3.22727	0.00105	0.337	taaaaagggaattaaca
ELF5_MOUSE.H11MO.0.A	chr12|83536945|83537232|RLTR31_Mm:ERVK:LTR|152|-	119	135	+	3.22727	0.00105	0.337	agatggagggagaggaa
ELF5_MOUSE.H11MO.0.A	chr13|92386000|92386962|Lx8:L1:LINE|253|-	397	413	-	3.18182	0.00107	0.337	CCAACTAGGAAGCATTG
ELF5_MOUSE.H11MO.0.A	chr13|100592582|100593870|IAPEz-int:ERVK:LTR|63|-	294	310	+	3.18182	0.00107	0.337	gtaaagtggaaaatggc
ELF5_MOUSE.H11MO.0.A	chr13|100592582|100593870|IAPEz-int:ERVK:LTR|63|-	452	468	+	3.15152	0.00108	0.337	gagagtaggagcaagga
ELF5_MOUSE.H11MO.0.A	chr13|100592582|100593870|IAPEz-int:ERVK:LTR|63|-	694	710	+	3.16667	0.00107	0.337	gggaggaagaagcagcc
ELF5_MOUSE.H11MO.0.A	chr14|118844761|118845127|MTC:ERVL-MaLR:LTR|147|-	268	284	-	3.15152	0.00108	0.337	GGAACCTGGAGGCAGGA
ELF5_MOUSE.H11MO.0.A	chr17|22773430|22774914|RMER3D-int:ERVK:LTR|202|-	215	231	-	3.19697	0.00106	0.337	GAGCAGGGGAAGGATAG
ELF5_MOUSE.H11MO.0.A	chr17|40524452|40529003|L1Md_F2:L1:LINE|88|-	3710	3726	+	3.27273	0.00104	0.337	ggagacagaaaatgtgg
ELF5_MOUSE.H11MO.0.A	chr17|94816022|94816979|ORR1A4-int:ERVL-MaLR:LTR|142|-	568	584	+	3.24242	0.00105	0.337	ggaggaacgcagaagat
ELF5_MOUSE.H11MO.0.A	chr2|150404576|150405737|MTB-int:ERVL-MaLR:LTR|123|-	461	477	-	3.27273	0.00104	0.337	AGCAGTAGGTAGAACAA
ELF5_MOUSE.H11MO.0.A	chr2|150636755|150637453|RMER6A:ERVK:LTR|129|-	401	417	+	3.27273	0.00104	0.337	ggaaggagaagaagcca
ELF5_MOUSE.H11MO.0.A	chr2|181846936|181848114|RLTR17D_Mm:ERVK:LTR|218|-	398	414	+	3.22727	0.00105	0.337	tgaactagaaaaagaaa
ELF5_MOUSE.H11MO.0.A	chr3|40978145|40979469|MTEa-int:ERVL-MaLR:LTR|255|+	188	204	+	3.27273	0.00104	0.337	gagaggggcaagtatac
ELF5_MOUSE.H11MO.0.A	chr3|41757303|41758726|L1MA5:L1:LINE|286|+	1389	1405	+	3.22727	0.00105	0.337	agatgggtgaaaagatg
ELF5_MOUSE.H11MO.0.A	chr3|41757303|41758726|L1MA5:L1:LINE|286|+	1298	1314	-	3.18182	0.00107	0.337	TACAGGAGGAGAAACAA
ELF5_MOUSE.H11MO.0.A	chr3|73636358|73637396|MERVL_2A-int:ERVL:LTR|268|+	859	875	-	3.15152	0.00108	0.337	CTGAGGGGGAACTGGCC
ELF5_MOUSE.H11MO.0.A	chr3|106129173|106130391|L1_Mus4:L1:LINE|84|-	1163	1179	+	3.30303	0.00103	0.337	aaatgaggaaaggggat
ELF5_MOUSE.H11MO.0.A	chr3|106129173|106130391|L1_Mus4:L1:LINE|84|-	577	593	-	3.30303	0.00103	0.337	GAAGGATGGAAGTATCC
ELF5_MOUSE.H11MO.0.A	chr4|146503672|146511251|MuLV-int:ERV1:LTR|68|+	7304	7320	+	3.21212	0.00106	0.337	cgaatcaggacaagggt
ELF5_MOUSE.H11MO.0.A	chr4|146503672|146511251|MuLV-int:ERV1:LTR|68|+	1791	1807	+	3.25758	0.00104	0.337	aaagagaggaacgtatc
ELF5_MOUSE.H11MO.0.A	chr4|146503672|146511251|MuLV-int:ERV1:LTR|68|+	6074	6090	+	3.24242	0.00105	0.337	taagcgaggaaacactc
ELF5_MOUSE.H11MO.0.A	chr5|66285815|66287767|ORR1A4-int:ERVL-MaLR:LTR|121|+	610	626	+	3.18182	0.00107	0.337	aagatatggaagacaca
ELF5_MOUSE.H11MO.0.A	chr6|134608904|134609036|ID_B1:B4:SINE|265|+	46	62	+	3.15152	0.00108	0.337	aagatcaggaattcaag
ELF5_MOUSE.H11MO.0.A	chr7|17540670|17542604|MMVL30-int:ERV1:LTR|28|+	1079	1095	+	3.15152	0.00108	0.337	aactgaagaaagaaaac
ELF5_MOUSE.H11MO.0.A	chr7|27127169|27127317|B1_Mus2:Alu:SINE|130|-	39	55	+	3.19697	0.00106	0.337	ctcaggaggcagaggca
ELF5_MOUSE.H11MO.0.A	chr7|98209843|98210939|MTA_Mm-int:ERVL-MaLR:LTR|35|+	871	887	+	3.15152	0.00108	0.337	tcttgaaggaagaaact
ELF5_MOUSE.H11MO.0.A	chr7|98237519|98242455|L1Md_F2:L1:LINE|64|+	2260	2276	+	3.31818	0.00102	0.337	gaataaagaaagaaatt
ELF5_MOUSE.H11MO.0.A	chr7|98237519|98242455|L1Md_F2:L1:LINE|64|+	3318	3334	+	3.15152	0.00108	0.337	aagatcaggaattcaag
ELF5_MOUSE.H11MO.0.A	chr7|98237519|98242455|L1Md_F2:L1:LINE|64|+	557	573	+	3.15152	0.00108	0.337	acaaacaggtagaagtc
ELF5_MOUSE.H11MO.0.A	chr8|70883208|70883426|MLT1C:ERVL-MaLR:LTR|373|-	195	211	-	3.24242	0.00105	0.337	GGAAGCTGGAACGCATT
ELF5_MOUSE.H11MO.0.A	chr9|53377970|53378133|B3:B2:SINE|227|-	90	106	-	3.15152	0.00108	0.337	AACGGGAGGAATGGATG
ELF5_MOUSE.H11MO.0.A	chr1|85468715|85476420|RLTR6-int:ERV1:LTR|16|-	6584	6600	-	2.98485	0.00114	0.338	GCGGTGGGGAAGCCAAG
ELF5_MOUSE.H11MO.0.A	chr10|24326746|24331122|MMETn-int:ERVK:LTR|32|-	3577	3593	-	3.13636	0.00108	0.338	ACAGTGAGAAAGTAGGA
ELF5_MOUSE.H11MO.0.A	chr10|24326746|24331122|MMETn-int:ERVK:LTR|32|-	3027	3043	-	2.92424	0.00116	0.338	CACTGAAGAAAGGAGAA
ELF5_MOUSE.H11MO.0.A	chr10|24326746|24331122|MMETn-int:ERVK:LTR|32|-	3242	3258	+	3.06061	0.00111	0.338	gtaaaatggaaggaccc
ELF5_MOUSE.H11MO.0.A	chr11|87808612|87809013|Lx5b:L1:LINE|180|+	321	337	+	3.07576	0.00111	0.338	gaagagaggaggttgta
ELF5_MOUSE.H11MO.0.A	chr12|44713200|44717576|MMETn-int:ERVK:LTR|28|-	3022	3038	-	2.92424	0.00116	0.338	CACTGAAGAAAGGAGAA
ELF5_MOUSE.H11MO.0.A	chr12|44713200|44717576|MMETn-int:ERVK:LTR|28|-	3572	3588	-	3.13636	0.00108	0.338	ACAGTGAGAAAGTAGGA
ELF5_MOUSE.H11MO.0.A	chr12|116402644|116403856|RLTR6-int:ERV1:LTR|174|-	549	565	-	3.09091	0.0011	0.338	GGGGGGGGGACGACTAG
ELF5_MOUSE.H11MO.0.A	chr13|92386000|92386962|Lx8:L1:LINE|253|-	902	918	+	2.95455	0.00115	0.338	ggatggaggagaggctc
ELF5_MOUSE.H11MO.0.A	chr14|118844761|118845127|MTC:ERVL-MaLR:LTR|147|-	199	215	+	2.95455	0.00115	0.338	gaaagcaggctgagcaa
ELF5_MOUSE.H11MO.0.A	chr15|37376309|37377463|MTB-int:ERVL-MaLR:LTR|70|-	1087	1103	+	2.95455	0.00115	0.338	tgaataagaaactaagg
ELF5_MOUSE.H11MO.0.A	chr16|21951788|21952704|RMER13B:ERVK:LTR|205|-	368	384	-	2.9697	0.00115	0.338	GGAAAGTGGATGTGTAA
ELF5_MOUSE.H11MO.0.A	chr16|97567839|97568202|MTEa:ERVL-MaLR:LTR|214|+	136	152	+	2.9697	0.00115	0.338	ataaaaaggagaaagtg
ELF5_MOUSE.H11MO.0.A	chr17|12825977|12828078|Lx3B:L1:LINE|111|+	1218	1234	+	3.06061	0.00111	0.338	agagaggggaggggcag
ELF5_MOUSE.H11MO.0.A	chr17|40113797|40114641|RLTR13A1:ERVK:LTR|108|-	52	68	+	2.93939	0.00116	0.338	ctcatgaggaaaagagt
ELF5_MOUSE.H11MO.0.A	chr17|40524452|40529003|L1Md_F2:L1:LINE|88|-	2378	2394	+	3.0303	0.00112	0.338	taactaaggaagtgaaa
ELF5_MOUSE.H11MO.0.A	chr17|94816022|94816979|ORR1A4-int:ERVL-MaLR:LTR|142|-	256	272	+	3.10606	0.0011	0.338	gagaggacaaagaagct
ELF5_MOUSE.H11MO.0.A	chr18|15449520|15450153|MER44D:TcMar-Tigger:DNA|280|-	130	146	-	2.92424	0.00116	0.338	GAAGGAAGCAAGGAATT
ELF5_MOUSE.H11MO.0.A	chr18|15449520|15450153|MER44D:TcMar-Tigger:DNA|280|-	126	142	-	3.06061	0.00111	0.338	GAAGCAAGGAATTTCAC
ELF5_MOUSE.H11MO.0.A	chr2|150404576|150405737|MTB-int:ERVL-MaLR:LTR|123|-	948	964	+	3.01515	0.00113	0.338	ggaagaaggtatttcag
ELF5_MOUSE.H11MO.0.A	chr2|181846936|181848114|RLTR17D_Mm:ERVK:LTR|218|-	432	448	+	3	0.00114	0.338	caatcaaggaaaacatt
ELF5_MOUSE.H11MO.0.A	chr3|40978145|40979469|MTEa-int:ERVL-MaLR:LTR|255|+	556	572	+	3.04545	0.00112	0.338	aagaagagaaactaaac
ELF5_MOUSE.H11MO.0.A	chr3|73636358|73637396|MERVL_2A-int:ERVL:LTR|268|+	246	262	+	2.95455	0.00115	0.338	aaaaactggaaatggtt
ELF5_MOUSE.H11MO.0.A	chr3|73636358|73637396|MERVL_2A-int:ERVL:LTR|268|+	473	489	-	2.93939	0.00116	0.338	AAAACCAGACAGAAGAA
ELF5_MOUSE.H11MO.0.A	chr3|106129173|106130391|L1_Mus4:L1:LINE|84|-	652	668	+	2.98485	0.00114	0.338	gactgaaggaatggcca
ELF5_MOUSE.H11MO.0.A	chr3|106129173|106130391|L1_Mus4:L1:LINE|84|-	412	428	+	2.92424	0.00116	0.338	aagggatggaactagaa
ELF5_MOUSE.H11MO.0.A	chr3|129758044|129763494|ERVB3_1-I_MM-int:ERVK:LTR|1|+	1574	1590	-	2.92424	0.00116	0.338	CGAAGCAGCAACAAAAT
ELF5_MOUSE.H11MO.0.A	chr3|129758044|129763494|ERVB3_1-I_MM-int:ERVK:LTR|1|+	1968	1984	-	2.9697	0.00115	0.338	GTCAAGGGGAATTAGGA
ELF5_MOUSE.H11MO.0.A	chr3|129758044|129763494|ERVB3_1-I_MM-int:ERVK:LTR|1|+	430	446	+	2.92424	0.00116	0.338	agtgaaagcaagaagaa
ELF5_MOUSE.H11MO.0.A	chr3|129758044|129763494|ERVB3_1-I_MM-int:ERVK:LTR|1|+	4041	4057	+	2.92424	0.00116	0.338	agagtgtggaacaggga
ELF5_MOUSE.H11MO.0.A	chr3|129758044|129763494|ERVB3_1-I_MM-int:ERVK:LTR|1|+	278	294	+	3.01515	0.00113	0.338	gaaagtgggagaaggga
ELF5_MOUSE.H11MO.0.A	chr4|129615018|129616096|RMER12:ERVK:LTR|130|-	811	827	-	3.12121	0.00109	0.338	TACAGAAGGATGTTGAT
ELF5_MOUSE.H11MO.0.A	chr4|146503672|146511251|MuLV-int:ERV1:LTR|68|+	825	841	-	3.04545	0.00112	0.338	CGCAGAAGGACCGGGCG
ELF5_MOUSE.H11MO.0.A	chr4|146503672|146511251|MuLV-int:ERV1:LTR|68|+	3745	3761	-	3.10606	0.0011	0.338	GGGGCCAGGATGACTAG
ELF5_MOUSE.H11MO.0.A	chr4|146503672|146511251|MuLV-int:ERV1:LTR|68|+	4657	4673	+	2.92424	0.00116	0.338	caaaagatgaaggcact
ELF5_MOUSE.H11MO.0.A	chr4|146503672|146511251|MuLV-int:ERV1:LTR|68|+	684	700	-	2.98485	0.00114	0.338	GGGACCGGGAGAGAATA
ELF5_MOUSE.H11MO.0.A	chr4|146503672|146511251|MuLV-int:ERV1:LTR|68|+	2947	2963	-	2.95455	0.00115	0.338	TCAAAGGCGAAGAGAGG
ELF5_MOUSE.H11MO.0.A	chr5|66285815|66287767|ORR1A4-int:ERVL-MaLR:LTR|121|+	949	965	-	3.09091	0.0011	0.338	TGGAGCTGGAACATGGC
ELF5_MOUSE.H11MO.0.A	chr5|114891844|114894525|MMVL30-int:ERV1:LTR|32|+	362	378	-	2.93939	0.00116	0.338	GGACAGGGGAATGAGAA
ELF5_MOUSE.H11MO.0.A	chr6|128567264|128567644|MTD:ERVL-MaLR:LTR|201|+	38	54	+	2.95455	0.00115	0.338	tcagctgggaagaggaa
ELF5_MOUSE.H11MO.0.A	chr7|98209843|98210939|MTA_Mm-int:ERVL-MaLR:LTR|35|+	623	639	+	3.0303	0.00112	0.338	ccaggacggaaggggtc
ELF5_MOUSE.H11MO.0.A	chr7|98237519|98242455|L1Md_F2:L1:LINE|64|+	2296	2312	+	3.01515	0.00113	0.338	atgaaaatgaagacaca
ELF5_MOUSE.H11MO.0.A	chr7|98237519|98242455|L1Md_F2:L1:LINE|64|+	3782	3798	+	3.09091	0.0011	0.338	taactaaggaagtaaaa
ELF5_MOUSE.H11MO.0.A	chr7|98237519|98242455|L1Md_F2:L1:LINE|64|+	1482	1498	-	2.95455	0.00115	0.338	ATATTAAGGAAAAGTAA
ELF5_MOUSE.H11MO.0.A	chr8|68347405|68347752|ORR1A4:ERVL-MaLR:LTR|87|+	181	197	-	3.12121	0.00109	0.338	CAGAGGAGGAGCTGAGA
ELF5_MOUSE.H11MO.0.A	chr8|70883208|70883426|MLT1C:ERVL-MaLR:LTR|373|-	6	22	+	3.0303	0.00112	0.338	agagggagaaatgggat
ELF5_MOUSE.H11MO.0.A	chr8|117661602|117662585|Lx8:L1:LINE|295|-	712	728	+	3	0.00114	0.338	gtaggaaggacgcaaaa
ELF5_MOUSE.H11MO.0.A	chr9|35049839|35050201|MTC:ERVL-MaLR:LTR|156|+	214	230	-	2.93939	0.00116	0.338	GGAAACTGGAGGCAGGA
ELF5_MOUSE.H11MO.0.A	chr14|8357753|8357892|MLT1K:ERVL-MaLR:LTR|284|+	26	42	+	2.89394	0.00118	0.341	tgtgagaggaaggctca
ELF5_MOUSE.H11MO.0.A	chr7|98237519|98242455|L1Md_F2:L1:LINE|64|+	2256	2272	+	2.89394	0.00118	0.341	gaaggaataaagaaaga
ELF5_MOUSE.H11MO.0.A	chr9|50508285|50509045|RLTR33:ERVK:LTR|164|+	478	494	+	2.87879	0.00118	0.342	gagaacaggataaatgt
ELF5_MOUSE.H11MO.0.A	chr1|85468715|85476420|RLTR6-int:ERV1:LTR|16|-	5237	5253	-	2.80303	0.00121	0.345	GGAAGAGCGCAAGAGGA
ELF5_MOUSE.H11MO.0.A	chr1|85468715|85476420|RLTR6-int:ERV1:LTR|16|-	891	907	-	2.83333	0.0012	0.345	GGAGGTGGGAATTGGAC
ELF5_MOUSE.H11MO.0.A	chr1|171888503|171889409|RLTR45-int:ERVK:LTR|48|-	364	380	-	2.81818	0.00121	0.345	CCATGTAGGAAGCACAG
ELF5_MOUSE.H11MO.0.A	chr11|87808612|87809013|Lx5b:L1:LINE|180|+	324	340	+	2.81818	0.00121	0.345	gagaggaggttgtagga
ELF5_MOUSE.H11MO.0.A	chr16|21955006|21955158|B1_Mur4:Alu:SINE|115|-	47	63	+	2.80303	0.00121	0.345	agaggcaggcagatctc
ELF5_MOUSE.H11MO.0.A	chr2|150636755|150637453|RMER6A:ERVK:LTR|129|-	552	568	+	2.81818	0.00121	0.345	ggggtcagaaagaacta
ELF5_MOUSE.H11MO.0.A	chr2|181846936|181848114|RLTR17D_Mm:ERVK:LTR|218|-	893	909	-	2.83333	0.0012	0.345	GAAGCAGTGAAAAGAAG
ELF5_MOUSE.H11MO.0.A	chr4|137687311|137687519|L2b:L2:LINE|332|-	94	110	-	2.84848	0.00119	0.345	TGAGGCAGGAATGTGCT
ELF5_MOUSE.H11MO.0.A	chr4|146503672|146511251|MuLV-int:ERV1:LTR|68|+	853	869	-	2.81818	0.00121	0.345	GGTAAAGGGCAGATCGG
ELF5_MOUSE.H11MO.0.A	chr7|98237519|98242455|L1Md_F2:L1:LINE|64|+	2380	2396	+	2.80303	0.00121	0.345	ccaaaaagaaactagag
ELF5_MOUSE.H11MO.0.A	chr8|117661602|117662585|Lx8:L1:LINE|295|-	862	878	+	2.81818	0.00121	0.345	gggaaggggagaagctc
ELF5_MOUSE.H11MO.0.A	chr10|111781331|111782045|L1_Mur3:L1:LINE|157|-	657	673	-	2.75758	0.00123	0.346	ATGAGAAGAAAGCATAT
ELF5_MOUSE.H11MO.0.A	chr11|3922687|3923157|MT2A:ERVL:LTR|234|+	177	193	-	2.75758	0.00123	0.346	GCAAGCGGCAAAAAGCA
ELF5_MOUSE.H11MO.0.A	chr11|63448418|63449364|Lx5:L1:LINE|204|-	719	735	-	2.77273	0.00122	0.346	ACAAGCAGGCAACAGTC
ELF5_MOUSE.H11MO.0.A	chr13|100592582|100593870|IAPEz-int:ERVK:LTR|63|-	1183	1199	+	2.75758	0.00123	0.346	aggaggcggcacaggcg
ELF5_MOUSE.H11MO.0.A	chr17|40524452|40529003|L1Md_F2:L1:LINE|88|-	4036	4052	+	2.75758	0.00123	0.346	tgagaaaggatggacca
ELF5_MOUSE.H11MO.0.A	chr17|40524452|40529003|L1Md_F2:L1:LINE|88|-	840	856	+	2.78788	0.00122	0.346	aaaaaaagaaattaaag
ELF5_MOUSE.H11MO.0.A	chr3|40978145|40979469|MTEa-int:ERVL-MaLR:LTR|255|+	370	386	+	2.78788	0.00122	0.346	tgtagcaggagaaagca
ELF5_MOUSE.H11MO.0.A	chr3|73636358|73637396|MERVL_2A-int:ERVL:LTR|268|+	910	926	-	2.78788	0.00122	0.346	AAGGACAGGAGGAAGGC
ELF5_MOUSE.H11MO.0.A	chr4|146503672|146511251|MuLV-int:ERV1:LTR|68|+	1404	1420	-	2.75758	0.00123	0.346	TTCAAGGGGAAAAGCAG
ELF5_MOUSE.H11MO.0.A	chr10|24326746|24331122|MMETn-int:ERVK:LTR|32|-	2114	2130	-	2.74242	0.00124	0.348	GCTGGGAGGATGAGAAA
ELF5_MOUSE.H11MO.0.A	chr2|150404576|150405737|MTB-int:ERVL-MaLR:LTR|123|-	368	384	+	2.72727	0.00124	0.348	atgattaggaagagacc
ELF5_MOUSE.H11MO.0.A	chr4|146503672|146511251|MuLV-int:ERV1:LTR|68|+	5291	5307	-	2.72727	0.00124	0.348	AGGATCATGAAAATTGA
ELF5_MOUSE.H11MO.0.A	chr1|171888503|171889409|RLTR45-int:ERVK:LTR|48|-	7	23	-	2.71212	0.00125	0.349	GGGAGGTTGAAAACCAG
ELF5_MOUSE.H11MO.0.A	chr10|24326746|24331122|MMETn-int:ERVK:LTR|32|-	3023	3039	-	2.68182	0.00126	0.349	GAAGAAAGGAGAAAAAT
ELF5_MOUSE.H11MO.0.A	chr10|88470818|88470953|B1_Mus2:Alu:SINE|145|-	108	124	-	2.71212	0.00125	0.349	AAAAAAAGAAAGGTTTC
ELF5_MOUSE.H11MO.0.A	chr10|111781331|111782045|L1_Mur3:L1:LINE|157|-	261	277	+	2.60606	0.00129	0.349	agaacaagaaattccaa
ELF5_MOUSE.H11MO.0.A	chr11|78843132|78843316|B2_Mm2:B2:SINE|140|+	134	150	+	2.59091	0.0013	0.349	acatggaggcagaatgc
ELF5_MOUSE.H11MO.0.A	chr11|87808612|87809013|Lx5b:L1:LINE|180|+	341	357	+	2.60606	0.00129	0.349	aggactgggaggagagg
ELF5_MOUSE.H11MO.0.A	chr12|44713200|44717576|MMETn-int:ERVK:LTR|28|-	3018	3034	-	2.68182	0.00126	0.349	GAAGAAAGGAGAAAAAT
ELF5_MOUSE.H11MO.0.A	chr13|100592582|100593870|IAPEz-int:ERVK:LTR|63|-	922	938	+	2.65152	0.00127	0.349	cccgagaggaacaaagg
ELF5_MOUSE.H11MO.0.A	chr13|119653929|119654113|ORR1F:ERVL-MaLR:LTR|238|+	17	33	+	2.59091	0.0013	0.349	ccaagaagcaagcagct
ELF5_MOUSE.H11MO.0.A	chr14|118847356|118847573|L2a:L2:LINE|322|+	17	33	-	2.66667	0.00127	0.349	GAGGGAGGGAGAGAGAG
ELF5_MOUSE.H11MO.0.A	chr15|74705882|74707434|Tigger10:TcMar-Tigger:DNA|336|-	993	1009	+	2.65152	0.00127	0.349	agaacaaggcattcgca
ELF5_MOUSE.H11MO.0.A	chr2|150404576|150405737|MTB-int:ERVL-MaLR:LTR|123|-	187	203	+	2.69697	0.00126	0.349	tactgagggaagattaa
ELF5_MOUSE.H11MO.0.A	chr2|150404576|150405737|MTB-int:ERVL-MaLR:LTR|123|-	778	794	+	2.60606	0.00129	0.349	ggcagctggaacctaaa
ELF5_MOUSE.H11MO.0.A	chr2|150404576|150405737|MTB-int:ERVL-MaLR:LTR|123|-	150	166	+	2.65152	0.00127	0.349	agaacagtgcagaagat
ELF5_MOUSE.H11MO.0.A	chr3|40978145|40979469|MTEa-int:ERVL-MaLR:LTR|255|+	70	86	+	2.68182	0.00126	0.349	ttcagaaggaatgtgaa
ELF5_MOUSE.H11MO.0.A	chr3|41757303|41758726|L1MA5:L1:LINE|286|+	762	778	+	2.66667	0.00127	0.349	ataagcaggcagatcat
ELF5_MOUSE.H11MO.0.A	chr3|41757303|41758726|L1MA5:L1:LINE|286|+	1225	1241	+	2.62121	0.00129	0.349	attatcaggaaaatgga
ELF5_MOUSE.H11MO.0.A	chr3|41757303|41758726|L1MA5:L1:LINE|286|+	1140	1156	+	2.62121	0.00129	0.349	ggataaagaaaacacac
ELF5_MOUSE.H11MO.0.A	chr3|41757303|41758726|L1MA5:L1:LINE|286|+	742	758	+	2.60606	0.00129	0.349	gggagggcaaagtgcaa
ELF5_MOUSE.H11MO.0.A	chr3|96465912|96466505|RLTR18:ERVK:LTR|186|-	559	575	-	2.66667	0.00127	0.349	AGGGAAGGGAACTGCTC
ELF5_MOUSE.H11MO.0.A	chr4|137727265|137727421|L2b:L2:LINE|283|+	109	125	-	2.69697	0.00126	0.349	CCAAGGGGGAGGGAACA
ELF5_MOUSE.H11MO.0.A	chr4|137727265|137727421|L2b:L2:LINE|283|+	138	154	-	2.63636	0.00128	0.349	GCCAGAGGGAGGGGACG
ELF5_MOUSE.H11MO.0.A	chr4|146503672|146511251|MuLV-int:ERV1:LTR|68|+	1929	1945	+	2.63636	0.00128	0.349	agagacaggatagacag
ELF5_MOUSE.H11MO.0.A	chr5|114891844|114894525|MMVL30-int:ERV1:LTR|32|+	1417	1433	-	2.59091	0.0013	0.349	AGCAGGGGGAGCGAAGG
ELF5_MOUSE.H11MO.0.A	chr5|114891844|114894525|MMVL30-int:ERV1:LTR|32|+	300	316	+	2.65152	0.00127	0.349	agcaaaaagaagaggag
ELF5_MOUSE.H11MO.0.A	chr5|114891844|114894525|MMVL30-int:ERV1:LTR|32|+	378	394	-	2.59091	0.0013	0.349	AGAGACGGGATGGGAGG
ELF5_MOUSE.H11MO.0.A	chr7|17540670|17542604|MMVL30-int:ERV1:LTR|28|+	1075	1091	+	2.63636	0.00128	0.349	taaaaactgaagaaaga
ELF5_MOUSE.H11MO.0.A	chr7|17540670|17542604|MMVL30-int:ERV1:LTR|28|+	599	615	-	2.59091	0.0013	0.349	AGCAGGGGGAGCGAAGG
ELF5_MOUSE.H11MO.0.A	chr7|98237519|98242455|L1Md_F2:L1:LINE|64|+	3057	3073	-	2.66667	0.00127	0.349	TCATAAGGGAAGTTGGT
ELF5_MOUSE.H11MO.0.A	chr7|98237519|98242455|L1Md_F2:L1:LINE|64|+	110	126	+	2.66667	0.00127	0.349	gccaggaggcaggttcg
ELF5_MOUSE.H11MO.0.A	chr7|98237519|98242455|L1Md_F2:L1:LINE|64|+	1360	1376	+	2.71212	0.00125	0.349	aatacaaggacggaaac
ELF5_MOUSE.H11MO.0.A	chr9|35049839|35050201|MTC:ERVL-MaLR:LTR|156|+	123	139	+	2.59091	0.0013	0.349	gattgaaggaggagggc
ELF5_MOUSE.H11MO.0.A	chr13|100592582|100593870|IAPEz-int:ERVK:LTR|63|-	876	892	+	2.54545	0.00132	0.35	gcagagaggcagtgcgc
ELF5_MOUSE.H11MO.0.A	chr13|100592582|100593870|IAPEz-int:ERVK:LTR|63|-	891	907	+	2.54545	0.00132	0.35	gcagagaggcagtgcgc
ELF5_MOUSE.H11MO.0.A	chr13|100592582|100593870|IAPEz-int:ERVK:LTR|63|-	931	947	+	2.54545	0.00132	0.35	aacaaaggaaaatagaa
ELF5_MOUSE.H11MO.0.A	chr14|118844761|118845127|MTC:ERVL-MaLR:LTR|147|-	219	235	+	2.56061	0.00131	0.35	agaggaagcaagccagt
ELF5_MOUSE.H11MO.0.A	chr15|37376309|37377463|MTB-int:ERVL-MaLR:LTR|70|-	526	542	+	2.57576	0.00131	0.35	aaagacatgaaggggtc
ELF5_MOUSE.H11MO.0.A	chr2|25289911|25290179|MER45R:hAT-Tip100:DNA|312|-	167	183	+	2.54545	0.00132	0.35	gccgcgagaaaaaagaa
ELF5_MOUSE.H11MO.0.A	chr9|21908606|21908789|ID_B1:B4:SINE|296|-	99	115	+	2.57576	0.00131	0.35	tagtagaggcaggagga
ELF5_MOUSE.H11MO.0.A	chr9|35049839|35050201|MTC:ERVL-MaLR:LTR|156|+	305	321	-	2.56061	0.00131	0.35	AGCAAAGGCAAGTTGGG
ELF5_MOUSE.H11MO.0.A	chr1|85468715|85476420|RLTR6-int:ERV1:LTR|16|-	2105	2121	+	2.5	0.00134	0.351	agagaaaggacactggg
ELF5_MOUSE.H11MO.0.A	chr1|85468715|85476420|RLTR6-int:ERV1:LTR|16|-	7325	7341	+	2.4697	0.00135	0.351	agaaggaggactctgtg
ELF5_MOUSE.H11MO.0.A	chr1|85468715|85476420|RLTR6-int:ERV1:LTR|16|-	3951	3967	-	2.34848	0.00141	0.351	GGGTTGAGGATGGCAGG
ELF5_MOUSE.H11MO.0.A	chr1|85468715|85476420|RLTR6-int:ERV1:LTR|16|-	2244	2260	-	2.37879	0.00139	0.351	TCTATCAGGAAGTTGAC
ELF5_MOUSE.H11MO.0.A	chr1|85468715|85476420|RLTR6-int:ERV1:LTR|16|-	5226	5242	-	2.33333	0.00141	0.351	AGAGGAAGGAGAGCCAC
ELF5_MOUSE.H11MO.0.A	chr1|85468715|85476420|RLTR6-int:ERV1:LTR|16|-	4122	4138	+	2.39394	0.00139	0.351	gggaagcgaaaggctgg
ELF5_MOUSE.H11MO.0.A	chr1|85468715|85476420|RLTR6-int:ERV1:LTR|16|-	1550	1566	+	2.27273	0.00144	0.351	cgcggaaggtaggggac
ELF5_MOUSE.H11MO.0.A	chr1|171888503|171889409|RLTR45-int:ERVK:LTR|48|-	774	790	-	2.25758	0.00145	0.351	GACACAAGGACAAGTCA
ELF5_MOUSE.H11MO.0.A	chr10|24326746|24331122|MMETn-int:ERVK:LTR|32|-	4185	4201	-	2.31818	0.00142	0.351	GAGGCGAGGTAGAGCCA
ELF5_MOUSE.H11MO.0.A	chr10|24326746|24331122|MMETn-int:ERVK:LTR|32|-	1616	1632	-	2.37879	0.00139	0.351	AACAAAAGAAAGGCCAC
ELF5_MOUSE.H11MO.0.A	chr10|24326746|24331122|MMETn-int:ERVK:LTR|32|-	2906	2922	-	2.30303	0.00143	0.351	GGAAAAATGACAAGTAA
ELF5_MOUSE.H11MO.0.A	chr10|24326746|24331122|MMETn-int:ERVK:LTR|32|-	239	255	+	2.30303	0.00143	0.351	attaaaaggaataggcg
ELF5_MOUSE.H11MO.0.A	chr10|72643192|72643526|L1MB1:L1:LINE|284|+	72	88	+	2.31818	0.00142	0.351	ggaaggagaaatatttt
ELF5_MOUSE.H11MO.0.A	chr10|83603275|83603956|L1_Mus1:L1:LINE|42|+	424	440	+	2.48485	0.00135	0.351	ggatacagaaaatgtgg
ELF5_MOUSE.H11MO.0.A	chr10|83603275|83603956|L1_Mus1:L1:LINE|42|+	70	86	+	2.24242	0.00146	0.351	tcatcagggaaatgcaa
ELF5_MOUSE.H11MO.0.A	chr11|3922687|3923157|MT2A:ERVL:LTR|234|+	151	167	+	2.4697	0.00135	0.351	ggcaaaaggactcggaa
ELF5_MOUSE.H11MO.0.A	chr11|3922687|3923157|MT2A:ERVL:LTR|234|+	144	160	+	2.31818	0.00142	0.351	cagatcaggcaaaagga
ELF5_MOUSE.H11MO.0.A	chr11|63448418|63449364|Lx5:L1:LINE|204|-	41	57	+	2.42424	0.00137	0.351	ggcagcagaaatcaggt
ELF5_MOUSE.H11MO.0.A	chr12|44713200|44717576|MMETn-int:ERVK:LTR|28|-	239	255	+	2.30303	0.00143	0.351	attaaaaggaataggcg
ELF5_MOUSE.H11MO.0.A	chr12|44713200|44717576|MMETn-int:ERVK:LTR|28|-	1616	1632	-	2.37879	0.00139	0.351	AACAAAAGAAAGGCCAC
ELF5_MOUSE.H11MO.0.A	chr12|44713200|44717576|MMETn-int:ERVK:LTR|28|-	2901	2917	-	2.30303	0.00143	0.351	GGAAAAATGACAAGTAA
ELF5_MOUSE.H11MO.0.A	chr12|116402644|116403856|RLTR6-int:ERV1:LTR|174|-	962	978	+	2.30303	0.00143	0.351	caaagaaggaggactct
ELF5_MOUSE.H11MO.0.A	chr12|116402644|116403856|RLTR6-int:ERV1:LTR|174|-	965	981	+	2.4697	0.00135	0.351	agaaggaggactctgtg
ELF5_MOUSE.H11MO.0.A	chr13|100592582|100593870|IAPEz-int:ERVK:LTR|63|-	571	587	+	2.40909	0.00138	0.351	gggaaaagaagaaagat
ELF5_MOUSE.H11MO.0.A	chr13|100592582|100593870|IAPEz-int:ERVK:LTR|63|-	926	942	+	2.24242	0.00146	0.351	agaggaacaaaggaaaa
ELF5_MOUSE.H11MO.0.A	chr13|119652518|119652604|RLTR31D_MM:ERVK:LTR|163|-	18	34	+	2.40909	0.00138	0.351	agagagagacagagggg
ELF5_MOUSE.H11MO.0.A	chr15|74705882|74707434|Tigger10:TcMar-Tigger:DNA|336|-	62	78	+	2.43939	0.00137	0.351	ccctgaaggaaaagatt
ELF5_MOUSE.H11MO.0.A	chr15|74705882|74707434|Tigger10:TcMar-Tigger:DNA|336|-	22	38	+	2.28788	0.00144	0.351	gccaagggcaaggggga
ELF5_MOUSE.H11MO.0.A	chr16|21951788|21952704|RMER13B:ERVK:LTR|205|-	586	602	-	2.34848	0.00141	0.351	GGGGTGGGGCAAAGGAG
ELF5_MOUSE.H11MO.0.A	chr16|96319171|96319460|MTE2a:ERVL-MaLR:LTR|247|+	176	192	-	2.27273	0.00144	0.351	AAGTCAAGGCAGGAACA
ELF5_MOUSE.H11MO.0.A	chr16|97568544|97568731|B3:B2:SINE|186|+	91	107	-	2.4697	0.00135	0.351	GAGGCCAGAAAAAGGTG
ELF5_MOUSE.H11MO.0.A	chr17|12825977|12828078|Lx3B:L1:LINE|111|+	1008	1024	+	2.48485	0.00135	0.351	ggaactagaaaatatca
ELF5_MOUSE.H11MO.0.A	chr17|12825977|12828078|Lx3B:L1:LINE|111|+	945	961	+	2.48485	0.00135	0.351	ggatacagaaaatgtgg
ELF5_MOUSE.H11MO.0.A	chr17|22773430|22774914|RMER3D-int:ERVK:LTR|202|-	1240	1256	+	2.24242	0.00146	0.351	agaaagatgatatagac
ELF5_MOUSE.H11MO.0.A	chr17|40524452|40529003|L1Md_F2:L1:LINE|88|-	507	523	+	2.4697	0.00135	0.351	agatcatggaaaccgaa
ELF5_MOUSE.H11MO.0.A	chr17|40524452|40529003|L1Md_F2:L1:LINE|88|-	3965	3981	-	2.4697	0.00135	0.351	AGAAGGGGCAAAGTGTC
ELF5_MOUSE.H11MO.0.A	chr17|40524452|40529003|L1Md_F2:L1:LINE|88|-	2573	2589	+	2.27273	0.00144	0.351	tgaattagaaagagcaa
ELF5_MOUSE.H11MO.0.A	chr18|61648320|61648449|B2_Mm2:B2:SINE|108|+	107	123	-	2.5	0.00134	0.351	AGAAGAGGGCATCAGAC
ELF5_MOUSE.H11MO.0.A	chr2|181846936|181848114|RLTR17D_Mm:ERVK:LTR|218|-	1020	1036	-	2.25758	0.00145	0.351	GGATTAAGAAAAGAAGT
ELF5_MOUSE.H11MO.0.A	chr3|10332004|10332104|PB1D10:Alu:SINE|296|-	33	49	+	2.36364	0.0014	0.351	aagtggaggcaggatgc
ELF5_MOUSE.H11MO.0.A	chr3|40978145|40979469|MTEa-int:ERVL-MaLR:LTR|255|+	536	552	+	2.34848	0.00141	0.351	gaaaataggaattgatt
ELF5_MOUSE.H11MO.0.A	chr3|41757303|41758726|L1MA5:L1:LINE|286|+	1319	1335	+	2.24242	0.00146	0.351	agttgaagaaaagaaaa
ELF5_MOUSE.H11MO.0.A	chr3|41757303|41758726|L1MA5:L1:LINE|286|+	842	858	+	2.24242	0.00146	0.351	ggtattaggaacatgca
ELF5_MOUSE.H11MO.0.A	chr3|41757303|41758726|L1MA5:L1:LINE|286|+	451	467	-	2.48485	0.00135	0.351	TGGTTGAGGAAATTGTT
ELF5_MOUSE.H11MO.0.A	chr3|106129173|106130391|L1_Mus4:L1:LINE|84|-	331	347	+	2.48485	0.00135	0.351	ggatacagaaaatgtgg
ELF5_MOUSE.H11MO.0.A	chr3|106129173|106130391|L1_Mus4:L1:LINE|84|-	419	435	+	2.34848	0.00141	0.351	ggaactagaaaatatcg
ELF5_MOUSE.H11MO.0.A	chr3|129758044|129763494|ERVB3_1-I_MM-int:ERVK:LTR|1|+	5036	5052	-	2.40909	0.00138	0.351	CCAAGATGGAAATACTG
ELF5_MOUSE.H11MO.0.A	chr3|129758044|129763494|ERVB3_1-I_MM-int:ERVK:LTR|1|+	1274	1290	+	2.4697	0.00135	0.351	aaaatcaggcaagtgga
ELF5_MOUSE.H11MO.0.A	chr3|129758044|129763494|ERVB3_1-I_MM-int:ERVK:LTR|1|+	2015	2031	+	2.39394	0.00139	0.351	agaaagtggaggaagct
ELF5_MOUSE.H11MO.0.A	chr4|122779729|122780054|ORR1D2:ERVL-MaLR:LTR|215|+	236	252	-	2.5303	0.00133	0.351	TCCAAGGGGAATAAGAG
ELF5_MOUSE.H11MO.0.A	chr4|129615018|129616096|RMER12:ERVK:LTR|130|-	781	797	+	2.33333	0.00141	0.351	tgtagaacgaagcactg
ELF5_MOUSE.H11MO.0.A	chr4|129615018|129616096|RMER12:ERVK:LTR|130|-	274	290	+	2.31818	0.00142	0.351	atcaacatgaagatgaa
ELF5_MOUSE.H11MO.0.A	chr4|146503672|146511251|MuLV-int:ERV1:LTR|68|+	2522	2538	-	2.45455	0.00136	0.351	AAAATCAGAAAGCCAGG
ELF5_MOUSE.H11MO.0.A	chr4|146503672|146511251|MuLV-int:ERV1:LTR|68|+	1070	1086	+	2.25758	0.00145	0.351	cggggaaggagggaccc
ELF5_MOUSE.H11MO.0.A	chr4|146503672|146511251|MuLV-int:ERV1:LTR|68|+	1842	1858	+	2.4697	0.00135	0.351	gggcagaggatgagcag
ELF5_MOUSE.H11MO.0.A	chr4|146503672|146511251|MuLV-int:ERV1:LTR|68|+	3295	3311	+	2.28788	0.00144	0.351	gaggccagaaaagagac
ELF5_MOUSE.H11MO.0.A	chr4|146503672|146511251|MuLV-int:ERV1:LTR|68|+	865	881	-	2.27273	0.00144	0.351	GGGTAAGGGCAGGGTAA
ELF5_MOUSE.H11MO.0.A	chr4|146503672|146511251|MuLV-int:ERV1:LTR|68|+	3895	3911	-	2.42424	0.00137	0.351	GGTAGAGGGAGCAAGGT
ELF5_MOUSE.H11MO.0.A	chr5|66285815|66287767|ORR1A4-int:ERVL-MaLR:LTR|121|+	403	419	+	2.45455	0.00136	0.351	ttagaaaggaaaaatac
ELF5_MOUSE.H11MO.0.A	chr5|114891844|114894525|MMVL30-int:ERV1:LTR|32|+	1413	1429	-	2.33333	0.00141	0.351	GGGGGAGCGAAGGTCAC
ELF5_MOUSE.H11MO.0.A	chr5|114891844|114894525|MMVL30-int:ERV1:LTR|32|+	306	322	+	2.43939	0.00137	0.351	aagaagaggaggctgtt
ELF5_MOUSE.H11MO.0.A	chr5|114891844|114894525|MMVL30-int:ERV1:LTR|32|+	1428	1444	-	2.25758	0.00145	0.351	AGATCGAGGATAGCAGG
ELF5_MOUSE.H11MO.0.A	chr5|114894525|114895124|RLTR6_Mm:ERV1:LTR|87|+	422	438	-	2.24242	0.00146	0.351	AGCAACATGAAAGCACA
ELF5_MOUSE.H11MO.0.A	chr7|17540670|17542604|MMVL30-int:ERV1:LTR|28|+	610	626	-	2.25758	0.00145	0.351	AGATCGAGGATAGCAGG
ELF5_MOUSE.H11MO.0.A	chr7|17540670|17542604|MMVL30-int:ERV1:LTR|28|+	595	611	-	2.33333	0.00141	0.351	GGGGGAGCGAAGGTCAC
ELF5_MOUSE.H11MO.0.A	chr7|30317652|30317801|L2a:L2:LINE|269|+	66	82	-	2.51515	0.00133	0.351	TGAGAATGGAAATGGGC
ELF5_MOUSE.H11MO.0.A	chr7|72078249|72078579|Tigger7:TcMar-Tigger:DNA|284|+	225	241	+	2.39394	0.00139	0.351	ggaaaaagaaattcatg
ELF5_MOUSE.H11MO.0.A	chr7|72078249|72078579|Tigger7:TcMar-Tigger:DNA|284|+	219	235	+	2.33333	0.00141	0.351	gaagaaggaaaaagaaa
ELF5_MOUSE.H11MO.0.A	chr7|98209843|98210939|MTA_Mm-int:ERVL-MaLR:LTR|35|+	424	440	+	2.36364	0.0014	0.351	gaaagcacaaagaggct
ELF5_MOUSE.H11MO.0.A	chr7|98237519|98242455|L1Md_F2:L1:LINE|64|+	977	993	+	2.37879	0.00139	0.351	actaaaagaaagagatg
ELF5_MOUSE.H11MO.0.A	chr7|98237519|98242455|L1Md_F2:L1:LINE|64|+	2349	2365	+	2.28788	0.00144	0.351	ctaagagggaaactcat
ELF5_MOUSE.H11MO.0.A	chr7|98237519|98242455|L1Md_F2:L1:LINE|64|+	1389	1405	+	2.51515	0.00133	0.351	aaagcaagaaagtaatc
ELF5_MOUSE.H11MO.0.A	chr8|65086013|65086174|B2_Mm2:B2:SINE|112|-	107	123	-	2.33333	0.00141	0.351	AGAAGAGGGCATCAGAT
ELF5_MOUSE.H11MO.0.A	chr8|94392915|94393056|MER20:hAT-Charlie:DNA|303|+	11	27	-	2.37879	0.00139	0.351	AGAAAGATGCAGAATTA
ELF5_MOUSE.H11MO.0.A	chr9|50503046|50503181|B4A:B4:SINE|312|-	116	132	+	2.43939	0.00137	0.351	agatgaaggcataggat
ELF5_MOUSE.H11MO.0.A	chr9|50503046|50503181|B4A:B4:SINE|312|-	99	115	+	2.39394	0.00139	0.351	acaagaaggagagccat
ELF5_MOUSE.H11MO.0.A	chr9|53377970|53378133|B3:B2:SINE|227|-	93	109	-	2.33333	0.00141	0.351	TGGAACGGGAGGAATGG
ELF5_MOUSE.H11MO.0.A	chr17|40524452|40529003|L1Md_F2:L1:LINE|88|-	2995	3011	+	2.19697	0.00148	0.353	aaagtggggaaaagcct
ELF5_MOUSE.H11MO.0.A	chr2|150633386|150634700|ORR1C2-int:ERVL-MaLR:LTR|199|+	740	756	-	2.21212	0.00147	0.353	GGGGGTGGGATGGGGGG
ELF5_MOUSE.H11MO.0.A	chr2|150636755|150637453|RMER6A:ERVK:LTR|129|-	389	405	+	2.21212	0.00147	0.353	agaacaagccagggaag
ELF5_MOUSE.H11MO.0.A	chr3|129758044|129763494|ERVB3_1-I_MM-int:ERVK:LTR|1|+	3301	3317	+	2.22727	0.00146	0.353	aggacaaggcattgtgg
ELF5_MOUSE.H11MO.0.A	chr3|129758044|129763494|ERVB3_1-I_MM-int:ERVK:LTR|1|+	911	927	+	2.19697	0.00148	0.353	taatgaaggacatggga
ELF5_MOUSE.H11MO.0.A	chr6|128567264|128567644|MTD:ERVL-MaLR:LTR|201|+	167	183	+	2.21212	0.00147	0.353	gaaagcaggctgggcaa
ELF5_MOUSE.H11MO.0.A	chr7|98237519|98242455|L1Md_F2:L1:LINE|64|+	4369	4385	+	2.19697	0.00148	0.353	aaagtggggaaaagcct
ELF5_MOUSE.H11MO.0.A	chr8|117661602|117662585|Lx8:L1:LINE|295|-	213	229	-	2.19697	0.00148	0.353	GGAACTATGAAATCTAG
ELF5_MOUSE.H11MO.0.A	chr1|85468715|85476420|RLTR6-int:ERV1:LTR|16|-	7322	7338	+	2.18182	0.00149	0.354	taaagaaggaggactct
ELF5_MOUSE.H11MO.0.A	chr4|146503672|146511251|MuLV-int:ERV1:LTR|68|+	1749	1765	+	2.16667	0.00149	0.354	gggaagctgaaaagatc
ELF5_MOUSE.H11MO.0.A	chr5|114891844|114894525|MMVL30-int:ERV1:LTR|32|+	120	136	-	2.16667	0.00149	0.354	TCTGAAAGGAAGTGGTC
ELF5_MOUSE.H11MO.0.A	chr7|72078249|72078579|Tigger7:TcMar-Tigger:DNA|284|+	211	227	+	2.16667	0.00149	0.354	aaacagtggaagaagga
ELF5_MOUSE.H11MO.0.A	chr7|98237519|98242455|L1Md_F2:L1:LINE|64|+	2642	2658	+	2.16667	0.00149	0.354	tcagaaatgaaaaggga
ELF5_MOUSE.H11MO.0.A	chr1|85468715|85476420|RLTR6-int:ERV1:LTR|16|-	3350	3366	+	2.13636	0.00151	0.355	ccgagggggcaaaagat
ELF5_MOUSE.H11MO.0.A	chr1|85468715|85476420|RLTR6-int:ERV1:LTR|16|-	5638	5654	+	2.15152	0.0015	0.355	gtcaagatgaaaaaaac
ELF5_MOUSE.H11MO.0.A	chr14|118844761|118845127|MTC:ERVL-MaLR:LTR|147|-	261	277	-	2.15152	0.0015	0.355	GGAGGCAGGAGCTGATG
ELF5_MOUSE.H11MO.0.A	chr2|103446519|103446729|ID_B1:B4:SINE|268|+	114	130	+	2.13636	0.00151	0.355	aagaggtggaggcagga
ELF5_MOUSE.H11MO.0.A	chr4|146503672|146511251|MuLV-int:ERV1:LTR|68|+	4160	4176	+	2.13636	0.00151	0.355	tgaaaatggcagaaggt
ELF5_MOUSE.H11MO.0.A	chr4|146503672|146511251|MuLV-int:ERV1:LTR|68|+	378	394	-	2.13636	0.00151	0.355	GAAAACCGAAAGCAAAA
ELF5_MOUSE.H11MO.0.A	chr8|117661602|117662585|Lx8:L1:LINE|295|-	704	720	+	2.15152	0.0015	0.355	caaaaggggtaggaagg
ELF5_MOUSE.H11MO.0.A	chr9|50508285|50509045|RLTR33:ERVK:LTR|164|+	637	653	-	2.13636	0.00151	0.355	GGCGGGGGGAGGTGTAG
ELF5_MOUSE.H11MO.0.A	chr4|146503672|146511251|MuLV-int:ERV1:LTR|68|+	379	395	-	2.10606	0.00152	0.357	GGAAAACCGAAAGCAAA
ELF5_MOUSE.H11MO.0.A	chr7|27125433|27125608|ID_B1:B4:SINE|250|+	47	63	+	2.10606	0.00152	0.357	gaattcaggaggtggag
ELF5_MOUSE.H11MO.0.A	chr1|85468715|85476420|RLTR6-int:ERV1:LTR|16|-	1883	1899	+	2.09091	0.00153	0.359	ggaaacagaagaagaga
ELF5_MOUSE.H11MO.0.A	chr1|85468715|85476420|RLTR6-int:ERV1:LTR|16|-	5327	5343	+	2.07576	0.00154	0.359	ggaagctggtagaacat
ELF5_MOUSE.H11MO.0.A	chr14|118846481|118846745|L2a:L2:LINE|311|+	93	109	-	2.07576	0.00154	0.359	GCTAAGAGGAGGGAGCC
ELF5_MOUSE.H11MO.0.A	chr1|171888503|171889409|RLTR45-int:ERVK:LTR|48|-	301	317	-	2.06061	0.00154	0.36	ATTTAGGGGAAGGGGAA
ELF5_MOUSE.H11MO.0.A	chr17|12825977|12828078|Lx3B:L1:LINE|111|+	1269	1285	+	2.06061	0.00154	0.36	gggaccaggagtgaaac
ELF5_MOUSE.H11MO.0.A	chr17|40524452|40529003|L1Md_F2:L1:LINE|88|-	3230	3246	+	2.04545	0.00155	0.36	agaaggtggacgccaga
ELF5_MOUSE.H11MO.0.A	chr17|40524452|40529003|L1Md_F2:L1:LINE|88|-	2308	2324	+	2.06061	0.00154	0.36	tgaggaagaaattaggg
ELF5_MOUSE.H11MO.0.A	chr2|150633386|150634700|ORR1C2-int:ERVL-MaLR:LTR|199|+	1066	1082	-	2.04545	0.00155	0.36	ATAGTGAGGAAATACTG
ELF5_MOUSE.H11MO.0.A	chr3|129758044|129763494|ERVB3_1-I_MM-int:ERVK:LTR|1|+	4153	4169	+	2.04545	0.00155	0.36	ggcaaaaggagatgtcc
ELF5_MOUSE.H11MO.0.A	chr4|146503672|146511251|MuLV-int:ERV1:LTR|68|+	5023	5039	-	2.06061	0.00154	0.36	TGGGAGACGAAGGCAGG
ELF5_MOUSE.H11MO.0.A	chr1|85468715|85476420|RLTR6-int:ERV1:LTR|16|-	6305	6321	+	2.01515	0.00157	0.361	cgagaacggaaaacaac
ELF5_MOUSE.H11MO.0.A	chr17|12825977|12828078|Lx3B:L1:LINE|111|+	1795	1811	+	2.01515	0.00157	0.361	ctgaggaggagggcgac
ELF5_MOUSE.H11MO.0.A	chr2|150636755|150637453|RMER6A:ERVK:LTR|129|-	218	234	+	2.01515	0.00157	0.361	caaatcagaaagatgtg
ELF5_MOUSE.H11MO.0.A	chr4|122779729|122780054|ORR1D2:ERVL-MaLR:LTR|215|+	308	324	+	2.01515	0.00157	0.361	agcaacagaaaagtaac
ELF5_MOUSE.H11MO.0.A	chr4|129615018|129616096|RMER12:ERVK:LTR|130|-	48	64	-	2.0303	0.00156	0.361	CGAGCAAGCAAGACGGT
ELF5_MOUSE.H11MO.0.A	chr4|146503672|146511251|MuLV-int:ERV1:LTR|68|+	4557	4573	+	2.01515	0.00157	0.361	gataaaaggatattggg
ELF5_MOUSE.H11MO.0.A	chr11|63448418|63449364|Lx5:L1:LINE|204|-	896	912	+	2	0.00157	0.362	tgtgagaggaaagctgg
ELF5_MOUSE.H11MO.0.A	chr15|91935929|91936104|LTR16A:ERVL:LTR|333|+	51	67	-	1.98485	0.00158	0.363	AGAGGAAGAAATCAAGG
ELF5_MOUSE.H11MO.0.A	chr2|150636755|150637453|RMER6A:ERVK:LTR|129|-	398	414	+	1.98485	0.00158	0.363	cagggaaggagaagaag
ELF5_MOUSE.H11MO.0.A	chr3|129758044|129763494|ERVB3_1-I_MM-int:ERVK:LTR|1|+	907	923	+	1.98485	0.00158	0.363	gatataatgaaggacat
ELF5_MOUSE.H11MO.0.A	chr8|68347405|68347752|ORR1A4:ERVL-MaLR:LTR|87|+	221	237	-	1.98485	0.00158	0.363	TAATCAAGGCAGGAGCG
ELF5_MOUSE.H11MO.0.A	chr17|12825977|12828078|Lx3B:L1:LINE|111|+	1814	1830	+	1.95455	0.0016	0.364	tgtaggaggatcagcag
ELF5_MOUSE.H11MO.0.A	chr2|150633386|150634700|ORR1C2-int:ERVL-MaLR:LTR|199|+	637	653	-	1.9697	0.00159	0.364	TGAAGCTGGAACCTGGC
ELF5_MOUSE.H11MO.0.A	chr4|146503672|146511251|MuLV-int:ERV1:LTR|68|+	3714	3730	+	1.95455	0.0016	0.364	agatgcaggcaaactaa
ELF5_MOUSE.H11MO.0.A	chr4|146503672|146511251|MuLV-int:ERV1:LTR|68|+	1033	1049	-	1.95455	0.0016	0.364	AAGGGGGGGAAACCTCG
ELF5_MOUSE.H11MO.0.A	chr5|144192999|144193116|B1F:Alu:SINE|269|-	32	48	+	1.95455	0.0016	0.364	gggctgaggcaggagga
ELF5_MOUSE.H11MO.0.A	chr7|17540670|17542604|MMVL30-int:ERV1:LTR|28|+	87	103	-	1.95455	0.0016	0.364	AGGAATATGAAACACAG
ELF5_MOUSE.H11MO.0.A	chr11|18846148|18846604|L1MB7:L1:LINE|263|-	381	397	+	1.92424	0.00161	0.365	ggaatgccgaagagtac
ELF5_MOUSE.H11MO.0.A	chr11|74394505|74395019|L1MB7:L1:LINE|264|-	311	327	+	1.90909	0.00162	0.365	tagataagcaagatgag
ELF5_MOUSE.H11MO.0.A	chr12|44713200|44717576|MMETn-int:ERVK:LTR|28|-	3322	3338	+	1.90909	0.00162	0.365	cacgggatgaagataga
ELF5_MOUSE.H11MO.0.A	chr12|83536945|83537232|RLTR31_Mm:ERVK:LTR|152|-	62	78	+	1.90909	0.00162	0.365	ggaaaaggaaggcaggg
ELF5_MOUSE.H11MO.0.A	chr18|15607629|15608365|RMER1C:Other:Other|221|-	443	459	+	1.90909	0.00162	0.365	gtaacagggatgctgaa
ELF5_MOUSE.H11MO.0.A	chr3|73636358|73637396|MERVL_2A-int:ERVL:LTR|268|+	404	420	+	1.92424	0.00161	0.365	ggtaacgtgaagaatgt
ELF5_MOUSE.H11MO.0.A	chr3|73636358|73637396|MERVL_2A-int:ERVL:LTR|268|+	914	930	-	1.92424	0.00161	0.365	AGGAAAGGACAGGAGGA
ELF5_MOUSE.H11MO.0.A	chr3|129758044|129763494|ERVB3_1-I_MM-int:ERVK:LTR|1|+	271	287	+	1.90909	0.00162	0.365	catgggagaaagtggga
ELF5_MOUSE.H11MO.0.A	chr7|98209843|98210939|MTA_Mm-int:ERVL-MaLR:LTR|35|+	186	202	+	1.92424	0.00161	0.365	ttcagagggaaaattaa
ELF5_MOUSE.H11MO.0.A	chr7|98237519|98242455|L1Md_F2:L1:LINE|64|+	1107	1123	+	1.92424	0.00161	0.365	aaaagcagtaagggaaa
ELF5_MOUSE.H11MO.0.A	chr1|85468715|85476420|RLTR6-int:ERV1:LTR|16|-	4150	4166	+	1.89394	0.00163	0.366	tagacgggaaaaaggta
ELF5_MOUSE.H11MO.0.A	chr17|12825977|12828078|Lx3B:L1:LINE|111|+	407	423	+	1.87879	0.00164	0.366	cagattgggaaaaaaaa
ELF5_MOUSE.H11MO.0.A	chr3|106129173|106130391|L1_Mus4:L1:LINE|84|-	80	96	+	1.87879	0.00164	0.366	tggagaatgaggaacac
ELF5_MOUSE.H11MO.0.A	chr7|17540670|17542604|MMVL30-int:ERV1:LTR|28|+	1415	1431	+	1.87879	0.00164	0.366	gaaataatgaataaaac
ELF5_MOUSE.H11MO.0.A	chr9|35049839|35050201|MTC:ERVL-MaLR:LTR|156|+	220	236	-	1.87879	0.00164	0.366	AGAGCAGGAAACTGGAG
ELF5_MOUSE.H11MO.0.A	chr1|132037935|132038142|MER63D:hAT-Blackjack:DNA|302|-	148	164	-	1.84848	0.00165	0.368	GAGAGGAGGAGCCCAGC
ELF5_MOUSE.H11MO.0.A	chr18|15607629|15608365|RMER1C:Other:Other|221|-	598	614	-	1.84848	0.00165	0.368	GTAAAAAGCAAAAATAA
ELF5_MOUSE.H11MO.0.A	chr5|114891844|114894525|MMVL30-int:ERV1:LTR|32|+	2295	2311	-	1.84848	0.00165	0.368	GGGAAGGGGCACCAAGT
ELF5_MOUSE.H11MO.0.A	chr7|17540670|17542604|MMVL30-int:ERV1:LTR|28|+	1479	1495	-	1.84848	0.00165	0.368	GGGAAGGGGCACCAAGT
ELF5_MOUSE.H11MO.0.A	chr8|117661602|117662585|Lx8:L1:LINE|295|-	725	741	+	1.86364	0.00164	0.368	aaaagctggaggaaggt
ELF5_MOUSE.H11MO.0.A	chr13|100592582|100593870|IAPEz-int:ERVK:LTR|63|-	549	565	+	1.83333	0.00166	0.369	attagaagaaaaagagg
ELF5_MOUSE.H11MO.0.A	chr17|12825977|12828078|Lx3B:L1:LINE|111|+	1963	1979	+	1.83333	0.00166	0.369	ggaatggggaggcctag
ELF5_MOUSE.H11MO.0.A	chr1|132037935|132038142|MER63D:hAT-Blackjack:DNA|302|-	37	53	-	1.80303	0.00168	0.371	AAAATTAGAAAGTGAGG
ELF5_MOUSE.H11MO.0.A	chr17|12825977|12828078|Lx3B:L1:LINE|111|+	72	88	+	1.80303	0.00168	0.371	gacaaaagaaagcatct
ELF5_MOUSE.H11MO.0.A	chr9|35049839|35050201|MTC:ERVL-MaLR:LTR|156|+	105	121	-	1.80303	0.00168	0.371	GTAATTAGGAAAATGCC
ELF5_MOUSE.H11MO.0.A	chr3|41757303|41758726|L1MA5:L1:LINE|286|+	74	90	+	1.78788	0.00168	0.372	agaagatgaaaagacat
ELF5_MOUSE.H11MO.0.A	chr9|35049839|35050201|MTC:ERVL-MaLR:LTR|156|+	251	267	-	1.78788	0.00168	0.372	TATTTAAGGAAGTTGGA
ELF5_MOUSE.H11MO.0.A	chr1|85468715|85476420|RLTR6-int:ERV1:LTR|16|-	5154	5170	+	1.71212	0.00173	0.374	gtagagaggatgaatag
ELF5_MOUSE.H11MO.0.A	chr1|85468715|85476420|RLTR6-int:ERV1:LTR|16|-	969	985	+	1.72727	0.00172	0.374	ggagccggaaagtccgg
ELF5_MOUSE.H11MO.0.A	chr1|107382004|107383587|Lx9:L1:LINE|290|+	744	760	+	1.66667	0.00175	0.374	gggtagaggagaagtgt
ELF5_MOUSE.H11MO.0.A	chr10|24326746|24331122|MMETn-int:ERVK:LTR|32|-	3841	3857	-	1.68182	0.00174	0.374	AGTAACAGCAAGGGTGA
ELF5_MOUSE.H11MO.0.A	chr10|111781331|111782045|L1_Mur3:L1:LINE|157|-	77	93	+	1.68182	0.00174	0.374	gaagggggaaaaatcaa
ELF5_MOUSE.H11MO.0.A	chr11|63448418|63449364|Lx5:L1:LINE|204|-	23	39	+	1.74242	0.00171	0.374	gggatgagaagggggat
ELF5_MOUSE.H11MO.0.A	chr11|63448418|63449364|Lx5:L1:LINE|204|-	297	313	+	1.75758	0.0017	0.374	gcaaagacaaagatgga
ELF5_MOUSE.H11MO.0.A	chr12|44713200|44717576|MMETn-int:ERVK:LTR|28|-	3841	3857	-	1.68182	0.00174	0.374	AGTAACAGCAAGGGTGA
ELF5_MOUSE.H11MO.0.A	chr17|12825977|12828078|Lx3B:L1:LINE|111|+	777	793	+	1.69697	0.00173	0.374	gaaaactggaattagat
ELF5_MOUSE.H11MO.0.A	chr17|40524452|40529003|L1Md_F2:L1:LINE|88|-	2890	2906	+	1.75758	0.0017	0.374	agaagaatgcaaattga
ELF5_MOUSE.H11MO.0.A	chr17|40524452|40529003|L1Md_F2:L1:LINE|88|-	2579	2595	+	1.72727	0.00172	0.374	agaaagagcaatatgca
ELF5_MOUSE.H11MO.0.A	chr17|40524452|40529003|L1Md_F2:L1:LINE|88|-	2131	2147	+	1.66667	0.00175	0.374	tggaaagggagaagtga
ELF5_MOUSE.H11MO.0.A	chr17|40524452|40529003|L1Md_F2:L1:LINE|88|-	1091	1107	+	1.72727	0.00172	0.374	ggaaacaagaagaacta
ELF5_MOUSE.H11MO.0.A	chr17|40524452|40529003|L1Md_F2:L1:LINE|88|-	765	781	+	1.77273	0.00169	0.374	taaaaatggaaagccaa
ELF5_MOUSE.H11MO.0.A	chr17|40524452|40529003|L1Md_F2:L1:LINE|88|-	2316	2332	+	1.72727	0.00172	0.374	aaattagggaaacaaca
ELF5_MOUSE.H11MO.0.A	chr2|150633386|150634700|ORR1C2-int:ERVL-MaLR:LTR|199|+	712	728	+	1.69697	0.00173	0.374	gatataagaaaggggtt
ELF5_MOUSE.H11MO.0.A	chr3|41757303|41758726|L1MA5:L1:LINE|286|+	568	584	+	1.68182	0.00174	0.374	gaaacattgaagtcaaa
ELF5_MOUSE.H11MO.0.A	chr3|106129173|106130391|L1_Mus4:L1:LINE|84|-	1123	1139	+	1.72727	0.00172	0.374	agcaaggggaggggtgt
ELF5_MOUSE.H11MO.0.A	chr4|146503672|146511251|MuLV-int:ERV1:LTR|68|+	858	874	-	1.75758	0.0017	0.374	GGCAGGGTAAAGGGCAG
ELF5_MOUSE.H11MO.0.A	chr4|146503672|146511251|MuLV-int:ERV1:LTR|68|+	5134	5150	+	1.68182	0.00174	0.374	agaaccatcaaggagac
ELF5_MOUSE.H11MO.0.A	chr4|146503672|146511251|MuLV-int:ERV1:LTR|68|+	1783	1799	+	1.74242	0.00171	0.374	cccggaagaaagagagg
ELF5_MOUSE.H11MO.0.A	chr5|66285815|66287767|ORR1A4-int:ERVL-MaLR:LTR|121|+	582	598	+	1.68182	0.00174	0.374	tacagaatgaactacaa
ELF5_MOUSE.H11MO.0.A	chr5|66285815|66287767|ORR1A4-int:ERVL-MaLR:LTR|121|+	706	722	+	1.68182	0.00174	0.374	ggagacagaaataagca
ELF5_MOUSE.H11MO.0.A	chr5|114891844|114894525|MMVL30-int:ERV1:LTR|32|+	1252	1268	+	1.71212	0.00173	0.374	tggtcaaggacgcagat
ELF5_MOUSE.H11MO.0.A	chr7|17540670|17542604|MMVL30-int:ERV1:LTR|28|+	429	445	+	1.71212	0.00173	0.374	tggtcaaggacgcagat
ELF5_MOUSE.H11MO.0.A	chr7|98192608|98192736|ID_B1:B4:SINE|266|+	44	60	+	1.66667	0.00175	0.374	gaaggcaggaggttccg
ELF5_MOUSE.H11MO.0.A	chr7|98237519|98242455|L1Md_F2:L1:LINE|64|+	4264	4280	+	1.75758	0.0017	0.374	agaagaatgcaaattga
ELF5_MOUSE.H11MO.0.A	chr7|98237519|98242455|L1Md_F2:L1:LINE|64|+	309	325	+	1.74242	0.00171	0.374	ggcgagaggcaaacgta
ELF5_MOUSE.H11MO.0.A	chr7|98237519|98242455|L1Md_F2:L1:LINE|64|+	4398	4414	+	1.71212	0.00173	0.374	cacagggggaaatttcc
ELF5_MOUSE.H11MO.0.A	chr8|117661602|117662585|Lx8:L1:LINE|295|-	292	308	+	1.74242	0.00171	0.374	aatactgggaaaaggtg
ELF5_MOUSE.H11MO.0.A	chr1|85468715|85476420|RLTR6-int:ERV1:LTR|16|-	3965	3981	-	1.62121	0.00178	0.376	GGAGAAGGGTAGCTGGG
ELF5_MOUSE.H11MO.0.A	chr1|90932349|90932649|ORR1A2:ERVL-MaLR:LTR|50|-	136	152	-	1.57576	0.0018	0.376	TGGTGCAGGAGGAGCTG
ELF5_MOUSE.H11MO.0.A	chr1|90950899|90951100|B4A:B4:SINE|272|-	151	167	+	1.56061	0.00181	0.376	tgactgaggaagacacc
ELF5_MOUSE.H11MO.0.A	chr1|171888503|171889409|RLTR45-int:ERVK:LTR|48|-	13	29	-	1.56061	0.00181	0.376	GTCAGGGGGAGGTTGAA
ELF5_MOUSE.H11MO.0.A	chr10|24326746|24331122|MMETn-int:ERVK:LTR|32|-	23	39	+	1.63636	0.00177	0.376	gagaaacggcaaaggat
ELF5_MOUSE.H11MO.0.A	chr10|83603275|83603956|L1_Mus1:L1:LINE|42|+	331	347	+	1.60606	0.00178	0.376	gtaagaaggacacatgc
ELF5_MOUSE.H11MO.0.A	chr11|3922687|3923157|MT2A:ERVL:LTR|234|+	227	243	-	1.57576	0.0018	0.376	AGCAAAGGGATGCTGTA
ELF5_MOUSE.H11MO.0.A	chr11|63448418|63449364|Lx5:L1:LINE|204|-	857	873	+	1.63636	0.00177	0.376	tcagaggtgaagaggaa
ELF5_MOUSE.H11MO.0.A	chr11|87808612|87809013|Lx5b:L1:LINE|180|+	354	370	+	1.56061	0.00181	0.376	gaggagggaaaggaaat
ELF5_MOUSE.H11MO.0.A	chr13|100592582|100593870|IAPEz-int:ERVK:LTR|63|-	1180	1196	+	1.57576	0.0018	0.376	ggcaggaggcggcacag
ELF5_MOUSE.H11MO.0.A	chr15|55253926|55254066|MIRb:MIR:SINE|289|-	74	90	+	1.63636	0.00177	0.376	ggaggagcaaaggagaa
ELF5_MOUSE.H11MO.0.A	chr16|97567839|97568202|MTEa:ERVL-MaLR:LTR|214|+	85	101	+	1.63636	0.00177	0.376	gggtggatcaaggaggg
ELF5_MOUSE.H11MO.0.A	chr17|22773430|22774914|RMER3D-int:ERVK:LTR|202|-	1289	1305	+	1.59091	0.00179	0.376	taaaccaggacacaaag
ELF5_MOUSE.H11MO.0.A	chr17|40524452|40529003|L1Md_F2:L1:LINE|88|-	3617	3633	+	1.60606	0.00178	0.376	gtaagaaggacacatgc
ELF5_MOUSE.H11MO.0.A	chr2|150404576|150405737|MTB-int:ERVL-MaLR:LTR|123|-	43	59	+	1.56061	0.00181	0.376	tgtttggggaaggagtg
ELF5_MOUSE.H11MO.0.A	chr2|150633386|150634700|ORR1C2-int:ERVL-MaLR:LTR|199|+	598	614	+	1.56061	0.00181	0.376	aacaacagaaagccgat
ELF5_MOUSE.H11MO.0.A	chr2|150633386|150634700|ORR1C2-int:ERVL-MaLR:LTR|199|+	704	720	+	1.65152	0.00176	0.376	gcatcaaggatataaga
ELF5_MOUSE.H11MO.0.A	chr2|181846936|181848114|RLTR17D_Mm:ERVK:LTR|218|-	867	883	+	1.57576	0.0018	0.376	aagaacagaaataaaga
ELF5_MOUSE.H11MO.0.A	chr3|40978145|40979469|MTEa-int:ERVL-MaLR:LTR|255|+	455	471	+	1.62121	0.00178	0.376	taattaaggaaattagc
ELF5_MOUSE.H11MO.0.A	chr3|129758044|129763494|ERVB3_1-I_MM-int:ERVK:LTR|1|+	3094	3110	-	1.59091	0.00179	0.376	GAAAACCTGAAAAGGTG
ELF5_MOUSE.H11MO.0.A	chr3|129758044|129763494|ERVB3_1-I_MM-int:ERVK:LTR|1|+	111	127	+	1.59091	0.00179	0.376	aaaatggggcaagggca
ELF5_MOUSE.H11MO.0.A	chr4|73797956|73798131|MLT1E2:ERVL-MaLR:LTR|319|+	46	62	+	1.57576	0.0018	0.376	gttagaagaaagacata
ELF5_MOUSE.H11MO.0.A	chr4|129615018|129616096|RMER12:ERVK:LTR|130|-	725	741	+	1.57576	0.0018	0.376	agcactaggataaagca
ELF5_MOUSE.H11MO.0.A	chr4|139961382|139961811|RLTR10C:ERVK:LTR|42|-	399	415	-	1.56061	0.00181	0.376	TCGACCAGCAAGAACGA
ELF5_MOUSE.H11MO.0.A	chr5|66285815|66287767|ORR1A4-int:ERVL-MaLR:LTR|121|+	1132	1148	+	1.56061	0.00181	0.376	gagagcacaaagaggct
ELF5_MOUSE.H11MO.0.A	chr6|128567264|128567644|MTD:ERVL-MaLR:LTR|201|+	243	259	-	1.62121	0.00178	0.376	CAAGACAGGAACCTAGA
ELF5_MOUSE.H11MO.0.A	chr9|35049839|35050201|MTC:ERVL-MaLR:LTR|156|+	268	284	+	1.57576	0.0018	0.376	ataatatggaagtgtaa
ELF5_MOUSE.H11MO.0.A	chr9|35049839|35050201|MTC:ERVL-MaLR:LTR|156|+	211	227	-	1.62121	0.00178	0.376	AACTGGAGGCAGGAGCT
ELF5_MOUSE.H11MO.0.A	chr15|91935929|91936104|LTR16A:ERVL:LTR|333|+	70	86	-	1.54545	0.00182	0.377	AGCGGAAGCAAGACTGA
ELF5_MOUSE.H11MO.0.A	chr17|40524452|40529003|L1Md_F2:L1:LINE|88|-	2105	2121	+	1.5303	0.00183	0.377	caaaaggggatcaaggg
ELF5_MOUSE.H11MO.0.A	chr2|150633386|150634700|ORR1C2-int:ERVL-MaLR:LTR|199|+	429	445	+	1.5303	0.00183	0.377	gaggggggaaagcacca
ELF5_MOUSE.H11MO.0.A	chr4|122779729|122780054|ORR1D2:ERVL-MaLR:LTR|215|+	285	301	-	1.54545	0.00182	0.377	AAAAACATGATGAGAAG
ELF5_MOUSE.H11MO.0.A	chr4|146503672|146511251|MuLV-int:ERV1:LTR|68|+	6005	6021	+	1.54545	0.00182	0.377	caaatggggatgtgaga
ELF5_MOUSE.H11MO.0.A	chr4|146503672|146511251|MuLV-int:ERV1:LTR|68|+	1821	1837	+	1.5303	0.00183	0.377	aggaaaaagaagaacgc
ELF5_MOUSE.H11MO.0.A	chr1|85468715|85476420|RLTR6-int:ERV1:LTR|16|-	6189	6205	+	1.36364	0.00193	0.378	aaacgaaggagaaagaa
ELF5_MOUSE.H11MO.0.A	chr1|85468715|85476420|RLTR6-int:ERV1:LTR|16|-	5362	5378	-	1.4697	0.00186	0.378	AGAGGAGGGTAAGACAG
ELF5_MOUSE.H11MO.0.A	chr1|85468715|85476420|RLTR6-int:ERV1:LTR|16|-	177	193	+	1.37879	0.00192	0.378	tggataaggatagacgt
ELF5_MOUSE.H11MO.0.A	chr1|85468715|85476420|RLTR6-int:ERV1:LTR|16|-	1905	1921	+	1.5	0.00185	0.378	gagagagagaagaaaga
ELF5_MOUSE.H11MO.0.A	chr1|85468715|85476420|RLTR6-int:ERV1:LTR|16|-	2403	2419	-	1.39394	0.00191	0.378	ATCACCAGAAAGGAGTG
ELF5_MOUSE.H11MO.0.A	chr1|85468715|85476420|RLTR6-int:ERV1:LTR|16|-	242	258	+	1.36364	0.00193	0.378	caggggaggaccaggga
ELF5_MOUSE.H11MO.0.A	chr1|85468715|85476420|RLTR6-int:ERV1:LTR|16|-	1446	1462	+	1.5	0.00185	0.378	gaggcgagaaaaaatgt
ELF5_MOUSE.H11MO.0.A	chr1|85468715|85476420|RLTR6-int:ERV1:LTR|16|-	5594	5610	-	1.39394	0.00191	0.378	GGATCCAGGAGGCGATT
ELF5_MOUSE.H11MO.0.A	chr10|24326746|24331122|MMETn-int:ERVK:LTR|32|-	4246	4262	+	1.40909	0.0019	0.378	cacgggaggaatcgggt
ELF5_MOUSE.H11MO.0.A	chr11|18846148|18846604|L1MB7:L1:LINE|263|-	296	312	+	1.42424	0.00189	0.378	agataaatgaacatcaa
ELF5_MOUSE.H11MO.0.A	chr11|63448418|63449364|Lx5:L1:LINE|204|-	179	195	+	1.40909	0.0019	0.378	agaatatggaacctgat
ELF5_MOUSE.H11MO.0.A	chr12|44713200|44717576|MMETn-int:ERVK:LTR|28|-	4246	4262	+	1.40909	0.0019	0.378	cacgggaggaatcgggt
ELF5_MOUSE.H11MO.0.A	chr12|44713200|44717576|MMETn-int:ERVK:LTR|28|-	3261	3277	+	1.4697	0.00186	0.378	aacaaatggaagggtcc
ELF5_MOUSE.H11MO.0.A	chr12|116402644|116403856|RLTR6-int:ERV1:LTR|174|-	655	671	-	1.43939	0.00188	0.378	GAGTCTAGGAACAAGTT
ELF5_MOUSE.H11MO.0.A	chr13|92386000|92386962|Lx8:L1:LINE|253|-	764	780	+	1.34848	0.00193	0.378	aagtggtggaaagaatg
ELF5_MOUSE.H11MO.0.A	chr13|92386000|92386962|Lx8:L1:LINE|253|-	261	277	-	1.42424	0.00189	0.378	CAGTGAAGGAGGAAGTT
ELF5_MOUSE.H11MO.0.A	chr14|118846481|118846745|L2a:L2:LINE|311|+	6	22	-	1.37879	0.00192	0.378	CATGAGAGGAAATACCA
ELF5_MOUSE.H11MO.0.A	chr15|37376309|37377463|MTB-int:ERVL-MaLR:LTR|70|-	823	839	+	1.48485	0.00185	0.378	aggacagggctggagaa
ELF5_MOUSE.H11MO.0.A	chr15|74705882|74707434|Tigger10:TcMar-Tigger:DNA|336|-	632	648	+	1.34848	0.00193	0.378	agggcaaggacaggctg
ELF5_MOUSE.H11MO.0.A	chr16|96319171|96319460|MTE2a:ERVL-MaLR:LTR|247|+	9	25	-	1.34848	0.00193	0.378	TTAATAATGAAGAAATA
ELF5_MOUSE.H11MO.0.A	chr17|22773430|22774914|RMER3D-int:ERVK:LTR|202|-	992	1008	-	1.37879	0.00192	0.378	AGAATTATGAAGGATTG
ELF5_MOUSE.H11MO.0.A	chr17|40524452|40529003|L1Md_F2:L1:LINE|88|-	3762	3778	+	1.45455	0.00187	0.378	aaaagaatgaatttatg
ELF5_MOUSE.H11MO.0.A	chr17|40524452|40529003|L1Md_F2:L1:LINE|88|-	2133	2149	+	1.51515	0.00184	0.378	gaaagggagaagtgaaa
ELF5_MOUSE.H11MO.0.A	chr17|40524452|40529003|L1Md_F2:L1:LINE|88|-	1143	1159	+	1.45455	0.00187	0.378	gagaaaatcaagaagat
ELF5_MOUSE.H11MO.0.A	chr17|40524452|40529003|L1Md_F2:L1:LINE|88|-	185	201	+	1.34848	0.00193	0.378	ggaaaaagacagacact
ELF5_MOUSE.H11MO.0.A	chr18|15449520|15450153|MER44D:TcMar-Tigger:DNA|280|-	566	582	-	1.40909	0.0019	0.378	ACCACAGGGAACACCTA
ELF5_MOUSE.H11MO.0.A	chr18|15449520|15450153|MER44D:TcMar-Tigger:DNA|280|-	29	45	-	1.36364	0.00193	0.378	AGAACTAGGTAGCTAGA
ELF5_MOUSE.H11MO.0.A	chr2|25289911|25290179|MER45R:hAT-Tip100:DNA|312|-	99	115	-	1.36364	0.00193	0.378	CCCAGGAGGATATTGGA
ELF5_MOUSE.H11MO.0.A	chr2|150636755|150637453|RMER6A:ERVK:LTR|129|-	305	321	+	1.45455	0.00187	0.378	aaggagaggagaagcag
ELF5_MOUSE.H11MO.0.A	chr2|181846936|181848114|RLTR17D_Mm:ERVK:LTR|218|-	1109	1125	+	1.37879	0.00192	0.378	taaaagagaaaatttag
ELF5_MOUSE.H11MO.0.A	chr3|10332004|10332104|PB1D10:Alu:SINE|296|-	30	46	+	1.37879	0.00192	0.378	cgaaagtggaggcagga
ELF5_MOUSE.H11MO.0.A	chr3|41757303|41758726|L1MA5:L1:LINE|286|+	1324	1340	+	1.48485	0.00185	0.378	aagaaaagaaaacacct
ELF5_MOUSE.H11MO.0.A	chr3|41757303|41758726|L1MA5:L1:LINE|286|+	1370	1386	+	1.4697	0.00186	0.378	tggaagaggatttaagg
ELF5_MOUSE.H11MO.0.A	chr3|96465912|96466505|RLTR18:ERVK:LTR|186|-	74	90	+	1.40909	0.0019	0.378	caatggaggagataaaa
ELF5_MOUSE.H11MO.0.A	chr3|129758044|129763494|ERVB3_1-I_MM-int:ERVK:LTR|1|+	4048	4064	+	1.5	0.00185	0.378	ggaacagggatttaaca
ELF5_MOUSE.H11MO.0.A	chr4|41011194|41012256|MTE2a-int:ERVL-MaLR:LTR|246|+	51	67	+	1.42424	0.00189	0.378	ggaggaggaatgtggaa
ELF5_MOUSE.H11MO.0.A	chr4|129615018|129616096|RMER12:ERVK:LTR|130|-	732	748	+	1.48485	0.00185	0.378	ggataaagcaaggccat
ELF5_MOUSE.H11MO.0.A	chr4|139962248|139962531|L1ME4a:L1:LINE|354|+	45	61	+	1.45455	0.00187	0.378	agtgggaggaatattca
ELF5_MOUSE.H11MO.0.A	chr4|146503672|146511251|MuLV-int:ERV1:LTR|68|+	6346	6362	-	1.39394	0.00191	0.378	GGATGGGGGTAGCTGGT
ELF5_MOUSE.H11MO.0.A	chr4|146503672|146511251|MuLV-int:ERV1:LTR|68|+	4680	4696	+	1.4697	0.00186	0.378	cagagaagaaagcccct
ELF5_MOUSE.H11MO.0.A	chr4|146503672|146511251|MuLV-int:ERV1:LTR|68|+	357	373	-	1.48485	0.00185	0.378	AGATGGGGGAGAGGAGC
ELF5_MOUSE.H11MO.0.A	chr5|66285815|66287767|ORR1A4-int:ERVL-MaLR:LTR|121|+	1778	1794	-	1.4697	0.00186	0.378	AACATCAGAAAGCAGAT
ELF5_MOUSE.H11MO.0.A	chr5|66285815|66287767|ORR1A4-int:ERVL-MaLR:LTR|121|+	758	774	+	1.40909	0.0019	0.378	agctccaggtagagaaa
ELF5_MOUSE.H11MO.0.A	chr5|114891844|114894525|MMVL30-int:ERV1:LTR|32|+	294	310	+	1.39394	0.00191	0.378	tgctgaagcaaaaagaa
ELF5_MOUSE.H11MO.0.A	chr5|114891844|114894525|MMVL30-int:ERV1:LTR|32|+	147	163	-	1.40909	0.0019	0.378	TGGAGTGGGAGGCAGGG
ELF5_MOUSE.H11MO.0.A	chr6|127671228|127671605|L1_Mus3:L1:LINE|77|-	272	288	+	1.34848	0.00193	0.378	tgggttgggaagcaggg
ELF5_MOUSE.H11MO.0.A	chr7|30317652|30317801|L2a:L2:LINE|269|+	59	75	-	1.40909	0.0019	0.378	GGAAATGGGCAAAAAGT
ELF5_MOUSE.H11MO.0.A	chr7|72078249|72078579|Tigger7:TcMar-Tigger:DNA|284|+	313	329	+	1.5	0.00185	0.378	ggaataaggtattagat
ELF5_MOUSE.H11MO.0.A	chr7|98237519|98242455|L1Md_F2:L1:LINE|64|+	905	921	+	1.51515	0.00184	0.378	atgagaatgaagatttt
ELF5_MOUSE.H11MO.0.A	chr7|98237519|98242455|L1Md_F2:L1:LINE|64|+	1605	1621	+	1.34848	0.00193	0.378	ggaaaaagacagacact
ELF5_MOUSE.H11MO.0.A	chr8|70883208|70883426|MLT1C:ERVL-MaLR:LTR|373|-	98	114	+	1.48485	0.00185	0.378	aagacacggatggacga
ELF5_MOUSE.H11MO.0.A	chr9|21907658|21907774|ID_B1:B4:SINE|239|+	98	114	+	1.34848	0.00193	0.378	tgtagcaggcaagaacg
ELF5_MOUSE.H11MO.0.A	chr9|21907774|21907895|B1_Mur3:Alu:SINE|227|+	36	52	+	1.37879	0.00192	0.378	actaggaggcacaggca
ELF5_MOUSE.H11MO.0.A	chr9|35049839|35050201|MTC:ERVL-MaLR:LTR|156|+	311	327	-	1.34848	0.00193	0.378	GCCACGAGCAAAGGCAA
ELF5_MOUSE.H11MO.0.A	chr9|53377970|53378133|B3:B2:SINE|227|-	115	131	-	1.51515	0.00184	0.378	CAGAAGAGGACACTGGA
ELF5_MOUSE.H11MO.0.A	chr5|114894525|114895124|RLTR6_Mm:ERV1:LTR|87|+	428	444	-	1.33333	0.00194	0.379	TAAAGCAGCAACATGAA
ELF5_MOUSE.H11MO.0.A	chr6|128559210|128559477|B4A:B4:SINE|263|-	24	40	-	1.33333	0.00194	0.379	CACAGCAGGCAGTGTAC
ELF5_MOUSE.H11MO.0.A	chr1|85468715|85476420|RLTR6-int:ERV1:LTR|16|-	2054	2070	+	1.25758	0.00199	0.38	gccaggtggcagaaaga
ELF5_MOUSE.H11MO.0.A	chr1|107382004|107383587|Lx9:L1:LINE|290|+	615	631	+	1.31818	0.00195	0.38	ggaacggggtaacatgt
ELF5_MOUSE.H11MO.0.A	chr10|24326746|24331122|MMETn-int:ERVK:LTR|32|-	2764	2780	+	1.28788	0.00197	0.38	gacaagggaaaaacagg
ELF5_MOUSE.H11MO.0.A	chr10|111781331|111782045|L1_Mur3:L1:LINE|157|-	94	110	+	1.28788	0.00197	0.38	aataacaggaatcaaca
ELF5_MOUSE.H11MO.0.A	chr11|116767238|116767620|ORR1B1:ERVL-MaLR:LTR|142|-	318	334	-	1.27273	0.00198	0.38	TTATGAAGGAAAACATT
ELF5_MOUSE.H11MO.0.A	chr13|100592582|100593870|IAPEz-int:ERVK:LTR|63|-	729	745	+	1.27273	0.00198	0.38	tggtcaagaaaaaagcc
ELF5_MOUSE.H11MO.0.A	chr13|119653807|119653909|ORR1F:ERVL-MaLR:LTR|229|+	72	88	+	1.25758	0.00199	0.38	ggaagcagggaaaaact
ELF5_MOUSE.H11MO.0.A	chr15|37376309|37377463|MTB-int:ERVL-MaLR:LTR|70|-	955	971	+	1.27273	0.00198	0.38	gaaggaagaaaatattt
ELF5_MOUSE.H11MO.0.A	chr15|55253926|55254066|MIRb:MIR:SINE|289|-	67	83	+	1.30303	0.00196	0.38	ggtgtgaggaggagcaa
ELF5_MOUSE.H11MO.0.A	chr17|40524452|40529003|L1Md_F2:L1:LINE|88|-	4481	4497	+	1.25758	0.00199	0.38	gggggagggcatggggg
ELF5_MOUSE.H11MO.0.A	chr17|40524452|40529003|L1Md_F2:L1:LINE|88|-	633	649	-	1.25758	0.00199	0.38	TGGAGAAGGTACCATGA
ELF5_MOUSE.H11MO.0.A	chr17|40524452|40529003|L1Md_F2:L1:LINE|88|-	2125	2141	+	1.25758	0.00199	0.38	acaaattggaaagggag
ELF5_MOUSE.H11MO.0.A	chr3|40978145|40979469|MTEa-int:ERVL-MaLR:LTR|255|+	243	259	+	1.27273	0.00198	0.38	tgaaggagaatatgggt
ELF5_MOUSE.H11MO.0.A	chr3|106129173|106130391|L1_Mus4:L1:LINE|84|-	868	884	+	1.30303	0.00196	0.38	agagaaaggacccaagg
ELF5_MOUSE.H11MO.0.A	chr3|106129173|106130391|L1_Mus4:L1:LINE|84|-	648	664	+	1.25758	0.00199	0.38	cagagactgaaggaatg
ELF5_MOUSE.H11MO.0.A	chr3|129758044|129763494|ERVB3_1-I_MM-int:ERVK:LTR|1|+	1656	1672	-	1.27273	0.00198	0.38	CCAAGAAGGATCAGCTA
ELF5_MOUSE.H11MO.0.A	chr3|129758044|129763494|ERVB3_1-I_MM-int:ERVK:LTR|1|+	2142	2158	-	1.25758	0.00199	0.38	AGAAAAATGAATCTACA
ELF5_MOUSE.H11MO.0.A	chr4|129615018|129616096|RMER12:ERVK:LTR|130|-	641	657	+	1.31818	0.00195	0.38	aaaaagagaaatgggct
ELF5_MOUSE.H11MO.0.A	chr4|139962248|139962531|L1ME4a:L1:LINE|354|+	139	155	+	1.25758	0.00199	0.38	gaaggaagcaacagaat
ELF5_MOUSE.H11MO.0.A	chr4|146503672|146511251|MuLV-int:ERV1:LTR|68|+	1779	1795	+	1.25758	0.00199	0.38	aaaccccggaagaaaga
ELF5_MOUSE.H11MO.0.A	chr5|66285815|66287767|ORR1A4-int:ERVL-MaLR:LTR|121|+	1614	1630	+	1.30303	0.00196	0.38	caaagcaggtaagagtt
ELF5_MOUSE.H11MO.0.A	chr7|98237519|98242455|L1Md_F2:L1:LINE|64|+	2057	2073	-	1.25758	0.00199	0.38	TGGAGAAGGTACCATGA
ELF5_MOUSE.H11MO.0.A	chr1|85468715|85476420|RLTR6-int:ERV1:LTR|16|-	3107	3123	-	1.24242	0.002	0.381	GGGTGGGGGAATTTTTG
ELF5_MOUSE.H11MO.0.A	chr17|94816022|94816979|ORR1A4-int:ERVL-MaLR:LTR|142|-	714	730	+	1.24242	0.002	0.381	ccaaagagaaaaaattg
ELF5_MOUSE.H11MO.0.A	chr4|146503672|146511251|MuLV-int:ERV1:LTR|68|+	1860	1876	+	1.24242	0.002	0.381	gagagaaagaaagggac
ELF5_MOUSE.H11MO.0.A	chr9|35049839|35050201|MTC:ERVL-MaLR:LTR|156|+	238	254	-	1.24242	0.002	0.381	TGGAGTGGGAACTCATG
ELF5_MOUSE.H11MO.0.A	chr1|85468715|85476420|RLTR6-int:ERV1:LTR|16|-	4698	4714	+	1.19697	0.00203	0.382	gaaaaaatgatgagact
ELF5_MOUSE.H11MO.0.A	chr1|85468715|85476420|RLTR6-int:ERV1:LTR|16|-	2522	2538	-	1.19697	0.00203	0.382	CAAGGCAGGCAACAGGG
ELF5_MOUSE.H11MO.0.A	chr1|107382004|107383587|Lx9:L1:LINE|290|+	1253	1269	+	1.22727	0.00201	0.382	ccatgcagaaagaaagc
ELF5_MOUSE.H11MO.0.A	chr10|24326746|24331122|MMETn-int:ERVK:LTR|32|-	3495	3511	+	1.21212	0.00202	0.382	gacaggaggccggagac
ELF5_MOUSE.H11MO.0.A	chr12|44713200|44717576|MMETn-int:ERVK:LTR|28|-	3490	3506	+	1.21212	0.00202	0.382	gacaggaggccggagac
ELF5_MOUSE.H11MO.0.A	chr2|150404576|150405737|MTB-int:ERVL-MaLR:LTR|123|-	1089	1105	+	1.19697	0.00203	0.382	ttgaggatgaataagaa
ELF5_MOUSE.H11MO.0.A	chr2|150404576|150405737|MTB-int:ERVL-MaLR:LTR|123|-	771	787	+	1.19697	0.00203	0.382	gagtacaggcagctgga
ELF5_MOUSE.H11MO.0.A	chr4|146503672|146511251|MuLV-int:ERV1:LTR|68|+	4485	4501	-	1.21212	0.00202	0.382	GGAAATGGGAGGGCGTA
ELF5_MOUSE.H11MO.0.A	chr4|146503672|146511251|MuLV-int:ERV1:LTR|68|+	1444	1460	+	1.19697	0.00203	0.382	tacagaaggtaggaacc
ELF5_MOUSE.H11MO.0.A	chr6|128547664|128547946|B4:B4:SINE|282|-	87	103	+	1.21212	0.00202	0.382	ggaacgtggaggcacgt
ELF5_MOUSE.H11MO.0.A	chr10|83603275|83603956|L1_Mus1:L1:LINE|42|+	56	72	-	1.18182	0.00204	0.383	TGATTAAGGATGTTGAA
ELF5_MOUSE.H11MO.0.A	chr5|114891844|114894525|MMVL30-int:ERV1:LTR|32|+	2559	2575	-	1.18182	0.00204	0.383	AGAATAAGGTACGTAGA
ELF5_MOUSE.H11MO.0.A	chr17|12825977|12828078|Lx3B:L1:LINE|111|+	971	987	+	1.16667	0.00205	0.385	acaacgaggacatcatg
ELF5_MOUSE.H11MO.0.A	chr1|107382004|107383587|Lx9:L1:LINE|290|+	717	733	+	1.12121	0.00208	0.386	gaaatcaggcaagtaac
ELF5_MOUSE.H11MO.0.A	chr1|171888503|171889409|RLTR45-int:ERVK:LTR|48|-	238	254	-	1.15152	0.00206	0.386	AAGAGGGTGATGAAGCA
ELF5_MOUSE.H11MO.0.A	chr11|63448418|63449364|Lx5:L1:LINE|204|-	234	250	+	1.12121	0.00208	0.386	tggataaggataacaac
ELF5_MOUSE.H11MO.0.A	chr11|63448418|63449364|Lx5:L1:LINE|204|-	884	900	+	1.12121	0.00208	0.386	ggggaggggtagtgtga
ELF5_MOUSE.H11MO.0.A	chr17|40524452|40529003|L1Md_F2:L1:LINE|88|-	178	194	+	1.13636	0.00207	0.386	atctcagggaaaaagac
ELF5_MOUSE.H11MO.0.A	chr18|15607629|15608365|RMER1C:Other:Other|221|-	449	465	+	1.13636	0.00207	0.386	gggatgctgaagttagc
ELF5_MOUSE.H11MO.0.A	chr3|96465912|96466505|RLTR18:ERVK:LTR|186|-	145	161	-	1.13636	0.00207	0.386	GATAGCAGAAAAGGTCA
ELF5_MOUSE.H11MO.0.A	chr3|129758044|129763494|ERVB3_1-I_MM-int:ERVK:LTR|1|+	204	220	-	1.12121	0.00208	0.386	AAAATCAGAAACTGGGT
ELF5_MOUSE.H11MO.0.A	chr3|129758044|129763494|ERVB3_1-I_MM-int:ERVK:LTR|1|+	3360	3376	+	1.12121	0.00208	0.386	aaaaaaaggagagttat
ELF5_MOUSE.H11MO.0.A	chr7|98237519|98242455|L1Md_F2:L1:LINE|64|+	1598	1614	+	1.13636	0.00207	0.386	atctcagggaaaaagac
ELF5_MOUSE.H11MO.0.A	chr7|98237519|98242455|L1Md_F2:L1:LINE|64|+	4279	4295	-	1.12121	0.00208	0.386	GGAGATAGGAATGGATC
ELF5_MOUSE.H11MO.0.A	chr8|117661602|117662585|Lx8:L1:LINE|295|-	924	940	+	1.13636	0.00207	0.386	gggagcgggagacactt
ELF5_MOUSE.H11MO.0.A	chr12|44713200|44717576|MMETn-int:ERVK:LTR|28|-	1540	1556	+	1.10606	0.00209	0.387	agggccaggatgctcag
ELF5_MOUSE.H11MO.0.A	chr3|41757303|41758726|L1MA5:L1:LINE|286|+	515	531	-	1.09091	0.0021	0.387	CAGGGCAGGATATGGGG
ELF5_MOUSE.H11MO.0.A	chr4|146503672|146511251|MuLV-int:ERV1:LTR|68|+	1448	1464	+	1.10606	0.00209	0.387	gaaggtaggaaccacct
ELF5_MOUSE.H11MO.0.A	chr7|17540670|17542604|MMVL30-int:ERV1:LTR|28|+	1818	1834	-	1.09091	0.0021	0.387	AGAAACAGAATAAGGCA
ELF5_MOUSE.H11MO.0.A	chr7|98237519|98242455|L1Md_F2:L1:LINE|64|+	582	598	+	1.10606	0.00209	0.387	aaaacaggaaaacacat
ELF5_MOUSE.H11MO.0.A	chr9|21908851|21908984|B1_Mus2:Alu:SINE|135|-	35	51	+	1.09091	0.0021	0.387	aggcagaggcaggtgga
ELF5_MOUSE.H11MO.0.A	chr15|74705882|74707434|Tigger10:TcMar-Tigger:DNA|336|-	700	716	+	1.07576	0.00211	0.388	gccattgggaagggtgg
ELF5_MOUSE.H11MO.0.A	chr17|40524452|40529003|L1Md_F2:L1:LINE|88|-	1020	1036	+	1.07576	0.00211	0.388	aaaggaagaaaattcac
ELF5_MOUSE.H11MO.0.A	chr7|98237519|98242455|L1Md_F2:L1:LINE|64|+	3506	3522	+	1.07576	0.00211	0.388	aacaaaaggagatcaag
ELF5_MOUSE.H11MO.0.A	chr11|63448418|63449364|Lx5:L1:LINE|204|-	198	214	-	1.06061	0.00211	0.389	GGCTACAGGAGGTAGCC
ELF5_MOUSE.H11MO.0.A	chr17|40112572|40113621|MMERVK9C_I-int:ERVK:LTR|117|-	93	109	-	1.06061	0.00211	0.389	CAGAAGGGGCAGAGTAC
ELF5_MOUSE.H11MO.0.A	chr1|162874957|162875144|URR1A:hAT-Charlie:DNA|144|+	93	109	+	1.0303	0.00213	0.39	tgaagcagcaatgagat
ELF5_MOUSE.H11MO.0.A	chr10|72643742|72644558|RLTR17D_Mm:ERVK:LTR|245|+	351	367	-	1.0303	0.00213	0.39	CAGAAAAGGATCTAGTA
ELF5_MOUSE.H11MO.0.A	chr12|116402644|116403856|RLTR6-int:ERV1:LTR|174|-	135	151	-	1.04545	0.00212	0.39	GGAAGCAGTAACGAAGG
ELF5_MOUSE.H11MO.0.A	chr14|118846481|118846745|L2a:L2:LINE|311|+	231	247	-	1.04545	0.00212	0.39	GGGATGGGAACGAAGGG
ELF5_MOUSE.H11MO.0.A	chr17|94816022|94816979|ORR1A4-int:ERVL-MaLR:LTR|142|-	530	546	+	1.04545	0.00212	0.39	tacagagggcagagctg
ELF5_MOUSE.H11MO.0.A	chr2|150633386|150634700|ORR1C2-int:ERVL-MaLR:LTR|199|+	975	991	+	1.04545	0.00212	0.39	aggagttggaaatctga
ELF5_MOUSE.H11MO.0.A	chr4|146503672|146511251|MuLV-int:ERV1:LTR|68|+	792	808	-	1.0303	0.00213	0.39	CGGTAAAGGAGGGGGTT
ELF5_MOUSE.H11MO.0.A	chr7|98237519|98242455|L1Md_F2:L1:LINE|64|+	1113	1129	+	1.0303	0.00213	0.39	agtaagggaaaaaggtc
ELF5_MOUSE.H11MO.0.A	chr7|98237519|98242455|L1Md_F2:L1:LINE|64|+	671	687	+	1.0303	0.00213	0.39	aaaatgaggcaacgcta
ELF5_MOUSE.H11MO.0.A	chr1|85468715|85476420|RLTR6-int:ERV1:LTR|16|-	3532	3548	+	0.984848	0.00216	0.391	tcgagtggaaagaagaa
ELF5_MOUSE.H11MO.0.A	chr1|85468715|85476420|RLTR6-int:ERV1:LTR|16|-	7142	7158	+	0.969697	0.00217	0.391	tggagtaggtacaggaa
ELF5_MOUSE.H11MO.0.A	chr11|3922687|3923157|MT2A:ERVL:LTR|234|+	178	194	-	1.01515	0.00214	0.391	GGCAAGCGGCAAAAAGC
ELF5_MOUSE.H11MO.0.A	chr12|83536945|83537232|RLTR31_Mm:ERVK:LTR|152|-	188	204	+	1	0.00215	0.391	ataaaaggaaagaatac
ELF5_MOUSE.H11MO.0.A	chr15|74705882|74707434|Tigger10:TcMar-Tigger:DNA|336|-	1051	1067	-	1.01515	0.00214	0.391	CGGGTGGGGAAGCCCTG
ELF5_MOUSE.H11MO.0.A	chr15|74705882|74707434|Tigger10:TcMar-Tigger:DNA|336|-	1498	1514	+	0.984848	0.00216	0.391	gagatggggcagctgca
ELF5_MOUSE.H11MO.0.A	chr16|21951788|21952704|RMER13B:ERVK:LTR|205|-	293	309	-	0.969697	0.00217	0.391	ATGTCTAGGAAGGGAAT
ELF5_MOUSE.H11MO.0.A	chr17|22773430|22774914|RMER3D-int:ERVK:LTR|202|-	1234	1250	+	0.984848	0.00216	0.391	gcattgagaaagatgat
ELF5_MOUSE.H11MO.0.A	chr2|150404576|150405737|MTB-int:ERVL-MaLR:LTR|123|-	129	145	+	1.01515	0.00214	0.391	ggagcttggaagataac
ELF5_MOUSE.H11MO.0.A	chr4|129615018|129616096|RMER12:ERVK:LTR|130|-	509	525	+	0.969697	0.00217	0.391	aggcagaggcaggcgga
ELF5_MOUSE.H11MO.0.A	chr4|146503672|146511251|MuLV-int:ERV1:LTR|68|+	6397	6413	-	0.984848	0.00216	0.391	GCCTGAAGGAGGATGAT
ELF5_MOUSE.H11MO.0.A	chr5|114891844|114894525|MMVL30-int:ERV1:LTR|32|+	525	541	-	0.969697	0.00217	0.391	GGAACTTGGAACAGACT
ELF5_MOUSE.H11MO.0.A	chr7|27127169|27127317|B1_Mus2:Alu:SINE|130|-	49	65	+	0.969697	0.00217	0.391	agaggcaggtagatctc
ELF5_MOUSE.H11MO.0.A	chr7|72078249|72078579|Tigger7:TcMar-Tigger:DNA|284|+	190	206	-	0.984848	0.00216	0.391	TATGAAAGGAAGATTTG
ELF5_MOUSE.H11MO.0.A	chr7|141466414|141466555|B1_Mus2:Alu:SINE|22|-	45	61	+	0.969697	0.00217	0.391	aggcagaggcaggcgga
ELF5_MOUSE.H11MO.0.A	chr9|50508285|50509045|RLTR33:ERVK:LTR|164|+	514	530	-	0.984848	0.00216	0.391	GGATAGAGGACGTCCTT
ELF5_MOUSE.H11MO.0.A	chr1|85468715|85476420|RLTR6-int:ERV1:LTR|16|-	2058	2074	+	0.939394	0.0022	0.392	ggtggcagaaagatacc
ELF5_MOUSE.H11MO.0.A	chr1|90932349|90932649|ORR1A2:ERVL-MaLR:LTR|50|-	151	167	-	0.909091	0.00222	0.392	GCATCCAGGCAGACGTG
ELF5_MOUSE.H11MO.0.A	chr10|111781331|111782045|L1_Mur3:L1:LINE|157|-	184	200	+	0.909091	0.00222	0.392	ggaaacaggatcattcc
ELF5_MOUSE.H11MO.0.A	chr12|116402644|116403856|RLTR6-int:ERV1:LTR|174|-	639	655	-	0.893939	0.00223	0.392	TGAACCAGAATGCAGAA
ELF5_MOUSE.H11MO.0.A	chr14|118846481|118846745|L2a:L2:LINE|311|+	55	71	-	0.909091	0.00222	0.392	GACATCAGGAATTTAGT
ELF5_MOUSE.H11MO.0.A	chr17|12825977|12828078|Lx3B:L1:LINE|111|+	1224	1240	+	0.954545	0.00218	0.392	gggaggggcaggggaaa
ELF5_MOUSE.H11MO.0.A	chr17|12825977|12828078|Lx3B:L1:LINE|111|+	184	200	+	0.939394	0.0022	0.392	ggatcaaggaccttgac
ELF5_MOUSE.H11MO.0.A	chr17|12825977|12828078|Lx3B:L1:LINE|111|+	260	276	+	0.909091	0.00222	0.392	gggcgggggaggggggt
ELF5_MOUSE.H11MO.0.A	chr17|40524452|40529003|L1Md_F2:L1:LINE|88|-	4446	4462	+	0.954545	0.00218	0.392	ccaagaagtaagggggg
ELF5_MOUSE.H11MO.0.A	chr18|15602316|15602835|MTEa-int:ERVL-MaLR:LTR|304|-	317	333	-	0.909091	0.00222	0.392	GGAGATAGGCAGAATGT
ELF5_MOUSE.H11MO.0.A	chr2|150636755|150637453|RMER6A:ERVK:LTR|129|-	379	395	+	0.893939	0.00223	0.392	aggtgaagacagaacaa
ELF5_MOUSE.H11MO.0.A	chr3|41757303|41758726|L1MA5:L1:LINE|286|+	1136	1152	+	0.924242	0.00221	0.392	gaatggataaagaaaac
ELF5_MOUSE.H11MO.0.A	chr4|146503672|146511251|MuLV-int:ERV1:LTR|68|+	2332	2348	-	0.893939	0.00223	0.392	GGATAGGGGCAGTCTGG
ELF5_MOUSE.H11MO.0.A	chr4|146503672|146511251|MuLV-int:ERV1:LTR|68|+	6110	6126	-	0.924242	0.00221	0.392	AGACCGAGGAATCATAA
ELF5_MOUSE.H11MO.0.A	chr4|146503672|146511251|MuLV-int:ERV1:LTR|68|+	197	213	-	0.893939	0.00223	0.392	GCGGCCGGGAATATGAA
ELF5_MOUSE.H11MO.0.A	chr4|146503672|146511251|MuLV-int:ERV1:LTR|68|+	2400	2416	+	0.924242	0.00221	0.392	gggatcaggagctcagg
ELF5_MOUSE.H11MO.0.A	chr5|66285815|66287767|ORR1A4-int:ERVL-MaLR:LTR|121|+	1841	1857	+	0.909091	0.00222	0.392	gagacttggaactgggg
ELF5_MOUSE.H11MO.0.A	chr5|66285815|66287767|ORR1A4-int:ERVL-MaLR:LTR|121|+	252	268	-	0.924242	0.00221	0.392	GACAAGGGCAAAAAGCA
ELF5_MOUSE.H11MO.0.A	chr5|114891844|114894525|MMVL30-int:ERV1:LTR|32|+	1466	1482	-	0.924242	0.00221	0.392	AGCACAATGATGAGTAG
ELF5_MOUSE.H11MO.0.A	chr5|114891844|114894525|MMVL30-int:ERV1:LTR|32|+	2025	2041	-	0.954545	0.00218	0.392	TTTACAAGGAAAAGCTT
ELF5_MOUSE.H11MO.0.A	chr6|127671228|127671605|L1_Mus3:L1:LINE|77|-	9	25	+	0.893939	0.00223	0.392	tgaaggagctagagaaa
ELF5_MOUSE.H11MO.0.A	chr7|17540670|17542604|MMVL30-int:ERV1:LTR|28|+	648	664	-	0.924242	0.00221	0.392	AGCACAATGATGAGTAG
ELF5_MOUSE.H11MO.0.A	chr7|17540670|17542604|MMVL30-int:ERV1:LTR|28|+	1206	1222	-	0.954545	0.00218	0.392	TTTACAAGGAAAAGCTT
ELF5_MOUSE.H11MO.0.A	chr7|98237519|98242455|L1Md_F2:L1:LINE|64|+	1364	1380	+	0.893939	0.00223	0.392	caaggacggaaaccaag
ELF5_MOUSE.H11MO.0.A	chr1|85468715|85476420|RLTR6-int:ERV1:LTR|16|-	4028	4044	+	0.833333	0.00227	0.393	cgctgaagaaactggga
ELF5_MOUSE.H11MO.0.A	chr1|107382004|107383587|Lx9:L1:LINE|290|+	1051	1067	-	0.878788	0.00224	0.393	ACAAGCTGAAAGGAGAT
ELF5_MOUSE.H11MO.0.A	chr10|24326746|24331122|MMETn-int:ERVK:LTR|32|-	2473	2489	-	0.848485	0.00226	0.393	GTAAAGGGGCAGTGACT
ELF5_MOUSE.H11MO.0.A	chr11|63448418|63449364|Lx5:L1:LINE|204|-	17	33	+	0.848485	0.00226	0.393	ggagatgggatgagaag
ELF5_MOUSE.H11MO.0.A	chr12|44713200|44717576|MMETn-int:ERVK:LTR|28|-	2113	2129	-	0.833333	0.00227	0.393	GTTGGGAGGATGAGAAA
ELF5_MOUSE.H11MO.0.A	chr12|44713200|44717576|MMETn-int:ERVK:LTR|28|-	2468	2484	-	0.848485	0.00226	0.393	GTAAAGGGGCAGTGACT
ELF5_MOUSE.H11MO.0.A	chr13|100592582|100593870|IAPEz-int:ERVK:LTR|63|-	440	456	+	0.878788	0.00224	0.393	aaagcggggagagagag
ELF5_MOUSE.H11MO.0.A	chr15|37376309|37377463|MTB-int:ERVL-MaLR:LTR|70|-	130	146	+	0.848485	0.00226	0.393	ggagcttggaagataat
ELF5_MOUSE.H11MO.0.A	chr17|12825977|12828078|Lx3B:L1:LINE|111|+	1196	1212	+	0.848485	0.00226	0.393	gagggagggagggaact
ELF5_MOUSE.H11MO.0.A	chr3|129758044|129763494|ERVB3_1-I_MM-int:ERVK:LTR|1|+	174	190	+	0.833333	0.00227	0.393	agagaagcgaaaataag
ELF5_MOUSE.H11MO.0.A	chr3|129758044|129763494|ERVB3_1-I_MM-int:ERVK:LTR|1|+	3917	3933	+	0.863636	0.00225	0.393	caaacttggaagataaa
ELF5_MOUSE.H11MO.0.A	chr4|146503672|146511251|MuLV-int:ERV1:LTR|68|+	2910	2926	-	0.833333	0.00227	0.393	TCAGGCAGAAAAAGGCA
ELF5_MOUSE.H11MO.0.A	chr4|146503672|146511251|MuLV-int:ERV1:LTR|68|+	2317	2333	-	0.878788	0.00224	0.393	GGTACATGGAGGAAAGA
ELF5_MOUSE.H11MO.0.A	chr7|98209843|98210939|MTA_Mm-int:ERVL-MaLR:LTR|35|+	128	144	+	0.848485	0.00226	0.393	ggagcttggaagataat
ELF5_MOUSE.H11MO.0.A	chr7|98237519|98242455|L1Md_F2:L1:LINE|64|+	2331	2347	+	0.863636	0.00225	0.393	gacacaatgaaagcatt
ELF5_MOUSE.H11MO.0.A	chr8|65085771|65085947|B3A:B2:SINE|268|+	103	119	-	0.878788	0.00224	0.393	AGAGGAGGGCACCAGAC
ELF5_MOUSE.H11MO.0.A	chr8|117661602|117662585|Lx8:L1:LINE|295|-	507	523	-	0.833333	0.00227	0.393	GAACTTAGGAAGTAGCG
ELF5_MOUSE.H11MO.0.A	chr9|21907774|21907895|B1_Mur3:Alu:SINE|227|+	33	49	+	0.848485	0.00226	0.393	agcactaggaggcacag
ELF5_MOUSE.H11MO.0.A	chr1|85468715|85476420|RLTR6-int:ERV1:LTR|16|-	1918	1934	+	0.787879	0.0023	0.395	aagaaatggaggagagg
ELF5_MOUSE.H11MO.0.A	chr1|85468715|85476420|RLTR6-int:ERV1:LTR|16|-	2633	2649	+	0.727273	0.00234	0.395	agaacaagcaggaatgg
ELF5_MOUSE.H11MO.0.A	chr10|24326746|24331122|MMETn-int:ERVK:LTR|32|-	3885	3901	+	0.727273	0.00234	0.395	acagggatgaggaggaa
ELF5_MOUSE.H11MO.0.A	chr11|18846148|18846604|L1MB7:L1:LINE|263|-	74	90	+	0.80303	0.00229	0.395	atgtgaatgaaaaacaa
ELF5_MOUSE.H11MO.0.A	chr11|63448418|63449364|Lx5:L1:LINE|204|-	913	929	+	0.80303	0.00229	0.395	aaggagaggaggggact
ELF5_MOUSE.H11MO.0.A	chr11|87808612|87809013|Lx5b:L1:LINE|180|+	170	186	-	0.742424	0.00233	0.395	AGTAAGTGGAAAGTGTC
ELF5_MOUSE.H11MO.0.A	chr12|44713200|44717576|MMETn-int:ERVK:LTR|28|-	1653	1669	-	0.772727	0.00231	0.395	AACGCAGGGAAAAATCT
ELF5_MOUSE.H11MO.0.A	chr13|119652798|119652914|B1_Mur1:Alu:SINE|233|-	34	50	+	0.772727	0.00231	0.395	gcatttaggaagctagg
ELF5_MOUSE.H11MO.0.A	chr15|74705882|74707434|Tigger10:TcMar-Tigger:DNA|336|-	940	956	-	0.772727	0.00231	0.395	AAGATGGTGAAGACGTT
ELF5_MOUSE.H11MO.0.A	chr16|21951788|21952704|RMER13B:ERVK:LTR|205|-	197	213	+	0.742424	0.00233	0.395	acaataggaaaagagac
ELF5_MOUSE.H11MO.0.A	chr17|12825977|12828078|Lx3B:L1:LINE|111|+	1217	1233	+	0.742424	0.00233	0.395	gagagaggggaggggca
ELF5_MOUSE.H11MO.0.A	chr17|12825977|12828078|Lx3B:L1:LINE|111|+	1195	1211	+	0.787879	0.0023	0.395	agagggagggagggaac
ELF5_MOUSE.H11MO.0.A	chr17|40524452|40529003|L1Md_F2:L1:LINE|88|-	832	848	+	0.772727	0.00231	0.395	gaaggaataaaaaaaga
ELF5_MOUSE.H11MO.0.A	chr2|103268450|103268650|L2b:L2:LINE|323|-	100	116	-	0.757576	0.00232	0.395	TAAATGAGGACAATAGG
ELF5_MOUSE.H11MO.0.A	chr2|103268450|103268650|L2b:L2:LINE|323|-	37	53	-	0.80303	0.00229	0.395	GAAAGAAGCCAGTGTGG
ELF5_MOUSE.H11MO.0.A	chr2|150636755|150637453|RMER6A:ERVK:LTR|129|-	404	420	+	0.818182	0.00228	0.395	aggagaagaagccagaa
ELF5_MOUSE.H11MO.0.A	chr3|106129173|106130391|L1_Mus4:L1:LINE|84|-	1134	1150	+	0.757576	0.00232	0.395	gggtgtaggatagggcg
ELF5_MOUSE.H11MO.0.A	chr3|106129173|106130391|L1_Mus4:L1:LINE|84|-	864	880	+	0.727273	0.00234	0.395	agctagagaaaggaccc
ELF5_MOUSE.H11MO.0.A	chr3|129758044|129763494|ERVB3_1-I_MM-int:ERVK:LTR|1|+	2009	2025	+	0.772727	0.00231	0.395	ctatgcagaaagtggag
ELF5_MOUSE.H11MO.0.A	chr4|41011194|41012256|MTE2a-int:ERVL-MaLR:LTR|246|+	1001	1017	+	0.787879	0.0023	0.395	aagaaatggaaagttat
ELF5_MOUSE.H11MO.0.A	chr4|146503672|146511251|MuLV-int:ERV1:LTR|68|+	871	887	-	0.787879	0.0023	0.395	TAGAGGGGGTAAGGGCA
ELF5_MOUSE.H11MO.0.A	chr4|146503672|146511251|MuLV-int:ERV1:LTR|68|+	5909	5925	+	0.80303	0.00229	0.395	cggaagaagaaaaagga
ELF5_MOUSE.H11MO.0.A	chr5|114891844|114894525|MMVL30-int:ERV1:LTR|32|+	2565	2581	-	0.80303	0.00229	0.395	AGAAACAGAATAAGGTA
ELF5_MOUSE.H11MO.0.A	chr5|114891844|114894525|MMVL30-int:ERV1:LTR|32|+	2308	2324	-	0.757576	0.00232	0.395	TAAATAGGGCAAGGGGA
ELF5_MOUSE.H11MO.0.A	chr5|114891844|114894525|MMVL30-int:ERV1:LTR|32|+	2307	2323	-	0.818182	0.00228	0.395	AAATAGGGCAAGGGGAA
ELF5_MOUSE.H11MO.0.A	chr5|144191785|144191891|PB1D10:Alu:SINE|221|-	41	57	+	0.742424	0.00233	0.395	gaggtgaggaggatcag
ELF5_MOUSE.H11MO.0.A	chr5|144191811|144191976|ID_B1:B4:SINE|239|-	126	142	+	0.742424	0.00233	0.395	gaggtgaggaggatcag
ELF5_MOUSE.H11MO.0.A	chr6|127671228|127671605|L1_Mus3:L1:LINE|77|-	15	31	+	0.727273	0.00234	0.395	agctagagaaaggaccc
ELF5_MOUSE.H11MO.0.A	chr7|98210939|98211334|MTA_Mm:ERVL-MaLR:LTR|25|+	302	318	+	0.772727	0.00231	0.395	gcagtatggaagtgtaa
ELF5_MOUSE.H11MO.0.A	chr7|98237519|98242455|L1Md_F2:L1:LINE|64|+	1569	1585	-	0.757576	0.00232	0.395	AGCAGCAGAATGTTGGG
ELF5_MOUSE.H11MO.0.A	chr7|98237519|98242455|L1Md_F2:L1:LINE|64|+	652	668	+	0.757576	0.00232	0.395	gacaaaataaagaaaac
ELF5_MOUSE.H11MO.0.A	chr9|21908216|21908358|RSINE1:B4:SINE|303|-	79	95	+	0.742424	0.00233	0.395	aagaagagaaatgagcc
ELF5_MOUSE.H11MO.0.A	chr1|107382004|107383587|Lx9:L1:LINE|290|+	1514	1530	-	0.712121	0.00235	0.396	GGTATAAGGATAAGTGT
ELF5_MOUSE.H11MO.0.A	chr11|87808612|87809013|Lx5b:L1:LINE|180|+	359	375	+	0.712121	0.00235	0.396	gggaaaggaaattgtgg
ELF5_MOUSE.H11MO.0.A	chr13|119651354|119651462|L1ME2z:L1:LINE|267|-	42	58	-	0.712121	0.00235	0.396	AAAGAATGGAACATGGG
ELF5_MOUSE.H11MO.0.A	chr9|21908216|21908358|RSINE1:B4:SINE|303|-	67	83	+	0.712121	0.00235	0.396	tccatgaggtagaagaa
ELF5_MOUSE.H11MO.0.A	chr10|24326746|24331122|MMETn-int:ERVK:LTR|32|-	1928	1944	-	0.681818	0.00237	0.398	AGAGCAAGGATTTAAGG
ELF5_MOUSE.H11MO.0.A	chr12|44713200|44717576|MMETn-int:ERVK:LTR|28|-	1929	1945	-	0.681818	0.00237	0.398	AGAGCAAGGATTTAAGG
ELF5_MOUSE.H11MO.0.A	chr15|74705882|74707434|Tigger10:TcMar-Tigger:DNA|336|-	627	643	+	0.681818	0.00237	0.398	caaacagggcaaggaca
ELF5_MOUSE.H11MO.0.A	chr17|40524452|40529003|L1Md_F2:L1:LINE|88|-	3966	3982	-	0.681818	0.00237	0.398	AAGAAGGGGCAAAGTGT
ELF5_MOUSE.H11MO.0.A	chr17|40524452|40529003|L1Md_F2:L1:LINE|88|-	4460	4476	+	0.681818	0.00237	0.398	ggggcgttgaaggacag
ELF5_MOUSE.H11MO.0.A	chr1|85468715|85476420|RLTR6-int:ERV1:LTR|16|-	6418	6434	+	0.651515	0.0024	0.399	gagacccggcagtgaca
ELF5_MOUSE.H11MO.0.A	chr1|85468715|85476420|RLTR6-int:ERV1:LTR|16|-	6306	6322	+	0.651515	0.0024	0.399	gagaacggaaaacaaca
ELF5_MOUSE.H11MO.0.A	chr1|85468715|85476420|RLTR6-int:ERV1:LTR|16|-	4442	4458	+	0.621212	0.00242	0.399	ccaaaaaggagaagact
ELF5_MOUSE.H11MO.0.A	chr10|111781331|111782045|L1_Mur3:L1:LINE|157|-	383	399	+	0.636364	0.00241	0.399	ataagaggaaaaaatca
ELF5_MOUSE.H11MO.0.A	chr11|63448418|63449364|Lx5:L1:LINE|204|-	930	946	+	0.621212	0.00242	0.399	tcgatcaggatgtaaag
ELF5_MOUSE.H11MO.0.A	chr11|116767238|116767620|ORR1B1:ERVL-MaLR:LTR|142|-	255	271	-	0.636364	0.00241	0.399	ATGGCGAGGAATATGGT
ELF5_MOUSE.H11MO.0.A	chr13|100592582|100593870|IAPEz-int:ERVK:LTR|63|-	769	785	-	0.621212	0.00242	0.399	GGGAGGTTGAACAGTAC
ELF5_MOUSE.H11MO.0.A	chr15|74705882|74707434|Tigger10:TcMar-Tigger:DNA|336|-	458	474	+	0.636364	0.00241	0.399	agaagcaggcggctgac
ELF5_MOUSE.H11MO.0.A	chr17|94816022|94816979|ORR1A4-int:ERVL-MaLR:LTR|142|-	920	936	-	0.651515	0.0024	0.399	AAAACAACAAAAAAAAG
ELF5_MOUSE.H11MO.0.A	chr2|150636755|150637453|RMER6A:ERVK:LTR|129|-	635	651	+	0.621212	0.00242	0.399	agcagatggaggcagta
ELF5_MOUSE.H11MO.0.A	chr3|41757303|41758726|L1MA5:L1:LINE|286|+	646	662	+	0.621212	0.00242	0.399	taattaatgaagtgaag
ELF5_MOUSE.H11MO.0.A	chr3|129758044|129763494|ERVB3_1-I_MM-int:ERVK:LTR|1|+	4127	4143	+	0.636364	0.00241	0.399	ttgggcaggaaatcagt
ELF5_MOUSE.H11MO.0.A	chr3|129758044|129763494|ERVB3_1-I_MM-int:ERVK:LTR|1|+	1275	1291	+	0.636364	0.00241	0.399	aaatcaggcaagtggag
ELF5_MOUSE.H11MO.0.A	chr3|129758044|129763494|ERVB3_1-I_MM-int:ERVK:LTR|1|+	2152	2168	-	0.666667	0.00239	0.399	TTGGAGATGAAGAAAAA
ELF5_MOUSE.H11MO.0.A	chr3|129758044|129763494|ERVB3_1-I_MM-int:ERVK:LTR|1|+	284	300	+	0.666667	0.00239	0.399	gggagaagggataaaaa
ELF5_MOUSE.H11MO.0.A	chr4|137727265|137727421|L2b:L2:LINE|283|+	7	23	-	0.636364	0.00241	0.399	CTGAGGAGGTAAGAGAC
ELF5_MOUSE.H11MO.0.A	chr4|146503672|146511251|MuLV-int:ERV1:LTR|68|+	5811	5827	+	0.666667	0.00239	0.399	gggacgatgacagacac
ELF5_MOUSE.H11MO.0.A	chr7|98237519|98242455|L1Md_F2:L1:LINE|64|+	2649	2665	+	0.666667	0.00239	0.399	tgaaaagggagacataa
ELF5_MOUSE.H11MO.0.A	chr9|21908216|21908358|RSINE1:B4:SINE|303|-	64	80	+	0.636364	0.00241	0.399	ggatccatgaggtagaa
ELF5_MOUSE.H11MO.0.A	chr9|35049839|35050201|MTC:ERVL-MaLR:LTR|156|+	201	217	-	0.621212	0.00242	0.399	AGGAGCTGGAGGAGTGC
ELF5_MOUSE.H11MO.0.A	chr17|40524452|40529003|L1Md_F2:L1:LINE|88|-	204	220	+	0.606061	0.00243	0.4	cacagaatgaaaggctt
ELF5_MOUSE.H11MO.0.A	chr1|85468715|85476420|RLTR6-int:ERV1:LTR|16|-	5236	5252	-	0.560606	0.00246	0.402	GAAGAGCGCAAGAGGAA
ELF5_MOUSE.H11MO.0.A	chr1|85468715|85476420|RLTR6-int:ERV1:LTR|16|-	2994	3010	-	0.560606	0.00246	0.402	AAACGCAGGCAAAAGAA
ELF5_MOUSE.H11MO.0.A	chr1|90950899|90951100|B4A:B4:SINE|272|-	7	23	+	0.560606	0.00246	0.402	agaacatggcagcgccg
ELF5_MOUSE.H11MO.0.A	chr10|24326746|24331122|MMETn-int:ERVK:LTR|32|-	3569	3585	-	0.560606	0.00246	0.402	AAAGTAGGAAAGCAGAA
ELF5_MOUSE.H11MO.0.A	chr11|116767238|116767620|ORR1B1:ERVL-MaLR:LTR|142|-	356	372	-	0.575758	0.00245	0.402	ATAGCTGGGAAGAGACA
ELF5_MOUSE.H11MO.0.A	chr12|44713200|44717576|MMETn-int:ERVK:LTR|28|-	3564	3580	-	0.560606	0.00246	0.402	AAAGTAGGAAAGCAGAA
ELF5_MOUSE.H11MO.0.A	chr16|21951788|21952704|RMER13B:ERVK:LTR|205|-	267	283	+	0.560606	0.00246	0.402	gaggtccggaaggcgtg
ELF5_MOUSE.H11MO.0.A	chr17|40524452|40529003|L1Md_F2:L1:LINE|88|-	2043	2059	-	0.545455	0.00247	0.402	GTAGGCAGAAAGTGTGC
ELF5_MOUSE.H11MO.0.A	chr17|40524452|40529003|L1Md_F2:L1:LINE|88|-	1654	1670	-	0.545455	0.00247	0.402	TCATAAGGGAAATTGGT
ELF5_MOUSE.H11MO.0.A	chr2|181846936|181848114|RLTR17D_Mm:ERVK:LTR|218|-	494	510	+	0.545455	0.00247	0.402	acaaggataaaaaatag
ELF5_MOUSE.H11MO.0.A	chr4|146503672|146511251|MuLV-int:ERV1:LTR|68|+	6388	6404	-	0.575758	0.00245	0.402	AGGATGATGAGGAGGCC
ELF5_MOUSE.H11MO.0.A	chr4|146503672|146511251|MuLV-int:ERV1:LTR|68|+	4266	4282	+	0.560606	0.00246	0.402	ctcagagggcagagaaa
ELF5_MOUSE.H11MO.0.A	chr6|128567264|128567644|MTD:ERVL-MaLR:LTR|201|+	59	75	+	0.560606	0.00246	0.402	caattagggaagtgcct
ELF5_MOUSE.H11MO.0.A	chr7|98192785|98193078|MLT1D:ERVL-MaLR:LTR|329|+	24	40	+	0.575758	0.00245	0.402	aggaaaaagaagagtca
ELF5_MOUSE.H11MO.0.A	chr7|98237519|98242455|L1Md_F2:L1:LINE|64|+	1779	1795	+	0.545455	0.00247	0.402	tccaagaggaactctca
ELF5_MOUSE.H11MO.0.A	chr7|98237519|98242455|L1Md_F2:L1:LINE|64|+	4594	4610	+	0.560606	0.00246	0.402	aaagaactgaagaaggt
ELF5_MOUSE.H11MO.0.A	chr17|40524452|40529003|L1Md_F2:L1:LINE|88|-	1219	1235	+	0.515152	0.0025	0.404	tcagaaatgaaaaggta
ELF5_MOUSE.H11MO.0.A	chr2|103446519|103446729|ID_B1:B4:SINE|268|+	68	84	+	0.515152	0.0025	0.404	ataaactggaaaagcca
ELF5_MOUSE.H11MO.0.A	chr5|114891844|114894525|MMVL30-int:ERV1:LTR|32|+	1893	1909	+	0.515152	0.0025	0.404	taaaaactgaaaaaaga
ELF5_MOUSE.H11MO.0.A	chr7|98192785|98193078|MLT1D:ERVL-MaLR:LTR|329|+	275	291	+	0.530303	0.00249	0.404	gcaacaggaaactaata
ELF5_MOUSE.H11MO.0.A	chr7|98237519|98242455|L1Md_F2:L1:LINE|64|+	1633	1649	+	0.530303	0.00249	0.404	aaaggctggaaaacaat
ELF5_MOUSE.H11MO.0.A	chr1|85468715|85476420|RLTR6-int:ERV1:LTR|16|-	1226	1242	+	0.5	0.00251	0.405	agcaccaggacctaatg
ELF5_MOUSE.H11MO.0.A	chr16|21951788|21952704|RMER13B:ERVK:LTR|205|-	585	601	-	0.5	0.00251	0.405	GGGTGGGGCAAAGGAGC
ELF5_MOUSE.H11MO.0.A	chr3|129758044|129763494|ERVB3_1-I_MM-int:ERVK:LTR|1|+	35	51	+	0.5	0.00251	0.405	gatacagcgaaggacac
ELF5_MOUSE.H11MO.0.A	chr5|66285815|66287767|ORR1A4-int:ERVL-MaLR:LTR|121|+	1574	1590	+	0.5	0.00251	0.405	ctaacagggaatggaac
ELF5_MOUSE.H11MO.0.A	chr5|114891844|114894525|MMVL30-int:ERV1:LTR|32|+	1894	1910	+	0.5	0.00251	0.405	aaaaactgaaaaaagaa
ELF5_MOUSE.H11MO.0.A	chr1|107382004|107383587|Lx9:L1:LINE|290|+	176	192	-	0.484848	0.00252	0.406	TTGATGAGGATGATGAA
ELF5_MOUSE.H11MO.0.A	chr1|85468715|85476420|RLTR6-int:ERV1:LTR|16|-	1466	1482	+	0.454545	0.00254	0.407	gggagaggacagcacac
ELF5_MOUSE.H11MO.0.A	chr11|3922687|3923157|MT2A:ERVL:LTR|234|+	145	161	+	0.439394	0.00255	0.407	agatcaggcaaaaggac
ELF5_MOUSE.H11MO.0.A	chr16|21951788|21952704|RMER13B:ERVK:LTR|205|-	717	733	-	0.469697	0.00253	0.407	CGGACTGTGAAGAGGCT
ELF5_MOUSE.H11MO.0.A	chr16|96319171|96319460|MTE2a:ERVL-MaLR:LTR|247|+	112	128	+	0.469697	0.00253	0.407	agggcaagcaaggatcc
ELF5_MOUSE.H11MO.0.A	chr2|103268450|103268650|L2b:L2:LINE|323|-	44	60	-	0.469697	0.00253	0.407	CAGGACAGAAAGAAGCC
ELF5_MOUSE.H11MO.0.A	chr2|150636755|150637453|RMER6A:ERVK:LTR|129|-	400	416	+	0.439394	0.00255	0.407	gggaaggagaagaagcc
ELF5_MOUSE.H11MO.0.A	chr3|41757303|41758726|L1MA5:L1:LINE|286|+	117	133	+	0.439394	0.00255	0.407	gtattggggaaatggcc
ELF5_MOUSE.H11MO.0.A	chr3|96465912|96466505|RLTR18:ERVK:LTR|186|-	4	20	+	0.454545	0.00254	0.407	ggcatgaggatcttgta
ELF5_MOUSE.H11MO.0.A	chr3|129758044|129763494|ERVB3_1-I_MM-int:ERVK:LTR|1|+	288	304	+	0.439394	0.00255	0.407	gaagggataaaaagggt
ELF5_MOUSE.H11MO.0.A	chr4|41011194|41012256|MTE2a-int:ERVL-MaLR:LTR|246|+	805	821	-	0.439394	0.00255	0.407	CCAAAAGGGAGGAACTA
ELF5_MOUSE.H11MO.0.A	chr4|129615018|129616096|RMER12:ERVK:LTR|130|-	429	445	-	0.469697	0.00253	0.407	AGGAGGGGGTACACGCT
ELF5_MOUSE.H11MO.0.A	chr4|146503672|146511251|MuLV-int:ERV1:LTR|68|+	5823	5839	-	0.454545	0.00254	0.407	AGTTTAGGGAAGGTGTC
ELF5_MOUSE.H11MO.0.A	chr5|114891844|114894525|MMVL30-int:ERV1:LTR|32|+	2214	2230	+	0.454545	0.00254	0.407	gagctcaggaaagataa
ELF5_MOUSE.H11MO.0.A	chr7|98210939|98211334|MTA_Mm:ERVL-MaLR:LTR|25|+	61	77	+	0.454545	0.00254	0.407	cagttaaggaaatgcct
ELF5_MOUSE.H11MO.0.A	chr13|100592582|100593870|IAPEz-int:ERVK:LTR|63|-	849	865	+	0.424242	0.00257	0.408	gcagagaggcaatgcgc
ELF5_MOUSE.H11MO.0.A	chr14|118844459|118844761|ORR1A2:ERVL-MaLR:LTR|93|-	142	158	-	0.424242	0.00257	0.408	TGCAGGGGGAGCTGAGA
ELF5_MOUSE.H11MO.0.A	chr16|21951788|21952704|RMER13B:ERVK:LTR|205|-	351	367	+	0.424242	0.00257	0.408	agaagtgggatatggtt
ELF5_MOUSE.H11MO.0.A	chr17|40524452|40529003|L1Md_F2:L1:LINE|88|-	2098	2114	+	0.409091	0.00258	0.408	tggacaacaaaagggga
ELF5_MOUSE.H11MO.0.A	chr18|15449520|15450153|MER44D:TcMar-Tigger:DNA|280|-	137	153	-	0.424242	0.00257	0.408	GGAAATAGAAGGAAGCA
ELF5_MOUSE.H11MO.0.A	chr5|66285815|66287767|ORR1A4-int:ERVL-MaLR:LTR|121|+	188	204	+	0.409091	0.00258	0.408	aggagcagaatgttagc
ELF5_MOUSE.H11MO.0.A	chr5|114891844|114894525|MMVL30-int:ERV1:LTR|32|+	2215	2231	+	0.424242	0.00257	0.408	agctcaggaaagataaa
ELF5_MOUSE.H11MO.0.A	chr9|50508285|50509045|RLTR33:ERVK:LTR|164|+	400	416	-	0.409091	0.00258	0.408	CCAACCAGGATGTCAGT
ELF5_MOUSE.H11MO.0.A	chr1|107382004|107383587|Lx9:L1:LINE|290|+	509	525	+	0.393939	0.00259	0.409	tgggcaatgaaaatatg
ELF5_MOUSE.H11MO.0.A	chr11|74394505|74395019|L1MB7:L1:LINE|264|-	44	60	+	0.393939	0.00259	0.409	ttatggaggatgcggag
ELF5_MOUSE.H11MO.0.A	chr2|79329543|79330481|RMER3D-int:ERVK:LTR|202|-	528	544	+	0.393939	0.00259	0.409	agtagcctgaagatcaa
ELF5_MOUSE.H11MO.0.A	chr7|98237519|98242455|L1Md_F2:L1:LINE|64|+	2464	2480	+	0.393939	0.00259	0.409	aggagtagacagcagga
ELF5_MOUSE.H11MO.0.A	chr18|15449520|15450153|MER44D:TcMar-Tigger:DNA|280|-	396	412	+	0.378788	0.0026	0.411	ggaagattaaagaaaca
ELF5_MOUSE.H11MO.0.A	chr2|150404576|150405737|MTB-int:ERVL-MaLR:LTR|123|-	930	946	-	0.363636	0.00261	0.411	TCAAGAGGAAAAAATAT
ELF5_MOUSE.H11MO.0.A	chr4|146503672|146511251|MuLV-int:ERV1:LTR|68|+	860	876	-	0.363636	0.00261	0.411	AGGGCAGGGTAAAGGGC
ELF5_MOUSE.H11MO.0.A	chr6|127671228|127671605|L1_Mus3:L1:LINE|77|-	6	22	+	0.363636	0.00261	0.411	caatgaaggagctagag
ELF5_MOUSE.H11MO.0.A	chr1|90950899|90951100|B4A:B4:SINE|272|-	132	148	+	0.348485	0.00262	0.412	aaaacaggaaatggaga
ELF5_MOUSE.H11MO.0.A	chr12|83536945|83537232|RLTR31_Mm:ERVK:LTR|152|-	141	157	-	0.348485	0.00262	0.412	GCCACGCGGAATTTGGA
ELF5_MOUSE.H11MO.0.A	chr13|119653807|119653909|ORR1F:ERVL-MaLR:LTR|229|+	82	98	+	0.348485	0.00262	0.412	aaaaactggaatgtgga
ELF5_MOUSE.H11MO.0.A	chr2|103268450|103268650|L2b:L2:LINE|323|-	14	30	-	0.348485	0.00262	0.412	ACAAGGAGACAAGAGAT
ELF5_MOUSE.H11MO.0.A	chr3|129758044|129763494|ERVB3_1-I_MM-int:ERVK:LTR|1|+	3208	3224	+	0.348485	0.00262	0.412	agataatggaactggct
ELF5_MOUSE.H11MO.0.A	chr1|107382004|107383587|Lx9:L1:LINE|290|+	843	859	+	0.333333	0.00264	0.413	ggagagagggaagggga
ELF5_MOUSE.H11MO.0.A	chr17|40524452|40529003|L1Md_F2:L1:LINE|88|-	3356	3372	+	0.333333	0.00264	0.413	ttatcagggaaatgcaa
ELF5_MOUSE.H11MO.0.A	chr1|85468715|85476420|RLTR6-int:ERV1:LTR|16|-	3687	3703	+	0.30303	0.00266	0.414	ggaccctggaagagacc
ELF5_MOUSE.H11MO.0.A	chr1|85468715|85476420|RLTR6-int:ERV1:LTR|16|-	238	254	+	0.318182	0.00265	0.414	ggaacaggggaggacca
ELF5_MOUSE.H11MO.0.A	chr14|118844761|118845127|MTC:ERVL-MaLR:LTR|147|-	265	281	-	0.30303	0.00266	0.414	ACCTGGAGGCAGGAGCT
ELF5_MOUSE.H11MO.0.A	chr15|55253926|55254066|MIRb:MIR:SINE|289|-	37	53	+	0.30303	0.00266	0.414	aaatgaaggtaataata
ELF5_MOUSE.H11MO.0.A	chr17|40524452|40529003|L1Md_F2:L1:LINE|88|-	2909	2925	-	0.30303	0.00266	0.414	ACAAGGAGATAGGAGTG
ELF5_MOUSE.H11MO.0.A	chr4|146503672|146511251|MuLV-int:ERV1:LTR|68|+	2459	2475	+	0.318182	0.00265	0.414	acatagaggatgagtat
ELF5_MOUSE.H11MO.0.A	chr6|127671228|127671605|L1_Mus3:L1:LINE|77|-	294	310	+	0.30303	0.00266	0.414	gaggaggggtagggggt
ELF5_MOUSE.H11MO.0.A	chr7|98210939|98211334|MTA_Mm:ERVL-MaLR:LTR|25|+	278	294	-	0.30303	0.00266	0.414	CACCAAAGGAAGTCAGG
ELF5_MOUSE.H11MO.0.A	chr7|98237519|98242455|L1Md_F2:L1:LINE|64|+	4532	4548	+	0.318182	0.00265	0.414	cagactgggaaaggatc
ELF5_MOUSE.H11MO.0.A	chr1|85468715|85476420|RLTR6-int:ERV1:LTR|16|-	4616	4632	+	0.272727	0.00268	0.415	ttttgaaggaaaaatag
ELF5_MOUSE.H11MO.0.A	chr17|40524452|40529003|L1Md_F2:L1:LINE|88|-	4427	4443	+	0.272727	0.00268	0.415	gtataggggaacaccag
ELF5_MOUSE.H11MO.0.A	chr17|40524452|40529003|L1Md_F2:L1:LINE|88|-	2301	2317	+	0.272727	0.00268	0.415	aacagggtgaggaagaa
ELF5_MOUSE.H11MO.0.A	chr2|150633386|150634700|ORR1C2-int:ERVL-MaLR:LTR|199|+	718	734	+	0.287879	0.00267	0.415	agaaaggggttggggaa
ELF5_MOUSE.H11MO.0.A	chr3|106129173|106130391|L1_Mus4:L1:LINE|84|-	1159	1175	+	0.272727	0.00268	0.415	agggaaatgaggaaagg
ELF5_MOUSE.H11MO.0.A	chr6|127671228|127671605|L1_Mus3:L1:LINE|77|-	314	330	+	0.272727	0.00268	0.415	tggaggtgaaactagga
ELF5_MOUSE.H11MO.0.A	chr7|98237519|98242455|L1Md_F2:L1:LINE|64|+	3536	3552	+	0.272727	0.00268	0.415	gaaaggaagaaatcaaa
ELF5_MOUSE.H11MO.0.A	chr8|68347405|68347752|ORR1A4:ERVL-MaLR:LTR|87|+	195	211	-	0.287879	0.00267	0.415	CCAGACAGGAATGGCAG
ELF5_MOUSE.H11MO.0.A	chr8|117661602|117662585|Lx8:L1:LINE|295|-	770	786	+	0.287879	0.00267	0.415	ctgagaatgaaatgact
ELF5_MOUSE.H11MO.0.A	chr1|85468715|85476420|RLTR6-int:ERV1:LTR|16|-	3876	3892	+	0.257576	0.0027	0.416	gacagatggatgacaaa
ELF5_MOUSE.H11MO.0.A	chr10|24326746|24331122|MMETn-int:ERVK:LTR|32|-	101	117	+	0.242424	0.00271	0.416	cggagaaggtatgggct
ELF5_MOUSE.H11MO.0.A	chr12|44713200|44717576|MMETn-int:ERVK:LTR|28|-	101	117	+	0.242424	0.00271	0.416	cggagaaggtatgggct
ELF5_MOUSE.H11MO.0.A	chr14|118846481|118846745|L2a:L2:LINE|311|+	139	155	-	0.242424	0.00271	0.416	GGAGGACGGTAGAATCG
ELF5_MOUSE.H11MO.0.A	chr3|129758044|129763494|ERVB3_1-I_MM-int:ERVK:LTR|1|+	27	43	+	0.257576	0.0027	0.416	ataaacaggatacagcg
ELF5_MOUSE.H11MO.0.A	chr3|129758044|129763494|ERVB3_1-I_MM-int:ERVK:LTR|1|+	2580	2596	+	0.242424	0.00271	0.416	gaaatgctgaaaaaaat
ELF5_MOUSE.H11MO.0.A	chr6|128547664|128547946|B4:B4:SINE|282|-	80	96	+	0.242424	0.00271	0.416	aatgcagggaacgtgga
ELF5_MOUSE.H11MO.0.A	chr4|146503672|146511251|MuLV-int:ERV1:LTR|68|+	5019	5035	-	0.227273	0.00272	0.417	AGACGAAGGCAGGCCCA
ELF5_MOUSE.H11MO.0.A	chr7|98237519|98242455|L1Md_F2:L1:LINE|64|+	3711	3727	+	0.227273	0.00272	0.417	tgagaaagaaattaggg
ELF5_MOUSE.H11MO.0.A	chr17|40524452|40529003|L1Md_F2:L1:LINE|88|-	2423	2439	+	0.212121	0.00273	0.418	gaagaaagaaattaaaa
ELF5_MOUSE.H11MO.0.A	chr4|146503672|146511251|MuLV-int:ERV1:LTR|68|+	6757	6773	-	0.212121	0.00273	0.418	GGGAGCAGCCAGATAGT
ELF5_MOUSE.H11MO.0.A	chr5|114894525|114895124|RLTR6_Mm:ERV1:LTR|87|+	306	322	-	0.212121	0.00273	0.418	CAAAGGGGGAGAACTGG
ELF5_MOUSE.H11MO.0.A	chr9|53377970|53378133|B3:B2:SINE|227|-	114	130	-	0.212121	0.00273	0.418	AGAAGAGGACACTGGAG
ELF5_MOUSE.H11MO.0.A	chr17|40524452|40529003|L1Md_F2:L1:LINE|88|-	2756	2772	+	0.19697	0.00275	0.419	acagaatggaagaccca
ELF5_MOUSE.H11MO.0.A	chr2|150636755|150637453|RMER6A:ERVK:LTR|129|-	308	324	+	0.19697	0.00275	0.419	gagaggagaagcaggca
ELF5_MOUSE.H11MO.0.A	chr1|85468715|85476420|RLTR6-int:ERV1:LTR|16|-	3154	3170	-	0.151515	0.00278	0.42	TCGAGCGCGAAAAGGCG
ELF5_MOUSE.H11MO.0.A	chr10|24326746|24331122|MMETn-int:ERVK:LTR|32|-	217	233	+	0.151515	0.00278	0.42	ggtgtgagaaaagaaag
ELF5_MOUSE.H11MO.0.A	chr10|83603275|83603956|L1_Mus1:L1:LINE|42|+	167	183	+	0.181818	0.00276	0.42	aggatgtggagaaagag
ELF5_MOUSE.H11MO.0.A	chr12|44713200|44717576|MMETn-int:ERVK:LTR|28|-	217	233	+	0.151515	0.00278	0.42	ggtgtgagaaaagaaag
ELF5_MOUSE.H11MO.0.A	chr15|37376309|37377463|MTB-int:ERVL-MaLR:LTR|70|-	161	177	+	0.151515	0.00278	0.42	agaagatggaggcctgg
ELF5_MOUSE.H11MO.0.A	chr15|74705882|74707434|Tigger10:TcMar-Tigger:DNA|336|-	1298	1314	+	0.166667	0.00277	0.42	gcagggttgaagagcgg
ELF5_MOUSE.H11MO.0.A	chr17|40112572|40113621|MMERVK9C_I-int:ERVK:LTR|117|-	269	285	+	0.181818	0.00276	0.42	ggaaagagacacatggc
ELF5_MOUSE.H11MO.0.A	chr17|40113797|40114641|RLTR13A1:ERVK:LTR|108|-	117	133	-	0.166667	0.00277	0.42	GGGAGTGGAAAATTAAT
ELF5_MOUSE.H11MO.0.A	chr3|129758044|129763494|ERVB3_1-I_MM-int:ERVK:LTR|1|+	175	191	+	0.151515	0.00278	0.42	gagaagcgaaaataagt
ELF5_MOUSE.H11MO.0.A	chr5|66285815|66287767|ORR1A4-int:ERVL-MaLR:LTR|121|+	654	670	+	0.166667	0.00277	0.42	gtgaccatgaaaagctt
ELF5_MOUSE.H11MO.0.A	chr6|127671228|127671605|L1_Mus3:L1:LINE|77|-	327	343	+	0.151515	0.00278	0.42	aggaaaggaaataacat
ELF5_MOUSE.H11MO.0.A	chr6|128559962|128560096|B1F1:Alu:SINE|305|+	48	64	+	0.181818	0.00276	0.42	ggagtcaggacaatcag
ELF5_MOUSE.H11MO.0.A	chr7|98209843|98210939|MTA_Mm-int:ERVL-MaLR:LTR|35|+	159	175	+	0.151515	0.00278	0.42	agaagatggaggcctgg
ELF5_MOUSE.H11MO.0.A	chr7|98210939|98211334|MTA_Mm:ERVL-MaLR:LTR|25|+	365	381	+	0.151515	0.00278	0.42	ttgtgcaggaatagaaa
ELF5_MOUSE.H11MO.0.A	chr7|98237519|98242455|L1Md_F2:L1:LINE|64|+	2694	2710	-	0.151515	0.00278	0.42	TGTAGAAGGATCTGATA
ELF5_MOUSE.H11MO.0.A	chr7|98237519|98242455|L1Md_F2:L1:LINE|64|+	1180	1196	+	0.181818	0.00276	0.42	gagactatgaaagccag
ELF5_MOUSE.H11MO.0.A	chr7|98237519|98242455|L1Md_F2:L1:LINE|64|+	4826	4842	+	0.181818	0.00276	0.42	aggatgtggagaaagag
ELF5_MOUSE.H11MO.0.A	chr1|85468715|85476420|RLTR6-int:ERV1:LTR|16|-	7451	7467	+	0.136364	0.0028	0.421	ccaacaaggatggtttg
ELF5_MOUSE.H11MO.0.A	chr8|65086013|65086174|B2_Mm2:B2:SINE|112|-	35	51	-	0.136364	0.0028	0.421	CTCTGGAGGAACAGTAG
ELF5_MOUSE.H11MO.0.A	chr1|85468715|85476420|RLTR6-int:ERV1:LTR|16|-	2011	2027	+	0.121212	0.00281	0.422	gaaaaggtaaaataggg
ELF5_MOUSE.H11MO.0.A	chr1|85468715|85476420|RLTR6-int:ERV1:LTR|16|-	1913	1929	+	0.106061	0.00282	0.422	gaagaaagaaatggagg
ELF5_MOUSE.H11MO.0.A	chr1|85468715|85476420|RLTR6-int:ERV1:LTR|16|-	1882	1898	+	0.106061	0.00282	0.422	gggaaacagaagaagag
ELF5_MOUSE.H11MO.0.A	chr1|85468715|85476420|RLTR6-int:ERV1:LTR|16|-	641	657	-	0.106061	0.00282	0.422	AGAAAGGGGAGTGGACA
ELF5_MOUSE.H11MO.0.A	chr10|24326746|24331122|MMETn-int:ERVK:LTR|32|-	3327	3343	+	0.0757576	0.00285	0.422	cacgagatgaagataga
ELF5_MOUSE.H11MO.0.A	chr10|111781331|111782045|L1_Mur3:L1:LINE|157|-	178	194	+	0.0909091	0.00283	0.422	tggatgggaaacaggat
ELF5_MOUSE.H11MO.0.A	chr17|40524452|40529003|L1Md_F2:L1:LINE|88|-	4290	4306	+	0.0757576	0.00285	0.422	tataggtggaacaacaa
ELF5_MOUSE.H11MO.0.A	chr17|40524452|40529003|L1Md_F2:L1:LINE|88|-	2138	2154	+	0.121212	0.00281	0.422	ggagaagtgaaaatatc
ELF5_MOUSE.H11MO.0.A	chr17|40524452|40529003|L1Md_F2:L1:LINE|88|-	3362	3378	+	0.0909091	0.00283	0.422	gggaaatgcaaataaaa
ELF5_MOUSE.H11MO.0.A	chr2|150633386|150634700|ORR1C2-int:ERVL-MaLR:LTR|199|+	391	407	+	0.0757576	0.00285	0.422	agcaagctgaacaaagg
ELF5_MOUSE.H11MO.0.A	chr2|150636755|150637453|RMER6A:ERVK:LTR|129|-	165	181	+	0.121212	0.00281	0.422	gaaggaaggaccatgtt
ELF5_MOUSE.H11MO.0.A	chr3|129758044|129763494|ERVB3_1-I_MM-int:ERVK:LTR|1|+	5112	5128	-	0.0909091	0.00283	0.422	ATGTACAGGAATAAGAT
ELF5_MOUSE.H11MO.0.A	chr4|129615018|129616096|RMER12:ERVK:LTR|130|-	228	244	-	0.106061	0.00282	0.422	GTCACTGGGAAGTGATC
ELF5_MOUSE.H11MO.0.A	chr4|129615018|129616096|RMER12:ERVK:LTR|130|-	5	21	+	0.0757576	0.00285	0.422	tgcaggaggagctgtgt
ELF5_MOUSE.H11MO.0.A	chr4|146503672|146511251|MuLV-int:ERV1:LTR|68|+	4492	4508	-	0.0757576	0.00285	0.422	GTGTAGTGGAAATGGGA
ELF5_MOUSE.H11MO.0.A	chr4|146503672|146511251|MuLV-int:ERV1:LTR|68|+	1636	1652	+	0.0757576	0.00285	0.422	agggcaagaaaccaatg
ELF5_MOUSE.H11MO.0.A	chr4|146503672|146511251|MuLV-int:ERV1:LTR|68|+	7011	7027	+	0.106061	0.00282	0.422	ggaacagggactacagc
ELF5_MOUSE.H11MO.0.A	chr4|146503672|146511251|MuLV-int:ERV1:LTR|68|+	1096	1112	-	0.0909091	0.00283	0.422	GGGAGGAGGTGGAGTCC
ELF5_MOUSE.H11MO.0.A	chr7|98237519|98242455|L1Md_F2:L1:LINE|64|+	3528	3544	+	0.121212	0.00281	0.422	acaaattggaaaggaag
ELF5_MOUSE.H11MO.0.A	chr7|98237519|98242455|L1Md_F2:L1:LINE|64|+	3828	3844	+	0.0757576	0.00285	0.422	gaagaaagaaattaaag
ELF5_MOUSE.H11MO.0.A	chr9|50508285|50509045|RLTR33:ERVK:LTR|164|+	644	660	-	0.0757576	0.00285	0.422	GGGGGGGGGCGGGGGGA
ELF5_MOUSE.H11MO.0.A	chr1|85468715|85476420|RLTR6-int:ERV1:LTR|16|-	5777	5793	+	0.0454545	0.00287	0.423	tgcttaatgaaaaggga
ELF5_MOUSE.H11MO.0.A	chr10|24326746|24331122|MMETn-int:ERVK:LTR|32|-	3609	3625	+	0.0454545	0.00287	0.423	tcaagcaggtaaatcaa
ELF5_MOUSE.H11MO.0.A	chr11|87807656|87808188|RMER19A:ERVK:LTR|107|+	163	179	+	0.0606061	0.00286	0.423	cgcttgatgaaggagta
ELF5_MOUSE.H11MO.0.A	chr12|44713200|44717576|MMETn-int:ERVK:LTR|28|-	3604	3620	+	0.0454545	0.00287	0.423	tcaagcaggtaaatcaa
ELF5_MOUSE.H11MO.0.A	chr13|119653807|119653909|ORR1F:ERVL-MaLR:LTR|229|+	42	58	-	0.0151515	0.0029	0.423	GGATGAAGAACAAGCAA
ELF5_MOUSE.H11MO.0.A	chr17|12825977|12828078|Lx3B:L1:LINE|111|+	226	242	+	0.030303	0.00289	0.423	tagaagacaaagtggga
ELF5_MOUSE.H11MO.0.A	chr17|40524452|40529003|L1Md_F2:L1:LINE|88|-	1225	1241	+	0.030303	0.00289	0.423	atgaaaaggtagacata
ELF5_MOUSE.H11MO.0.A	chr2|150633386|150634700|ORR1C2-int:ERVL-MaLR:LTR|199|+	670	686	-	0.030303	0.00289	0.423	GGATGGCTGAAGCTGCC
ELF5_MOUSE.H11MO.0.A	chr2|181846936|181848114|RLTR17D_Mm:ERVK:LTR|218|-	148	164	-	0.030303	0.00289	0.423	GTGACAGGAAAGGCATA
ELF5_MOUSE.H11MO.0.A	chr3|129758044|129763494|ERVB3_1-I_MM-int:ERVK:LTR|1|+	3906	3922	-	0.0454545	0.00287	0.423	AGTTTGAGGAAACACTC
ELF5_MOUSE.H11MO.0.A	chr4|41011194|41012256|MTE2a-int:ERVL-MaLR:LTR|246|+	734	750	-	0.0454545	0.00287	0.423	AACACGCGGAACTCAAT
ELF5_MOUSE.H11MO.0.A	chr4|146503672|146511251|MuLV-int:ERV1:LTR|68|+	3464	3480	+	0.0151515	0.0029	0.423	cagaccagcaaaaggcc
ELF5_MOUSE.H11MO.0.A	chr6|128547664|128547946|B4:B4:SINE|282|-	105	121	-	0.0606061	0.00286	0.423	AGTAATAGGATGATAGG
ELF5_MOUSE.H11MO.0.A	chr7|98192785|98193078|MLT1D:ERVL-MaLR:LTR|329|+	15	31	+	0.0454545	0.00287	0.423	tgaggatggaggaaaaa
ELF5_MOUSE.H11MO.0.A	chr7|98192785|98193078|MLT1D:ERVL-MaLR:LTR|329|+	25	41	+	0.0606061	0.00286	0.423	ggaaaaagaagagtcag
ELF5_MOUSE.H11MO.0.A	chr7|98210939|98211334|MTA_Mm:ERVL-MaLR:LTR|25|+	179	195	+	0.030303	0.00289	0.423	gagagcaggctaagcaa
ELF5_MOUSE.H11MO.0.A	chr7|98237519|98242455|L1Md_F2:L1:LINE|64|+	2033	2049	-	0.030303	0.00289	0.423	AGAAGAAGGTATATCCT
